# Supplementary material for: Genome-wide evolutionary dynamics of influenza B viruses on a global scale
Source: PLoS Pathog. 2017 Dec 28;13(12):e1006749. doi: 10.1371/journal.ppat.1006749 (PMC5790164; doi:10.1371/journal.ppat.1006749)
Supplement: S1 Table — (XLS) [file ppat.1006749.s014.xls]

## Sheet: Sheet1
substitution	date	date_95HPD_low	date_95HPD_high	segment	lineage
N442S	2002.32	2001.69	2002.84	PB2	Yam
L555M	2003.5	2003.05	2003.87	PB2	Yam-2
M641V	1993.05	1992.06	1993.75	PB2	Vic
R382K	1999.25	1998.23	2000.37	PB2	Vic
K483R	2000.12	1999.29	2001	PB2	Vic
V479I	2007.36	2006.87	2007.69	PB2	Vic
K719R	2003.56	2003.02	2003.95	PB2	Vic-MA04
R719K	2010.17	2009.73	2010.44	PB2	Vic-MA04
V60I	1989.86	1988.16	1991.3	PB1	Yam
I752T	1992.23	1991.18	1993.13	PB1	Yam
T213S	1993.26	1992.48	1993.96	PB1	Yam
K391R	1996.63	1996.1	1997.08	PB1	Yam-3
K652R	1998.13	1997.34	1998.82	PB1	Yam-3
H38Y	2001.31	2000.29	2002.07	PB1	Yam-3
V66I	2003.89	2002.84	2004.92	PB1	Yam-3
I357V-K390R	1996.91	1996.02	1997.66	PB1	Yam-2
T457A	2009.7	2009.08	2010.28	PB1	Yam-2
V357I	2011.22	2010.42	2011.61	PB1	Yam-2
R211K	1985.87	1984.89	1986.66	PB1	Vic
R214K	1999.72	1998.67	2000.86	PB1	Vic
P377S	2003.29	2002.68	2003.92	PB1	Vic-MA04
V60I	2008.5	2007.88	2009.02	PB1	Vic-MA04
I57L-K214R	2009.99	2009.48	2010.45	PB1	Vic-MA04
V164I	2002.31	2001.84	2002.72	PB1	Vic
I474V	2004.19	2003.76	2004.61	PB1	Vic
I14V	2005.62	2005.14	2006.07	PB1	Vic
I331V	2007.43	2007.02	2007.78	PB1	Vic
V474I	2011.01	2010.63	2011.26	PB1	Vic
T60A	1987.13	1986.37	1987.73	PA	Yam
N86T	1987.93	1987.3	1988.54	PA	Yam
A252V	1993.72	1993.24	1994.18	PA	Yam
V485I	2001.97	2000.91	2003	PA	Yam-3
K203R	2012.54	2012.17	2012.85	PA	Yam-3
I617V	2002.38	2001.89	2002.84	PA	Yam-2
S530L	2009.63	2009.03	2010.15	PA	Yam-2
K258T	2000.99	2000.57	2001.43	PA	Vic
M352T	2003.94	2003.43	2004.33	PA	Vic
N271D	2004.74	2004.51	2004.96	PA	Vic
V428I-A700V	2006.88	2006.08	2007.49	PA	Vic
L233I	1992.54	1991.58	1993.27	NP	FluB
N513S	1993.7	1993.31	1993.99	NP	FluB
A60D	2002.54	2001.92	2002.95	NP	FluB
T29A	2010.06	2009.61	2010.52	NP	Yam-2
V534I	2003.39	2002.82	2004.08	NP	FluB
I233V	2004.08	2003.41	2004.68	NP	FluB
V453A	2008.31	2007.73	2008.82	NP	Yam-3
H112Y	2009.22	2008.61	2009.69	NP	Yam-3
I9M	2011.16	2010.88	2011.37	NP	Vic
T17A	1993.24	1992.37	1993.87	NP	FluB-other
I171V	1996.05	1995.42	1996.56	NP	FluB-other
M374V	1996.39	1996.04	1996.83	NP	FluB-other
S57I	2000.6	2000.06	2001.16	NP	FluB-other
S58G	2004.33	2003.7	2004.77	NP	FluB-other
M73V-I76T-H122Q	1987.49	1986.39	1988.6	HA	Yam
R129K-N150S-N232D	1988.74	1987.49	1989.93	HA	Yam
V146A	1990.01	1989.1	1990.84	HA	Yam
I179V-K182E	1992.84	1992.1	1993.57	HA	Yam
T167N	1993.89	1993.32	1994.43	HA	Yam
R162K	1994.42	1994.07	1994.75	HA	Yam
K48R-N56D	1995.81	1994.91	1996.59	HA	Yam
R149K-I550L	1998.75	1997.68	1999.65	HA	Yam
N126D	1999.42	1998.66	2000.08	HA	Yam
H40Y	2000.44	1999.88	2000.99	HA	Yam
V179I-V251M	2001.79	2001.06	2002.42	HA	Yam
N165Y	2004.44	2003.7	2005.12	HA	Yam-3
G229D	2004.92	2004.41	2005.45	HA	Yam-3
S150I	2005.23	2004.76	2005.63	HA	Yam-3
N202S	2007.95	2007.64	2008.16	HA	Yam-3
N116K	2009.6	2009.21	2009.95	HA	Yam-3
K298E-E312K	2011.09	2010.74	2011.35	HA	Yam-3
L172Q	2013.28	2012.99	2013.55	HA	Yam-3
P108A	2003.8	2003.33	2004.32	HA	Yam-2
R48K	2005.28	2004.89	2005.59	HA	Yam-2
T181A	2010.05	2009.46	2010.64	HA	Yam-2
T121S	2012.46	2012.18	2012.72	HA	Yam-2
M73T	1985.66	1984.6	1986.71	HA	Vic
A81V-T129K-V137I-P172S-V202A	1988.44	1987.32	1989.45	HA	Vic
T75N-K88R-V175I-A235T-I555V	1993.38	1991.93	1994.73	HA	Vic
T121I	1995.85	1995.35	1996.24	HA	Vic
N505D	1996.52	1996.11	1996.89	HA	Vic
I121T	2000.33	1999.53	2001.02	HA	Vic
K48E-K80R-K129N	2003.11	2002.54	2003.71	HA	Vic
N75K	2004.74	2004.38	2005.02	HA	Vic
N165K-S172P	2004.98	2004.72	2005.23	HA	Vic
V146I	2005.19	2005	2005.38	HA	Vic
I146V	2008.52	2008.26	2008.91	HA	Vic
D526E	2011.98	2011.52	2012.42	HA	Vic
L58P	2007.89	2007.38	2008.23	HA	Vic-1b
M71V-P396L	1988.4	1986.98	1989.83	NA	Yam
I202L	1990.9	1990.16	1991.42	NA	Yam
E373K	1991.86	1991.16	1992.49	NA	Yam
R345S	1992.26	1991.54	1992.85	NA	Yam
E378G	1992.72	1992.21	1993.22	NA	Yam
K250E	1993.35	1992.81	1993.93	NA	Yam
R107K	1993.96	1993.47	1994.47	NA	Yam
E272K	1994.65	1994.11	1995.3	NA	Yam
P42Q	1997.46	1996.65	1998	NA	Yam
D392E	1998.43	1997.82	1999.18	NA	Yam
N219K-K436T	1999.04	1998.59	1999.54	NA	Yam
D329N	1999.5	1999.13	1999.81	NA	Yam
S244P	2002.1	2001.42	2002.75	NA	Yam
T49I	2002.64	2002.29	2002.92	NA	Yam
R186K	2003.66	2003.02	2004.12	NA	Yam-2
N340D	2004.07	2003.65	2004.43	NA	Yam-2
K125T	2004.56	2004.27	2004.82	NA	Yam-2
T68A	2004.74	2004.5	2004.93	NA	Yam-2
I248V	2006.51	2006.19	2006.79	NA	Yam-2
T106I-S295R	2010.13	2009.52	2010.64	NA	Yam-2
Q42R	2005.27	2004.7	2005.79	NA	Yam-3
D463N-A465T	2005.99	2005.86	2006.06	NA	Yam-3
L73P-K343E	2010.26	2010.01	2010.52	NA	Yam-3
N340D	2012.31	2011.95	2012.67	NA	Yam-3
I45V	2012.53	2012.26	2012.8	NA	Yam-3
E320K	2012.75	2012.54	2012.94	NA	Yam-3
E149G-E273K	1998.68	1997.96	1999.32	NA	Vic
S199N	1999.62	1999.1	2000.33	NA	Vic
T390A	2000.95	2000.37	2001.39	NA	Vic
I249V	2001.53	2001.21	2001.86	NA	Vic
K374E	2001.87	2001.49	2002.29	NA	Vic
K126N	2002.3	2001.83	2002.69	NA	Vic
E321D-L397F-E405K	2003.8	2003.28	2004.27	NA	Vic
Q61H	2004.88	2004.47	2005.3	NA	Vic-Dakar
T8M-L74F-A390T-S398R	2008.95	2008.61	2009.11	NA	Vic-Dakar
M376K	2010.09	2009.59	2010.52	NA	Vic-Dakar
N221K	2004.33	2003.89	2004.75	NA	Vic
A359E	2006.1	2005.61	2006.56	NA	Vic
I205V	2007.27	2006.66	2007.77	NA	Vic
D330N	2007.67	2007.38	2007.92	NA	Vic
N341D	2009.26	2008.73	2009.57	NA	Vic
E359K	2009.68	2009.43	2010.03	NA	Vic
S296R	2010.07	2009.59	2010.49	NA	Vic
F73L	2011.41	2011.41	2011.41	NA	Vic
K344E	2011.9	2011.6	2012.25	NA	Vic
I45T-M50V-V71L	2012.83	2012.62	2013.05	NA	Vic
S41P-F73L-D464N	2002.64	2002.09	2003.25	NA	Vic-MA04
L397F	2003.32	2002.85	2003.75	NA	Vic-MA04
P42S-V272I	2003.85	2003.68	2003.99	NA	Vic-MA04
K374E	2004.75	2004.23	2005.16	NA	Vic-MA04
D343G-M376K	2005.73	2005.18	2006.13	NA	Vic-MA04
K273Q	2007.68	2007.43	2007.81	NA	Vic-MA04
E321K	2008.28	2007.9	2008.71	NA	Vic-MA04
D385N-A466T	2008.89	2008.32	2009.47	NA	Vic-MA04
S34L	2009.86	2009.38	2010.51	NA	Vic-MA04
I263M-I272T	2010.75	2010.24	2011.18	NA	Vic-MA04
R105K	2002.51	2002.02	2002.99	M1	Yam
N4D-E139D	2002.51	2001.99	2002.97	NS1	Yam
M106I-P115Q	2004.11	2003.76	2004.43	NS1	Yam-2
I106M	2009.82	2009.28	2010.3	NS1	Yam-2
N111K-T120I	2005.94	2005.74	2006.06	NS1	Yam-3
N118S	2010.16	2009.77	2010.61	NS1	Yam-3
P115S	2005.32	2004.79	2005.59	NS1	Vic-Dakar
I98V-S109P-V264M	2008.58	2007.95	2008.88	NS1	Vic-Dakar
P115T	2001.1	2000.65	2001.55	NS1	Vic
N93D	2003.82	2003.44	2004	NS1	Vic-MA04
A212V	2008.65	2008.22	2009.05	NS1	Vic-MA04
G127E	2007.56	2007.13	2007.93	NS1	Vic
K107N	2011.09	2010.66	2011.4	NS1	Vic
