# Supplementary material for: Genome-wide evolutionary dynamics of influenza B viruses on a global scale
Source: PLoS Pathog. 2017 Dec 28;13(12):e1006749. doi: 10.1371/journal.ppat.1006749 (PMC5790164; doi:10.1371/journal.ppat.1006749)
Supplement: S2 Table — (XLS) [file ppat.1006749.s015.xls]

## Sheet: Sheet1
Table S2. Structural features and nature of select amino acid substitutions inferred along trunk lineages of Victoria and Yamagata HA phylogenies.
B/Vic HA residue	B/Yam HA residue	Amino acid substitution(s)	Structural mapping (solvent exposure and antigenic epitope location)
Multiple amino acid replacements
129		T129K, K129N	exposed, antigenic epitope (120-loop)
75		T75N, N75K	exposed
	150	N150S, S150I	partially-exposed, antigenic epitope (150-loop), adjacent to RBS
Reversion mutations
146		V146I, I146V	exposed, antigenic epitope (150-loop)
121		T121I, I121T	exposed, antigenic epitope (120-loop)
172		P172S, S172P	exposed
	48	K48R, R48K	exposed
	179	I179V, V179I	exposed
Parallel convergent mutations
	149	R149K	exposed, antigenic epitope (150-loop)
	116	N116K	exposed, antigenic epitope (120-loop)
Parallel diversifying mutations
	56	N56D, N56T	exposed
	229	G229D, G229S	exposed
Adjacent to RBS
137		V137I	exposed, antigenic epitope (120-loop)
	150	N150S, S150I	partially-exposed, antigenic epitope (150-loop)
	162	R162K	exposed, antigenic epitope (160-loop)
	202	N202S	exposed, antigenic epitope (190-helix)
