# Supplementary material for: Genome-wide evolutionary dynamics of influenza B viruses on a global scale
Source: PLoS Pathog. 2017 Dec 28;13(12):e1006749. doi: 10.1371/journal.ppat.1006749 (PMC5790164; doi:10.1371/journal.ppat.1006749)
Supplement: S3 Table — (XLS) [file ppat.1006749.s016.xls]

## Sheet: Tabelle1
Isolate_Id	PB2 Segment_Id	PB1 Segment_Id	PA Segment_Id	HA Segment_Id	NP Segment_Id	NA Segment_Id	MP Segment_Id	NS Segment_Id	Isolate_Name	Subtype	Lineage	Passage_History	Collection_Date
EPI_ISL_246997	EPI906101 | WTSI4153-PB2	EPI905848 | WTSI4153-PB1	EPI905615 | WTSI4153-PA	EPI904450 | WTSI4153-HA	EPI905382 | WTSI4153-NP	EPI904683 | WTSI4153-NA	EPI904916 | WTSI4153-MP	EPI905149 | WTSI4153-NS	B/Netherlands/039/2012	B	Yamagata	Passage-MDCK2/MDCK1	2013-01-04
EPI_ISL_246996	EPI906100 | WTSI4152-PB2	EPI905847 | WTSI4152-PB1	EPI905614 | WTSI4152-PA	EPI904449 | WTSI4152-HA	EPI905381 | WTSI4152-NP	EPI904682 | WTSI4152-NA	EPI904915 | WTSI4152-MP	EPI905148 | WTSI4152-NS	B/Netherlands/521/2012	B	Yamagata	Passage-MDCK2/MDCK1	2012-11-29
EPI_ISL_246995	EPI906099 | WTSI4151-PB2	EPI905846 | WTSI4151-PB1	EPI905613 | WTSI4151-PA	EPI904448 | WTSI4151-HA	EPI905380 | WTSI4151-NP	EPI904681 | WTSI4151-NA	EPI904914 | WTSI4151-MP	EPI905147 | WTSI4151-NS	B/Hong Kong/3608/2012	B	Victoria	Passage-MDCK2/MDCK1	2012-11-09
EPI_ISL_246994	EPI906098 | WTSI4150-PB2	EPI905845 | WTSI4150-PB1	EPI905612 | WTSI4150-PA	EPI904447 | WTSI4150-HA	EPI905379 | WTSI4150-NP	EPI904680 | WTSI4150-NA	EPI904913 | WTSI4150-MP	EPI905146 | WTSI4150-NS	B/Hong Kong/6/2013	B	Victoria	Passage-MDCK2/MDCK1	2013-01-07
EPI_ISL_246993	EPI906097 | WTSI4149-PB2	EPI905844 | WTSI4149-PB1	EPI905611 | WTSI4149-PA	EPI904446 | WTSI4149-HA	EPI905378 | WTSI4149-NP	EPI904679 | WTSI4149-NA	EPI904912 | WTSI4149-MP	EPI905145 | WTSI4149-NS	B/Hong Kong/3611/2012	B	Yamagata	Passage-MDCK2/MDCK1	2012-11-26
EPI_ISL_246992	EPI906096 | WTSI4148-PB2	EPI905843 | WTSI4148-PB1	EPI905610 | WTSI4148-PA	EPI904445 | WTSI4148-HA	EPI905377 | WTSI4148-NP	EPI904678 | WTSI4148-NA	EPI904911 | WTSI4148-MP	EPI905144 | WTSI4148-NS	B/Hong Kong/12/2013	B	Yamagata	Passage-MDCK2/MDCK1	2013-01-19
EPI_ISL_246991	EPI906095 | WTSI4147-PB2	EPI905842 | WTSI4147-PB1	EPI905609 | WTSI4147-PA	EPI904444 | WTSI4147-HA	EPI905376 | WTSI4147-NP	EPI904677 | WTSI4147-NA	EPI904910 | WTSI4147-MP	EPI905143 | WTSI4147-NS	B/Blida/143/2012	B	Yamagata	Passage-C0/MDCK1	2012-11-23
EPI_ISL_246990	EPI906094 | WTSI4146-PB2	EPI905841 | WTSI4146-PB1	EPI905608 | WTSI4146-PA	EPI904443 | WTSI4146-HA	EPI905375 | WTSI4146-NP	EPI904676 | WTSI4146-NA	EPI904909 | WTSI4146-MP	EPI905142 | WTSI4146-NS	B/Blida/113/2012	B	Victoria	Passage-C0/MDCK1	2012-11-08
EPI_ISL_246989	EPI906093 | WTSI4145-PB2	EPI905840 | WTSI4145-PB1	EPI905607 | WTSI4145-PA	EPI904442 | WTSI4145-HA	EPI905374 | WTSI4145-NP	EPI904675 | WTSI4145-NA	EPI904908 | WTSI4145-MP	EPI905141 | WTSI4145-NS	B/Iasi/131732/2013	B	Victoria	Passage-M2/MDCK1	2013-01-15
EPI_ISL_246988	EPI906092 | WTSI4144-PB2	EPI905839 | WTSI4144-PB1	EPI905606 | WTSI4144-PA	EPI904441 | WTSI4144-HA	EPI905373 | WTSI4144-NP	EPI904674 | WTSI4144-NA	EPI904907 | WTSI4144-MP	EPI905140 | WTSI4144-NS	B/Bucuresti/131574/2013	B	Yamagata	Passage-MDCK1/MDCK1	2013-01-14
EPI_ISL_246987	EPI906091 | WTSI4143-PB2	EPI905838 | WTSI4143-PB1	EPI905605 | WTSI4143-PA	EPI904440 | WTSI4143-HA	EPI905372 | WTSI4143-NP	EPI904673 | WTSI4143-NA	EPI904906 | WTSI4143-MP	EPI905139 | WTSI4143-NS	B/Andalucia/358/2012	B	Victoria	Passage-E1/E1	2012-12-04
EPI_ISL_246986	EPI906090 | WTSI4141-PB2	EPI905837 | WTSI4141-PB1	EPI905604 | WTSI4141-PA	EPI904439 | WTSI4141-HA	EPI905371 | WTSI4141-NP	EPI904672 | WTSI4141-NA	EPI904905 | WTSI4141-MP	EPI905138 | WTSI4141-NS	B/Lyon/CHU/50.569/2012	B	Victoria	Passage-MDCK2/MDCK1	2012-12-13
EPI_ISL_246985	EPI906089 | WTSI4140-PB2	EPI905836 | WTSI4140-PB1	EPI905603 | WTSI4140-PA	EPI904438 | WTSI4140-HA	EPI905370 | WTSI4140-NP	EPI904671 | WTSI4140-NA	EPI904904 | WTSI4140-MP	EPI905137 | WTSI4140-NS	B/Lyon/2696/2012	B	Victoria	Passage-MDCK3/MDCK1	2012-12-06
EPI_ISL_246984	EPI906088 | WTSI4139-PB2	EPI905835 | WTSI4139-PB1	EPI905602 | WTSI4139-PA	EPI904437 | WTSI4139-HA	EPI905369 | WTSI4139-NP	EPI904670 | WTSI4139-NA	EPI904903 | WTSI4139-MP	EPI905136 | WTSI4139-NS	B/Trieste/01/2013	B	Yamagata	Passage-Cx/MDCK1	2013-01-14
EPI_ISL_246983	EPI906087 | WTSI4138-PB2	EPI905834 | WTSI4138-PB1	EPI905601 | WTSI4138-PA	EPI904436 | WTSI4138-HA	EPI905368 | WTSI4138-NP	EPI904669 | WTSI4138-NA	EPI904902 | WTSI4138-MP	EPI905135 | WTSI4138-NS	B/Parma/01/2013	B	Yamagata	Passage-MDCK1/MDCK1	2013-01-09
EPI_ISL_246982	EPI906086 | WTSI4137-PB2	EPI905833 | WTSI4137-PB1	EPI905600 | WTSI4137-PA	EPI904435 | WTSI4137-HA	EPI905367 | WTSI4137-NP	EPI904668 | WTSI4137-NA	EPI904901 | WTSI4137-MP	EPI905134 | WTSI4137-NS	B/Reims/1624/2012	B	Victoria	Passage-MDCK2/MDCK1	2012-10-22
EPI_ISL_246981	EPI906085 | WTSI4136-PB2	EPI905832 | WTSI4136-PB1	EPI905599 | WTSI4136-PA	EPI904434 | WTSI4136-HA	EPI905366 | WTSI4136-NP	EPI904667 | WTSI4136-NA	EPI904900 | WTSI4136-MP	EPI905133 | WTSI4136-NS	B/Guyane/308/2012	B	Yamagata	Passage-MDCK1/MDCK1	2012-11-12
EPI_ISL_246980	EPI906084 | WTSI4135-PB2	EPI905831 | WTSI4135-PB1	EPI905598 | WTSI4135-PA	EPI904433 | WTSI4135-HA	EPI905365 | WTSI4135-NP	EPI904666 | WTSI4135-NA	EPI904899 | WTSI4135-MP	EPI905132 | WTSI4135-NS	B/Paris/1828/2012	B	Yamagata	Passage-MDCK1/MDCK1	2012-11-29
EPI_ISL_246979	EPI906083 | WTSI4134-PB2	EPI905830 | WTSI4134-PB1	EPI905597 | WTSI4134-PA	EPI904432 | WTSI4134-HA	EPI905364 | WTSI4134-NP	EPI904665 | WTSI4134-NA	EPI904898 | WTSI4134-MP	EPI905131 | WTSI4134-NS	B/Norway/2476/2012	B	Yamagata	Passage-MDCK1/MDCK1	2012-12-10
EPI_ISL_246978	EPI906082 | WTSI4133-PB2	EPI905829 | WTSI4133-PB1	EPI905596 | WTSI4133-PA	EPI904431 | WTSI4133-HA	EPI905363 | WTSI4133-NP	EPI904664 | WTSI4133-NA	EPI904897 | WTSI4133-MP	EPI905130 | WTSI4133-NS	B/Norway/2402/2012	B	Victoria	Passage-MDCK1/MDCK1	2012-11-27
EPI_ISL_246977	EPI906081 | WTSI4132-PB2		EPI905595 | WTSI4132-PA	EPI904430 | WTSI4132-HA	EPI905362 | WTSI4132-NP	EPI904663 | WTSI4132-NA	EPI904896 | WTSI4132-MP	EPI905129 | WTSI4132-NS	B/Athens GR/11/2013	B	Yamagata	Passage-MDCK4	2013-01-08
EPI_ISL_246976	EPI906080 | WTSI4131-PB2		EPI905594 | WTSI4131-PA	EPI904429 | WTSI4131-HA	EPI905361 | WTSI4131-NP	EPI904662 | WTSI4131-NA	EPI904895 | WTSI4131-MP	EPI905128 | WTSI4131-NS	B/Roma/02/2012	B	Yamagata	Passage-Cx/MDCK1	2012-12-10
EPI_ISL_246975	EPI906079 | WTSI4130-PB2	EPI905826 | WTSI4130-PB1	EPI905593 | WTSI4130-PA	EPI904428 | WTSI4130-HA	EPI905360 | WTSI4130-NP	EPI904661 | WTSI4130-NA	EPI904894 | WTSI4130-MP	EPI905127 | WTSI4130-NS	B/Milano/36/2012	B	Yamagata	Passage-MDCK1/MDCK1	2012-12-04
EPI_ISL_246974	EPI906078 | WTSI4129-PB2	EPI905825 | WTSI4129-PB1	EPI905592 | WTSI4129-PA	EPI904427 | WTSI4129-HA	EPI905359 | WTSI4129-NP	EPI904660 | WTSI4129-NA	EPI904893 | WTSI4129-MP	EPI905126 | WTSI4129-NS	B/Belgium/G901/2012	B	Yamagata	Passage-MDCK3	2012-11-28
EPI_ISL_246973	EPI906077 | WTSI4128-PB2	EPI905824 | WTSI4128-PB1	EPI905591 | WTSI4128-PA	EPI904426 | WTSI4128-HA	EPI905358 | WTSI4128-NP	EPI904659 | WTSI4128-NA	EPI904892 | WTSI4128-MP	EPI905125 | WTSI4128-NS	B/Norway/2281/2012	B	Yamagata	Passage-MDCK1/MDCK1	2012-11-14
EPI_ISL_246972	EPI906076 | WTSI4126-PB2	EPI905823 | WTSI4126-PB1	EPI905590 | WTSI4126-PA	EPI904425 | WTSI4126-HA	EPI905357 | WTSI4126-NP	EPI904658 | WTSI4126-NA	EPI904891 | WTSI4126-MP	EPI905124 | WTSI4126-NS	B/Andalucia/358/2012	B	Victoria	Passage-SIAT1/MDCK1	2012-12-04
EPI_ISL_246971	EPI906075 | WTSI4125-PB2	EPI905822 | WTSI4125-PB1	EPI905589 | WTSI4125-PA	EPI904424 | WTSI4125-HA	EPI905356 | WTSI4125-NP	EPI904657 | WTSI4125-NA	EPI904890 | WTSI4125-MP	EPI905123 | WTSI4125-NS	B/Navarra/304/2012	B	Yamagata	Passage-SIAT1/MDCK1	2012-11-12
EPI_ISL_246970	EPI906074 | WTSI4124-PB2	EPI905821 | WTSI4124-PB1	EPI905588 | WTSI4124-PA	EPI904423 | WTSI4124-HA	EPI905355 | WTSI4124-NP	EPI904656 | WTSI4124-NA	EPI904889 | WTSI4124-MP	EPI905122 | WTSI4124-NS	B/Pais Vasco/284/2012	B	Yamagata	Passage-SIAT1/MDCK1	2012-11-07
EPI_ISL_246969	EPI906073 | WTSI4123-PB2	EPI905820 | WTSI4123-PB1	EPI905587 | WTSI4123-PA	EPI904422 | WTSI4123-HA	EPI905354 | WTSI4123-NP	EPI904655 | WTSI4123-NA	EPI904888 | WTSI4123-MP	EPI905121 | WTSI4123-NS	B/Israel/1/2013	B	Yamagata	Passage-P1/MDCK1	2013-01-15
EPI_ISL_246968	EPI906072 | WTSI4122-PB2	EPI905819 | WTSI4122-PB1	EPI905586 | WTSI4122-PA	EPI904421 | WTSI4122-HA	EPI905353 | WTSI4122-NP	EPI904654 | WTSI4122-NA	EPI904887 | WTSI4122-MP	EPI905120 | WTSI4122-NS	B/Latvia/1-40275p/2013	B	Yamagata	Passage-MDCK1/MDCK1	2013-01-15
EPI_ISL_246967	EPI906071 | WTSI4121-PB2	EPI905818 | WTSI4121-PB1	EPI905585 | WTSI4121-PA	EPI904420 | WTSI4121-HA	EPI905352 | WTSI4121-NP	EPI904653 | WTSI4121-NA	EPI904886 | WTSI4121-MP	EPI905119 | WTSI4121-NS	B/Latvia/12-32427p/2012	B	Yamagata	Passage-MDCK2/MDCK1	2012-12-03
EPI_ISL_246966	EPI906070 | WTSI4120-PB2	EPI905817 | WTSI4120-PB1	EPI905584 | WTSI4120-PA	EPI904419 | WTSI4120-HA	EPI905351 | WTSI4120-NP	EPI904652 | WTSI4120-NA	EPI904885 | WTSI4120-MP	EPI905118 | WTSI4120-NS	B/Ireland/02490/2013	B	Yamagata	Passage-MDCK1/MDCK1	2013-01-08
EPI_ISL_246965	EPI906069 | WTSI4119-PB2	EPI905816 | WTSI4119-PB1	EPI905583 | WTSI4119-PA	EPI904418 | WTSI4119-HA	EPI905350 | WTSI4119-NP	EPI904651 | WTSI4119-NA	EPI904884 | WTSI4119-MP	EPI905117 | WTSI4119-NS	B/Ireland/00125/2013	B	Victoria	Passage-MDCK1/MDCK1	2013-01-03
EPI_ISL_246964	EPI906068 | WTSI4118-PB2	EPI905815 | WTSI4118-PB1	EPI905582 | WTSI4118-PA	EPI904417 | WTSI4118-HA	EPI905349 | WTSI4118-NP	EPI904650 | WTSI4118-NA	EPI904883 | WTSI4118-MP	EPI905116 | WTSI4118-NS	B/Ireland/90999/2012	B	Yamagata	Passage-MDCK1/MDCK1	2012-11-25
EPI_ISL_246963	EPI906067 | WTSI4117-PB2	EPI905814 | WTSI4117-PB1	EPI905581 | WTSI4117-PA	EPI904416 | WTSI4117-HA	EPI905348 | WTSI4117-NP	EPI904649 | WTSI4117-NA	EPI904882 | WTSI4117-MP	EPI905115 | WTSI4117-NS	B/Ireland/88486/2012	B	Yamagata	Passage-MDCK1/MDCK1	2012-11-21
EPI_ISL_246962	EPI906066 | WTSI4116-PB2	EPI905813 | WTSI4116-PB1	EPI905580 | WTSI4116-PA	EPI904415 | WTSI4116-HA	EPI905347 | WTSI4116-NP	EPI904648 | WTSI4116-NA	EPI904881 | WTSI4116-MP	EPI905114 | WTSI4116-NS	B/Milano/44/2012	B	Yamagata	Passage-MDCK1/MDCK1	2012-12-17
EPI_ISL_246961	EPI906065 | WTSI4115-PB2	EPI905812 | WTSI4115-PB1	EPI905579 | WTSI4115-PA	EPI904414 | WTSI4115-HA	EPI905346 | WTSI4115-NP	EPI904647 | WTSI4115-NA	EPI904880 | WTSI4115-MP	EPI905113 | WTSI4115-NS	B/Parma/03/2012	B	Yamagata	Passage-MDCK2/MDCK1	2012-12-19
EPI_ISL_246960	EPI906064 | WTSI4114-PB2	EPI905811 | WTSI4114-PB1	EPI905578 | WTSI4114-PA	EPI904413 | WTSI4114-HA	EPI905345 | WTSI4114-NP	EPI904646 | WTSI4114-NA	EPI904879 | WTSI4114-MP	EPI905112 | WTSI4114-NS	B/Belgium/G886/2012	B	Victoria	Passage-MDCK2	2012-11-12
EPI_ISL_246959	EPI906063 | WTSI4113-PB2		EPI905577 | WTSI4113-PA	EPI904412 | WTSI4113-HA	EPI905344 | WTSI4113-NP	EPI904645 | WTSI4113-NA	EPI904878 | WTSI4113-MP	EPI905111 | WTSI4113-NS	B/Switzerland/7628394/2012	B	Yamagata	Passage-MDCK2	2012-12-17
EPI_ISL_246958	EPI906062 | WTSI4112-PB2	EPI905809 | WTSI4112-PB1	EPI905576 | WTSI4112-PA	EPI904411 | WTSI4112-HA	EPI905343 | WTSI4112-NP	EPI904644 | WTSI4112-NA	EPI904877 | WTSI4112-MP	EPI905110 | WTSI4112-NS	B/Switzerland/7587143/2012	B	Yamagata	Passage-MDCK2	2012-12-10
EPI_ISL_246957	EPI906061 | WTSI4111-PB2	EPI905808 | WTSI4111-PB1		EPI904410 | WTSI4111-HA	EPI905342 | WTSI4111-NP	EPI904643 | WTSI4111-NA	EPI904876 | WTSI4111-MP	EPI905109 | WTSI4111-NS	B/Norway/2349/2012	B	Yamagata	Passage-MDCK1/MDCK1	2012-11-26
EPI_ISL_246956	EPI906060 | WTSI4110-PB2	EPI905807 | WTSI4110-PB1	EPI905574 | WTSI4110-PA	EPI904409 | WTSI4110-HA	EPI905341 | WTSI4110-NP	EPI904642 | WTSI4110-NA	EPI904875 | WTSI4110-MP	EPI905108 | WTSI4110-NS	B/Belgium/G922/2012	B	Yamagata	Passage-MDCK2	2012-12-07
EPI_ISL_246955	EPI906059 | WTSI4109-PB2	EPI905806 | WTSI4109-PB1	EPI905573 | WTSI4109-PA	EPI904408 | WTSI4109-HA	EPI905340 | WTSI4109-NP	EPI904641 | WTSI4109-NA	EPI904874 | WTSI4109-MP	EPI905107 | WTSI4109-NS	B/Caen/1808/2012	B	Yamagata	Passage-MDCK1/MDCK1	2012-11-16
EPI_ISL_246954	EPI906058 | WTSI4108-PB2	EPI905805 | WTSI4108-PB1	EPI905572 | WTSI4108-PA	EPI904407 | WTSI4108-HA	EPI905339 | WTSI4108-NP	EPI904640 | WTSI4108-NA	EPI904873 | WTSI4108-MP	EPI905106 | WTSI4108-NS	B/Pays de Loire/1791/2012	B	Yamagata	Passage-MDCK1/MDCK1	2012-11-19
EPI_ISL_246953	EPI906057 | WTSI4107-PB2	EPI905804 | WTSI4107-PB1	EPI905571 | WTSI4107-PA	EPI904406 | WTSI4107-HA	EPI905338 | WTSI4107-NP	EPI904639 | WTSI4107-NA	EPI904872 | WTSI4107-MP	EPI905105 | WTSI4107-NS	B/Jordan/30465/2012	B	Victoria	Passage-MDCK1	2012-11-27
EPI_ISL_246952	EPI906056 | WTSI4106-PB2	EPI905803 | WTSI4106-PB1	EPI905570 | WTSI4106-PA	EPI904405 | WTSI4106-HA	EPI905337 | WTSI4106-NP	EPI904638 | WTSI4106-NA	EPI904871 | WTSI4106-MP	EPI905104 | WTSI4106-NS	B/Jordan/30014/2012	B	Victoria	Passage-MDCK1	2012-12-30
EPI_ISL_246951	EPI906055 | WTSI4105-PB2		EPI905569 | WTSI4105-PA	EPI904404 | WTSI4105-HA	EPI905336 | WTSI4105-NP	EPI904637 | WTSI4105-NA	EPI904870 | WTSI4105-MP	EPI905103 | WTSI4105-NS	B/Jordan/20440/2012	B	Victoria	Passage-MDCK1	2012-12-10
EPI_ISL_246950	EPI906054 | WTSI4104-PB2	EPI905801 | WTSI4104-PB1	EPI905568 | WTSI4104-PA	EPI904403 | WTSI4104-HA	EPI905335 | WTSI4104-NP	EPI904636 | WTSI4104-NA	EPI904869 | WTSI4104-MP	EPI905102 | WTSI4104-NS	B/Ghana/DILI-0859/2012	B	Yamagata	Passage-SIAT2/MDCK1	2012-10-19
EPI_ISL_246949	EPI906053 | WTSI4103-PB2	EPI905800 | WTSI4103-PB1	EPI905567 | WTSI4103-PA	EPI904402 | WTSI4103-HA	EPI905334 | WTSI4103-NP	EPI904635 | WTSI4103-NA	EPI904868 | WTSI4103-MP	EPI905101 | WTSI4103-NS	B/Ghana/ARI-1648/2012	B	Yamagata	Passage-SIAT3/MDCK1	2012-08-30
EPI_ISL_246948	EPI906052 | WTSI4101-PB2	EPI905799 | WTSI4101-PB1	EPI905566 | WTSI4101-PA	EPI904401 | WTSI4101-HA	EPI905333 | WTSI4101-NP	EPI904634 | WTSI4101-NA	EPI904867 | WTSI4101-MP	EPI905100 | WTSI4101-NS	B/Porto/EuroEva38/2013	B	Yamagata	Passage-MDCK1	2013-01-04
EPI_ISL_246947	EPI906051 | WTSI4100-PB2	EPI905798 | WTSI4100-PB1	EPI905565 | WTSI4100-PA	EPI904400 | WTSI4100-HA	EPI905332 | WTSI4100-NP	EPI904633 | WTSI4100-NA	EPI904866 | WTSI4100-MP	EPI905099 | WTSI4100-NS	B/Valladolid/99/2012	B	Victoria	Passage-MDCK1	2012-12-20
EPI_ISL_246946	EPI906050 | WTSI4099-PB2	EPI905797 | WTSI4099-PB1	EPI905564 | WTSI4099-PA	EPI904399 | WTSI4099-HA	EPI905331 | WTSI4099-NP	EPI904632 | WTSI4099-NA	EPI904865 | WTSI4099-MP	EPI905098 | WTSI4099-NS	B/Burgos/95/2012	B	Victoria	Passage-MDCK1	2012-11-14
EPI_ISL_246945	EPI906049 | WTSI4098-PB2	EPI905796 | WTSI4098-PB1	EPI905563 | WTSI4098-PA	EPI904398 | WTSI4098-HA	EPI905330 | WTSI4098-NP	EPI904631 | WTSI4098-NA	EPI904864 | WTSI4098-MP	EPI905097 | WTSI4098-NS	B/Braga_PT/12/2012	B	Yamagata	Passage-SIAT1/MDCK1	2012-12-21
EPI_ISL_246944	EPI906048 | WTSI4097-PB2	EPI905795 | WTSI4097-PB1	EPI905562 | WTSI4097-PA	EPI904397 | WTSI4097-HA	EPI905329 | WTSI4097-NP	EPI904630 | WTSI4097-NA	EPI904863 | WTSI4097-MP	EPI905096 | WTSI4097-NS	B/Lisboa_PT/9/2012	B	Yamagata	Passage-SIAT1/MDCK1	2012-12-27
EPI_ISL_246943	EPI906047 | WTSI4096-PB2	EPI905794 | WTSI4096-PB1	EPI905561 | WTSI4096-PA	EPI904396 | WTSI4096-HA	EPI905328 | WTSI4096-NP	EPI904629 | WTSI4096-NA	EPI904862 | WTSI4096-MP	EPI905095 | WTSI4096-NS	B/Porto_PT/14/2012	B	Yamagata	Passage-SIAT1/MDCK1	2012-12-31
EPI_ISL_246942	EPI906046 | WTSI4094-PB2	EPI905793 | WTSI4094-PB1	EPI905560 | WTSI4094-PA	EPI904395 | WTSI4094-HA	EPI905327 | WTSI4094-NP	EPI904628 | WTSI4094-NA	EPI904861 | WTSI4094-MP	EPI905094 | WTSI4094-NS	B/Lisboa_PT/8/2012	B	Victoria	Passage-SIAT1/MDCK1	2012-12-18
EPI_ISL_246941	EPI906045 | WTSI4093-PB2	EPI905792 | WTSI4093-PB1	EPI905559 | WTSI4093-PA	EPI904394 | WTSI4093-HA	EPI905326 | WTSI4093-NP	EPI904627 | WTSI4093-NA	EPI904860 | WTSI4093-MP	EPI905093 | WTSI4093-NS	B/Lisboa_PT/7/2012	B	Yamagata	Passage-SIAT1/MDCK1	2012-11-26
EPI_ISL_246940	EPI906044 | WTSI4092-PB2	EPI905791 | WTSI4092-PB1	EPI905558 | WTSI4092-PA	EPI904393 | WTSI4092-HA	EPI905325 | WTSI4092-NP	EPI904626 | WTSI4092-NA	EPI904859 | WTSI4092-MP	EPI905092 | WTSI4092-NS	B/Saarland/2/2012	B	Yamagata	Passage-C2/MDCK1	2012-12-17
EPI_ISL_246939	EPI906043 | WTSI4091-PB2	EPI905790 | WTSI4091-PB1	EPI905557 | WTSI4091-PA	EPI904392 | WTSI4091-HA	EPI905324 | WTSI4091-NP	EPI904625 | WTSI4091-NA	EPI904858 | WTSI4091-MP	EPI905091 | WTSI4091-NS	B/Sachsen/26/2012	B	Victoria	Passage-C2/MDCK1	2012-12-18
EPI_ISL_246938	EPI906042 | WTSI4090-PB2	EPI905789 | WTSI4090-PB1	EPI905556 | WTSI4090-PA	EPI904391 | WTSI4090-HA	EPI905323 | WTSI4090-NP	EPI904624 | WTSI4090-NA	EPI904857 | WTSI4090-MP	EPI905090 | WTSI4090-NS	B/England/706/2012	B	Yamagata	Passage-MDCK1/MDCK1	2012-12-17
EPI_ISL_246937	EPI906041 | WTSI4089-PB2	EPI905788 | WTSI4089-PB1	EPI905555 | WTSI4089-PA	EPI904390 | WTSI4089-HA	EPI905322 | WTSI4089-NP	EPI904623 | WTSI4089-NA	EPI904856 | WTSI4089-MP	EPI905089 | WTSI4089-NS	B/Thuringen/1/2013	B	Yamagata	Passage-C1/MDCK1	2013-01-07
EPI_ISL_246936	EPI906040 | WTSI4088-PB2	EPI905787 | WTSI4088-PB1	EPI905554 | WTSI4088-PA	EPI904389 | WTSI4088-HA	EPI905321 | WTSI4088-NP	EPI904622 | WTSI4088-NA	EPI904855 | WTSI4088-MP	EPI905088 | WTSI4088-NS	B/Bayern/1/2013	B	Victoria	Passage-C2/MDCK1	2013-01-03
EPI_ISL_246935	EPI906039 | WTSI4086-PB2	EPI905786 | WTSI4086-PB1	EPI905553 | WTSI4086-PA	EPI904388 | WTSI4086-HA	EPI905320 | WTSI4086-NP	EPI904621 | WTSI4086-NA	EPI904854 | WTSI4086-MP	EPI905087 | WTSI4086-NS	B/Baden Wurttemberg/41/2012	B	Yamagata	Passage-C2/MDCK1	2012-11-26
EPI_ISL_246934	EPI906038 | WTSI4084-PB2	EPI905785 | WTSI4084-PB1	EPI905552 | WTSI4084-PA	EPI904387 | WTSI4084-HA	EPI905319 | WTSI4084-NP	EPI904620 | WTSI4084-NA	EPI904853 | WTSI4084-MP	EPI905086 | WTSI4084-NS	B/Lyon/2771/2012	B	Yamagata	Passage-MDCK2/MDCK1	2012-12-17
EPI_ISL_246933	EPI906037 | WTSI4083-PB2	EPI905784 | WTSI4083-PB1	EPI905551 | WTSI4083-PA	EPI904386 | WTSI4083-HA	EPI905318 | WTSI4083-NP	EPI904619 | WTSI4083-NA	EPI904852 | WTSI4083-MP	EPI905085 | WTSI4083-NS	B/Poitiers/2821/2012	B	Victoria	Passage-MDCK1/MDCK1	2012-12-12
EPI_ISL_246932	EPI906036 | WTSI4082-PB2	EPI905783 | WTSI4082-PB1	EPI905550 | WTSI4082-PA	EPI904385 | WTSI4082-HA	EPI905317 | WTSI4082-NP	EPI904618 | WTSI4082-NA	EPI904851 | WTSI4082-MP	EPI905084 | WTSI4082-NS	B/Lyon/2760/2012	B	Victoria	Passage-MDCK2/MDCK1	2012-12-17
EPI_ISL_246931	EPI906035 | WTSI4081-PB2	EPI905782 | WTSI4081-PB1	EPI905549 | WTSI4081-PA	EPI904384 | WTSI4081-HA	EPI905316 | WTSI4081-NP	EPI904617 | WTSI4081-NA	EPI904850 | WTSI4081-MP	EPI905083 | WTSI4081-NS	B/England/707/2012	B	Yamagata	Passage-SIAT1/MDCK1	2012-12-29
EPI_ISL_246930	EPI906034 | WTSI4080-PB2	EPI905781 | WTSI4080-PB1	EPI905548 | WTSI4080-PA	EPI904383 | WTSI4080-HA	EPI905315 | WTSI4080-NP	EPI904616 | WTSI4080-NA	EPI904849 | WTSI4080-MP	EPI905082 | WTSI4080-NS	B/England/709/2012	B	Yamagata	Passage-MDCK1/MDCK1	2012-12-20
EPI_ISL_246929	EPI906033 | WTSI4079-PB2	EPI905780 | WTSI4079-PB1	EPI905547 | WTSI4079-PA	EPI904382 | WTSI4079-HA	EPI905314 | WTSI4079-NP	EPI904615 | WTSI4079-NA	EPI904848 | WTSI4079-MP	EPI905081 | WTSI4079-NS	B/England/626/2012	B	Victoria	Passage-SIAT1/MDCK1	2012-12-06
EPI_ISL_246928	EPI906032 | WTSI4078-PB2	EPI905779 | WTSI4078-PB1	EPI905546 | WTSI4078-PA	EPI904381 | WTSI4078-HA	EPI905313 | WTSI4078-NP	EPI904614 | WTSI4078-NA	EPI904847 | WTSI4078-MP	EPI905080 | WTSI4078-NS	B/Valladolid/96/2012	B	Victoria	Passage-MDCK1/MDCK1	2012-12-26
EPI_ISL_246927	EPI906031 | WTSI4076-PB2	EPI905778 | WTSI4076-PB1	EPI905545 | WTSI4076-PA	EPI904380 | WTSI4076-HA	EPI905312 | WTSI4076-NP	EPI904613 | WTSI4076-NA	EPI904846 | WTSI4076-MP	EPI905079 | WTSI4076-NS	B/England/595/2012	B	Victoria	Passage-SIAT2/MDCK2	2012-11-09
EPI_ISL_246926	EPI906030 | WTSI4075-PB2		EPI905544 | WTSI4075-PA	EPI904379 | WTSI4075-HA	EPI905311 | WTSI4075-NP	EPI904612 | WTSI4075-NA	EPI904845 | WTSI4075-MP	EPI905078 | WTSI4075-NS	B/England/580/2012	B	Yamagata	Passage-SIAT1/MDCK2	2012-10-23
EPI_ISL_246925	EPI906029 | WTSI4074-PB2	EPI905776 | WTSI4074-PB1	EPI905543 | WTSI4074-PA	EPI904378 | WTSI4074-HA	EPI905310 | WTSI4074-NP	EPI904611 | WTSI4074-NA	EPI904844 | WTSI4074-MP	EPI905077 | WTSI4074-NS	B/Baden Wurttemberg/39/2012	B	Yamagata	Passage-C1/MDCK2	2012-10-25
EPI_ISL_246924	EPI906028 | WTSI4073-PB2	EPI905775 | WTSI4073-PB1	EPI905542 | WTSI4073-PA	EPI904377 | WTSI4073-HA	EPI905309 | WTSI4073-NP	EPI904610 | WTSI4073-NA	EPI904843 | WTSI4073-MP	EPI905076 | WTSI4073-NS	B/Norway/2157/2012	B	Yamagata	Passage-MDCK1/MDCK2	2012-11-04
EPI_ISL_246923	EPI906027 | WTSI4071-PB2	EPI905774 | WTSI4071-PB1	EPI905541 | WTSI4071-PA	EPI904376 | WTSI4071-HA	EPI905308 | WTSI4071-NP	EPI904609 | WTSI4071-NA	EPI904842 | WTSI4071-MP	EPI905075 | WTSI4071-NS	B/Norway/1864/2012	B	Yamagata	Passage-MDCK2/MDCK2	2012-09-16
EPI_ISL_246922	EPI906026 | WTSI4070-PB2	EPI905773 | WTSI4070-PB1	EPI905540 | WTSI4070-PA	EPI904375 | WTSI4070-HA	EPI905307 | WTSI4070-NP	EPI904608 | WTSI4070-NA	EPI904841 | WTSI4070-MP	EPI905074 | WTSI4070-NS	B/Stockholm/14/2012	B	Yamagata	Passage-MDCK1/SIAT1	2012-11-04
EPI_ISL_246921	EPI906025 | WTSI4069-PB2	EPI905772 | WTSI4069-PB1	EPI905539 | WTSI4069-PA	EPI904374 | WTSI4069-HA	EPI905306 | WTSI4069-NP	EPI904607 | WTSI4069-NA	EPI904840 | WTSI4069-MP	EPI905073 | WTSI4069-NS	B/Denmark/31/2012	B	Yamagata	Passage-MDCK1/MDCK1	2012-12-06
EPI_ISL_246920	EPI906024 | WTSI4067-PB2	EPI905771 | WTSI4067-PB1	EPI905538 | WTSI4067-PA	EPI904373 | WTSI4067-HA	EPI905305 | WTSI4067-NP	EPI904606 | WTSI4067-NA	EPI904839 | WTSI4067-MP	EPI905072 | WTSI4067-NS	B/Denmark/26/2012	B	Yamagata	Passage-MDCK2/MDCK1	2012-11-26
EPI_ISL_246919	EPI906023 | WTSI4066-PB2	EPI905770 | WTSI4066-PB1	EPI905537 | WTSI4066-PA	EPI904372 | WTSI4066-HA	EPI905304 | WTSI4066-NP	EPI904605 | WTSI4066-NA	EPI904838 | WTSI4066-MP	EPI905071 | WTSI4066-NS	B/Denmark/23/2012	B	Victoria	Passage-MDCK3/MDCK1	2012-11-05
EPI_ISL_246918	EPI906022 | WTSI4064-PB2	EPI905769 | WTSI4064-PB1	EPI905536 | WTSI4064-PA	EPI904371 | WTSI4064-HA	EPI905303 | WTSI4064-NP	EPI904604 | WTSI4064-NA	EPI904837 | WTSI4064-MP	EPI905070 | WTSI4064-NS	B/England/595/2012	B	Victoria	Passage-SIAT2/MDCK1	2012-11-09
EPI_ISL_246917	EPI906021 | WTSI4063-PB2	EPI905768 | WTSI4063-PB1	EPI905535 | WTSI4063-PA	EPI904370 | WTSI4063-HA	EPI905302 | WTSI4063-NP	EPI904603 | WTSI4063-NA	EPI904836 | WTSI4063-MP	EPI905069 | WTSI4063-NS	B/England/580/2012	B	Yamagata	Passage-SIAT1/MDCK1	2012-10-23
EPI_ISL_246916	EPI906020 | WTSI4062-PB2	EPI905767 | WTSI4062-PB1	EPI905534 | WTSI4062-PA	EPI904369 | WTSI4062-HA	EPI905301 | WTSI4062-NP	EPI904602 | WTSI4062-NA	EPI904835 | WTSI4062-MP	EPI905068 | WTSI4062-NS	B/England/579/2012	B	Victoria	Passage-SIAT1/MDCK1	2012-10-30
EPI_ISL_246915	EPI906019 | WTSI4060-PB2	EPI905766 | WTSI4060-PB1	EPI905533 | WTSI4060-PA	EPI904368 | WTSI4060-HA	EPI905300 | WTSI4060-NP	EPI904601 | WTSI4060-NA	EPI904834 | WTSI4060-MP	EPI905067 | WTSI4060-NS	B/England/594/2012	B	Yamagata	Passage-SIAT1/MDCK1	2012-10-30
EPI_ISL_246914	EPI906018 | WTSI4059-PB2		EPI905532 | WTSI4059-PA	EPI904367 | WTSI4059-HA	EPI905299 | WTSI4059-NP	EPI904600 | WTSI4059-NA	EPI904833 | WTSI4059-MP	EPI905066 | WTSI4059-NS	B/England/577/2012	B	Victoria	Passage-SIAT1/MDCK1	2012-10-22
EPI_ISL_246913	EPI906017 | WTSI4058-PB2	EPI905764 | WTSI4058-PB1	EPI905531 | WTSI4058-PA	EPI904366 | WTSI4058-HA	EPI905298 | WTSI4058-NP	EPI904599 | WTSI4058-NA	EPI904832 | WTSI4058-MP	EPI905065 | WTSI4058-NS	B/Norway/2290/2012	B	Yamagata	Passage-E1(Am)	2012-11-11
EPI_ISL_246912	EPI906016 | WTSI4055-PB2	EPI905763 | WTSI4055-PB1	EPI905530 | WTSI4055-PA	EPI904365 | WTSI4055-HA	EPI905297 | WTSI4055-NP	EPI904598 | WTSI4055-NA	EPI904831 | WTSI4055-MP	EPI905064 | WTSI4055-NS	B/Norway/2290/2012	B	Yamagata	Passage-MDCK1	2012-11-11
EPI_ISL_246911	EPI906015 | WTSI4054-PB2	EPI905762 | WTSI4054-PB1	EPI905529 | WTSI4054-PA	EPI904364 | WTSI4054-HA	EPI905296 | WTSI4054-NP	EPI904597 | WTSI4054-NA	EPI904830 | WTSI4054-MP	EPI905063 | WTSI4054-NS	B/Norway/2157/2012	B	Yamagata	Passage-MDCK1/MDCK1	2012-11-04
EPI_ISL_246910	EPI906014 | WTSI4053-PB2	EPI905761 | WTSI4053-PB1	EPI905528 | WTSI4053-PA	EPI904363 | WTSI4053-HA	EPI905295 | WTSI4053-NP	EPI904596 | WTSI4053-NA	EPI904829 | WTSI4053-MP	EPI905062 | WTSI4053-NS	B/Norway/2117/2012	B	Yamagata	Passage-MDCK1/MDCK1	2012-10-30
EPI_ISL_246909	EPI906013 | WTSI4052-PB2	EPI905760 | WTSI4052-PB1	EPI905527 | WTSI4052-PA	EPI904362 | WTSI4052-HA	EPI905294 | WTSI4052-NP	EPI904595 | WTSI4052-NA	EPI904828 | WTSI4052-MP	EPI905061 | WTSI4052-NS	B/Norway/2114/2012	B	Yamagata	Passage-MDCK1/MDCK1	2012-10-29
EPI_ISL_246908	EPI906012 | WTSI4051-PB2	EPI905759 | WTSI4051-PB1	EPI905526 | WTSI4051-PA	EPI904361 | WTSI4051-HA	EPI905293 | WTSI4051-NP	EPI904594 | WTSI4051-NA	EPI904827 | WTSI4051-MP	EPI905060 | WTSI4051-NS	B/Norway/2090/2012	B	Victoria	Passage-LMDCK2/MDCK1/MDCK1	2012-10-02
EPI_ISL_246907	EPI906011 | WTSI4050-PB2	EPI905758 | WTSI4050-PB1	EPI905525 | WTSI4050-PA	EPI904360 | WTSI4050-HA	EPI905292 | WTSI4050-NP	EPI904593 | WTSI4050-NA	EPI904826 | WTSI4050-MP	EPI905059 | WTSI4050-NS	B/Norway/2026/2012	B	Yamagata	Passage-MDCK1/MDCK1	2012-10-09
EPI_ISL_246906	EPI906010 | WTSI4049-PB2	EPI905757 | WTSI4049-PB1	EPI905524 | WTSI4049-PA	EPI904359 | WTSI4049-HA	EPI905291 | WTSI4049-NP	EPI904592 | WTSI4049-NA	EPI904825 | WTSI4049-MP	EPI905058 | WTSI4049-NS	B/Norway/1995/2012	B	Yamagata	Passage-MDCK1/MDCK1	2012-10-11
EPI_ISL_246905	EPI906009 | WTSI4047-PB2	EPI905756 | WTSI4047-PB1	EPI905523 | WTSI4047-PA	EPI904358 | WTSI4047-HA	EPI905290 | WTSI4047-NP	EPI904591 | WTSI4047-NA	EPI904824 | WTSI4047-MP	EPI905057 | WTSI4047-NS	B/Norway/1864/2012	B	Yamagata	Passage-MDCK2/MDCK1	2012-09-16
EPI_ISL_246904	EPI906008 | WTSI4046-PB2	EPI905755 | WTSI4046-PB1	EPI905522 | WTSI4046-PA	EPI904357 | WTSI4046-HA	EPI905289 | WTSI4046-NP	EPI904590 | WTSI4046-NA	EPI904823 | WTSI4046-MP	EPI905056 | WTSI4046-NS	B/Norway/1836/2012	B	Yamagata	Passage-MDCK2/MDCK1	2012-09-07
EPI_ISL_246903	EPI906007 | WTSI4045-PB2	EPI905754 | WTSI4045-PB1	EPI905521 | WTSI4045-PA	EPI904356 | WTSI4045-HA	EPI905288 | WTSI4045-NP	EPI904589 | WTSI4045-NA	EPI904822 | WTSI4045-MP	EPI905055 | WTSI4045-NS	B/Norway/1477/2012	B	Victoria	Passage-MDCK1/MDCK1	2012-06-11
EPI_ISL_246902	EPI906006 | WTSI4044-PB2	EPI905753 | WTSI4044-PB1	EPI905520 | WTSI4044-PA	EPI904355 | WTSI4044-HA	EPI905287 | WTSI4044-NP	EPI904588 | WTSI4044-NA	EPI904821 | WTSI4044-MP	EPI905054 | WTSI4044-NS	B/Hong Kong/3577/2012	B	Yamagata	Passage-MDCK2/MDCK2	2012-06-13
EPI_ISL_246901	EPI906005 | WTSI4043-PB2	EPI905752 | WTSI4043-PB1	EPI905519 | WTSI4043-PA	EPI904354 | WTSI4043-HA	EPI905286 | WTSI4043-NP	EPI904587 | WTSI4043-NA	EPI904820 | WTSI4043-MP	EPI905053 | WTSI4043-NS	B/Novosibirsk/1/2012	B	Yamagata	Passage-C2/MDCK2	2012-02-14
EPI_ISL_246900	EPI906004 | WTSI4042-PB2	EPI905751 | WTSI4042-PB1	EPI905518 | WTSI4042-PA	EPI904353 | WTSI4042-HA	EPI905285 | WTSI4042-NP	EPI904586 | WTSI4042-NA	EPI904819 | WTSI4042-MP	EPI905052 | WTSI4042-NS	B/Estonia/55669/2011	B	Yamagata	Passage-MDCK2/MDCK3	2011-03-14
EPI_ISL_246899	EPI906003 | WTSI4041-PB2	EPI905750 | WTSI4041-PB1	EPI905517 | WTSI4041-PA	EPI904352 | WTSI4041-HA	EPI905284 | WTSI4041-NP	EPI904585 | WTSI4041-NA	EPI904818 | WTSI4041-MP	EPI905051 | WTSI4041-NS	B/Buenos Aires/8833/2012	B	Yamagata	Passage-MDCK1/MDCK2	2012-08-26
EPI_ISL_246898	EPI906002 | WTSI4040-PB2	EPI905749 | WTSI4040-PB1	EPI905516 | WTSI4040-PA	EPI904351 | WTSI4040-HA	EPI905283 | WTSI4040-NP	EPI904584 | WTSI4040-NA	EPI904817 | WTSI4040-MP	EPI905050 | WTSI4040-NS	B/Tucuman/A458/2012	B	Victoria	Passage-MDCK1/MDCK1	2012-08-28
EPI_ISL_246897	EPI906001 | WTSI4039-PB2	EPI905748 | WTSI4039-PB1	EPI905515 | WTSI4039-PA	EPI904350 | WTSI4039-HA	EPI905282 | WTSI4039-NP	EPI904583 | WTSI4039-NA	EPI904816 | WTSI4039-MP	EPI905049 | WTSI4039-NS	B/Santa Fe/915530/2012	B	Victoria	Passage-MDCK1/MDCK1	2012-08-21
EPI_ISL_246896	EPI906000 | WTSI4038-PB2	EPI905747 | WTSI4038-PB1	EPI905514 | WTSI4038-PA	EPI904349 | WTSI4038-HA	EPI905281 | WTSI4038-NP	EPI904582 | WTSI4038-NA	EPI904815 | WTSI4038-MP	EPI905048 | WTSI4038-NS	B/Tucuman/A285/2012	B	Yamagata	Passage-MDCK1/MDCK1	2012-08-14
EPI_ISL_246895	EPI905999 | WTSI4037-PB2	EPI905746 | WTSI4037-PB1	EPI905513 | WTSI4037-PA	EPI904348 | WTSI4037-HA	EPI905280 | WTSI4037-NP	EPI904581 | WTSI4037-NA	EPI904814 | WTSI4037-MP	EPI905047 | WTSI4037-NS	B/Formosa/V2367/2012	B	Victoria	Passage-MDCK1/MDCK1	2012-08-06
EPI_ISL_246894	EPI905998 | WTSI4036-PB2	EPI905745 | WTSI4036-PB1	EPI905512 | WTSI4036-PA	EPI904347 | WTSI4036-HA	EPI905279 | WTSI4036-NP	EPI904580 | WTSI4036-NA	EPI904813 | WTSI4036-MP	EPI905046 | WTSI4036-NS	B/Buenos Aires/770/2012	B	Victoria	Passage-MDCK2/MDCK1	2012-07-06
EPI_ISL_246893	EPI905997 | WTSI4035-PB2	EPI905744 | WTSI4035-PB1	EPI905511 | WTSI4035-PA	EPI904346 | WTSI4035-HA	EPI905278 | WTSI4035-NP	EPI904579 | WTSI4035-NA	EPI904812 | WTSI4035-MP	EPI905045 | WTSI4035-NS	B/Lusaka/72/2011	B	Victoria	Passage-MDCK3/MDCK1	2011-08-05
EPI_ISL_246892	EPI905996 | WTSI4034-PB2	EPI905743 | WTSI4034-PB1	EPI905510 | WTSI4034-PA	EPI904345 | WTSI4034-HA	EPI905277 | WTSI4034-NP	EPI904578 | WTSI4034-NA	EPI904811 | WTSI4034-MP	EPI905044 | WTSI4034-NS	B/Lusaka/63/2011	B	Victoria	Passage-MDCK3/MDCK1	2011-06-18
EPI_ISL_246891	EPI905995 | WTSI4033-PB2	EPI905742 | WTSI4033-PB1	EPI905509 | WTSI4033-PA	EPI904344 | WTSI4033-HA	EPI905276 | WTSI4033-NP	EPI904577 | WTSI4033-NA	EPI904810 | WTSI4033-MP	EPI905043 | WTSI4033-NS	B/Lusaka/127/2011	B	Victoria	Passage-MDCK3/MDCK1	2011-06-18
EPI_ISL_246890	EPI905994 | WTSI4032-PB2	EPI905741 | WTSI4032-PB1	EPI905508 | WTSI4032-PA	EPI904343 | WTSI4032-HA	EPI905275 | WTSI4032-NP	EPI904576 | WTSI4032-NA	EPI904809 | WTSI4032-MP	EPI905042 | WTSI4032-NS	B/Mauritius/718/2012	B	Victoria	Passage-MDCK1/MDCK1	2012-07-31
EPI_ISL_246889	EPI905993 | WTSI4029-PB2	EPI905740 | WTSI4029-PB1	EPI905507 | WTSI4029-PA	EPI904342 | WTSI4029-HA	EPI905274 | WTSI4029-NP	EPI904575 | WTSI4029-NA	EPI904808 | WTSI4029-MP	EPI905041 | WTSI4029-NS	B/Mauritius/571/2012	B	Victoria	Passage-MDCK3	2012-06-29
EPI_ISL_246888	EPI905992 | WTSI4028-PB2	EPI905739 | WTSI4028-PB1	EPI905506 | WTSI4028-PA	EPI904341 | WTSI4028-HA	EPI905273 | WTSI4028-NP	EPI904574 | WTSI4028-NA	EPI904807 | WTSI4028-MP	EPI905040 | WTSI4028-NS	B/Johannesburg/3462/2012	B	Victoria	Passage-E1/E2	2012-07-02
EPI_ISL_246887	EPI905991 | WTSI4027-PB2	EPI905738 | WTSI4027-PB1	EPI905505 | WTSI4027-PA	EPI904340 | WTSI4027-HA	EPI905272 | WTSI4027-NP	EPI904573 | WTSI4027-NA	EPI904806 | WTSI4027-MP	EPI905039 | WTSI4027-NS	B/Johannesburg/3559/2012	B	Yamagata	Passage-E1/E2	2012-06-22
EPI_ISL_246886	EPI905990 | WTSI4025-PB2	EPI905737 | WTSI4025-PB1	EPI905504 | WTSI4025-PA	EPI904339 | WTSI4025-HA	EPI905271 | WTSI4025-NP	EPI904572 | WTSI4025-NA	EPI904805 | WTSI4025-MP	EPI905038 | WTSI4025-NS	B/Johannesburg/3559/2012	B	Yamagata	Passage-MDCK0/MDCK1	2012-06-22
EPI_ISL_246885	EPI905989 | WTSI4024-PB2	EPI905736 | WTSI4024-PB1	EPI905503 | WTSI4024-PA	EPI904338 | WTSI4024-HA	EPI905270 | WTSI4024-NP	EPI904571 | WTSI4024-NA	EPI904804 | WTSI4024-MP	EPI905037 | WTSI4024-NS	B/Johannesburg/3952/2012	B	Victoria	Passage-E1/E2	2012-08-02
EPI_ISL_246884	EPI905988 | WTSI4023-PB2	EPI905735 | WTSI4023-PB1	EPI905502 | WTSI4023-PA	EPI904337 | WTSI4023-HA		EPI904570 | WTSI4023-NA	EPI904803 | WTSI4023-MP	EPI905036 | WTSI4023-NS	B/Massachusetts/02/2012	B	Yamagata	Passage-MDCK1/C2/MDCK1	2012-03-13
EPI_ISL_246883	EPI905987 | WTSI4022-PB2	EPI905734 | WTSI4022-PB1	EPI905501 | WTSI4022-PA	EPI904336 | WTSI4022-HA	EPI905268 | WTSI4022-NP	EPI904569 | WTSI4022-NA	EPI904802 | WTSI4022-MP	EPI905035 | WTSI4022-NS	B/Massachusetts/02/2012	B	Yamagata	Passage-E3/E1	2012-03-13
EPI_ISL_246882	EPI905986 | WTSI4021-PB2	EPI905733 | WTSI4021-PB1	EPI905500 | WTSI4021-PA	EPI904335 | WTSI4021-HA	EPI905267 | WTSI4021-NP	EPI904568 | WTSI4021-NA	EPI904801 | WTSI4021-MP	EPI905034 | WTSI4021-NS	B/Linares/34634/2012	B	Yamagata	Passage-E3/E4/E1	2012-05-07
EPI_ISL_246881	EPI905985 | WTSI4020-PB2	EPI905732 | WTSI4020-PB1	EPI905499 | WTSI4020-PA	EPI904334 | WTSI4020-HA	EPI905266 | WTSI4020-NP	EPI904567 | WTSI4020-NA	EPI904800 | WTSI4020-MP	EPI905033 | WTSI4020-NS	B/New Jersey/01/2012	B	Victoria	Passage-C2/MDCK1	2012-04-26
EPI_ISL_246880	EPI905984 | WTSI4019-PB2	EPI905731 | WTSI4019-PB1	EPI905498 | WTSI4019-PA	EPI904333 | WTSI4019-HA	EPI905265 | WTSI4019-NP	EPI904566 | WTSI4019-NA	EPI904799 | WTSI4019-MP	EPI905032 | WTSI4019-NS	B/New Jersey/01/2012	B	Victoria	Passage-E4/E1	2012-04-26
EPI_ISL_246879	EPI905983 | WTSI4018-PB2	EPI905730 | WTSI4018-PB1	EPI905497 | WTSI4018-PA	EPI904332 | WTSI4018-HA	EPI905264 | WTSI4018-NP	EPI904565 | WTSI4018-NA	EPI904798 | WTSI4018-MP	EPI905031 | WTSI4018-NS	B/Johanneburg/3964/2012	B	Victoria	Passage-E1/E1	2012-08-03
EPI_ISL_246878	EPI905982 | WTSI4017-PB2	EPI905729 | WTSI4017-PB1	EPI905496 | WTSI4017-PA	EPI904331 | WTSI4017-HA	EPI905263 | WTSI4017-NP	EPI904564 | WTSI4017-NA	EPI904797 | WTSI4017-MP	EPI905030 | WTSI4017-NS	B/Johannesburg/3958/2012	B	Victoria	Passage-E1/E1	2012-08-03
EPI_ISL_246877	EPI905981 | WTSI4016-PB2	EPI905728 | WTSI4016-PB1	EPI905495 | WTSI4016-PA	EPI904330 | WTSI4016-HA	EPI905262 | WTSI4016-NP	EPI904563 | WTSI4016-NA	EPI904796 | WTSI4016-MP	EPI905029 | WTSI4016-NS	B/Johannesburg/3005/2012	B	Victoria	Passage-MDCK1/MDCK1	2012-05-22
EPI_ISL_246876	EPI905980 | WTSI4015-PB2	EPI905727 | WTSI4015-PB1	EPI905494 | WTSI4015-PA	EPI904329 | WTSI4015-HA	EPI905261 | WTSI4015-NP	EPI904562 | WTSI4015-NA	EPI904795 | WTSI4015-MP	EPI905028 | WTSI4015-NS	B/Johannesburg/5564/2012	B	Yamagata	Passage-MDCK0/MDCK1	2012-06-25
EPI_ISL_246875		EPI905726 | WTSI4013-PB1	EPI905493 | WTSI4013-PA	EPI904328 | WTSI4013-HA	EPI905260 | WTSI4013-NP	EPI904561 | WTSI4013-NA	EPI904794 | WTSI4013-MP	EPI905027 | WTSI4013-NS	B/Johannesburg/3009/2012	B	Yamagata	Passage-MDCK1/MDCK1	2012-05-23
EPI_ISL_246874	EPI905978 | WTSI4012-PB2	EPI905725 | WTSI4012-PB1	EPI905492 | WTSI4012-PA	EPI904327 | WTSI4012-HA	EPI905259 | WTSI4012-NP	EPI904560 | WTSI4012-NA	EPI904793 | WTSI4012-MP	EPI905026 | WTSI4012-NS	B/Johannesburg/242/2012	B	Yamagata	Passage-MDCK1/MDCK1	2012-04-07
EPI_ISL_246873	EPI905977 | WTSI4010-PB2	EPI905724 | WTSI4010-PB1	EPI905491 | WTSI4010-PA	EPI904326 | WTSI4010-HA	EPI905258 | WTSI4010-NP	EPI904559 | WTSI4010-NA	EPI904792 | WTSI4010-MP	EPI905025 | WTSI4010-NS	B/Norway/1165/2012	B	Yamagata	Passage-MDCK1/MDCK1	2012-04-06
EPI_ISL_246872	EPI905976 | WTSI4009-PB2	EPI905723 | WTSI4009-PB1	EPI905490 | WTSI4009-PA	EPI904325 | WTSI4009-HA	EPI905257 | WTSI4009-NP	EPI904558 | WTSI4009-NA	EPI904791 | WTSI4009-MP	EPI905024 | WTSI4009-NS	B/Norway/1133/2012	B	Victoria	Passage-MDCK1/MDCK1	2012-04-11
EPI_ISL_246871	EPI905975 | WTSI4007-PB2		EPI905489 | WTSI4007-PA	EPI904324 | WTSI4007-HA	EPI905256 | WTSI4007-NP	EPI904557 | WTSI4007-NA	EPI904790 | WTSI4007-MP	EPI905023 | WTSI4007-NS	B/Norway/1072/2012	B	Victoria	Passage-MDCK1/MDCK1	2012-03-19
EPI_ISL_246870	EPI905974 | WTSI4004-PB2	EPI905721 | WTSI4004-PB1	EPI905488 | WTSI4004-PA	EPI904323 | WTSI4004-HA	EPI905255 | WTSI4004-NP	EPI904556 | WTSI4004-NA	EPI904789 | WTSI4004-MP	EPI905022 | WTSI4004-NS	B/Dakar/17/2012	B	Victoria	Passage-MDCK2/MDCK1	2012-04-19
EPI_ISL_246869	EPI905973 | WTSI4003-PB2	EPI905720 | WTSI4003-PB1	EPI905487 | WTSI4003-PA	EPI904322 | WTSI4003-HA	EPI905254 | WTSI4003-NP	EPI904555 | WTSI4003-NA	EPI904788 | WTSI4003-MP	EPI905021 | WTSI4003-NS	B/Dakar/9/2012	B	Victoria	Passage-MDCK4/MDCK2	2012-04-29
EPI_ISL_246868	EPI905972 | WTSI4002-PB2	EPI905719 | WTSI4002-PB1	EPI905486 | WTSI4002-PA	EPI904321 | WTSI4002-HA	EPI905253 | WTSI4002-NP	EPI904554 | WTSI4002-NA	EPI904787 | WTSI4002-MP	EPI905020 | WTSI4002-NS	B/Dakar/5/2012	B	Victoria	Passage-MDCK1/MDCK2	2012-04-14
EPI_ISL_246867	EPI905971 | WTSI4001-PB2	EPI905718 | WTSI4001-PB1	EPI905485 | WTSI4001-PA	EPI904320 | WTSI4001-HA	EPI905252 | WTSI4001-NP	EPI904553 | WTSI4001-NA	EPI904786 | WTSI4001-MP	EPI905019 | WTSI4001-NS	B/Dakar/3/2012	B	Victoria	Passage-MDCK3/MDCK2	2012-04-13
EPI_ISL_246866	EPI905970 | WTSI4000-PB2	EPI905717 | WTSI4000-PB1	EPI905484 | WTSI4000-PA	EPI904319 | WTSI4000-HA	EPI905251 | WTSI4000-NP	EPI904552 | WTSI4000-NA	EPI904785 | WTSI4000-MP	EPI905018 | WTSI4000-NS	B/Dakar/10/2012	B	Victoria	Passage-MDCK2/MDCK1	2012-05-16
EPI_ISL_246865	EPI905969 | WTSI3999-PB2	EPI905716 | WTSI3999-PB1	EPI905483 | WTSI3999-PA	EPI904318 | WTSI3999-HA	EPI905250 | WTSI3999-NP	EPI904551 | WTSI3999-NA	EPI904784 | WTSI3999-MP	EPI905017 | WTSI3999-NS	B/Dakar/08/2012	B	Victoria	Passage-MDCK3/MDCK1	2012-04-25
EPI_ISL_246864	EPI905968 | WTSI3997-PB2	EPI905715 | WTSI3997-PB1	EPI905482 | WTSI3997-PA	EPI904317 | WTSI3997-HA	EPI905249 | WTSI3997-NP	EPI904550 | WTSI3997-NA	EPI904783 | WTSI3997-MP	EPI905016 | WTSI3997-NS	B/Dakar/06/2012	B	Victoria	Passage-MDCK1/MDCK1	2012-04-15
EPI_ISL_246863	EPI905967 | WTSI3996-PB2	EPI905714 | WTSI3996-PB1	EPI905481 | WTSI3996-PA	EPI904316 | WTSI3996-HA	EPI905248 | WTSI3996-NP	EPI904549 | WTSI3996-NA	EPI904782 | WTSI3996-MP	EPI905015 | WTSI3996-NS	B/Dakar/04/2012	B	Victoria	Passage-MDCK1/MDCK1	2012-04-13
EPI_ISL_246862	EPI905966 | WTSI3995-PB2	EPI905713 | WTSI3995-PB1	EPI905480 | WTSI3995-PA	EPI904315 | WTSI3995-HA	EPI905247 | WTSI3995-NP	EPI904548 | WTSI3995-NA	EPI904781 | WTSI3995-MP	EPI905014 | WTSI3995-NS	B/Dakar/01/2012	B	Victoria	Passage-MDCK1/MDCK1	2012-04-12
EPI_ISL_246861	EPI905965 | WTSI3994-PB2	EPI905712 | WTSI3994-PB1	EPI905479 | WTSI3994-PA	EPI904314 | WTSI3994-HA	EPI905246 | WTSI3994-NP	EPI904547 | WTSI3994-NA	EPI904780 | WTSI3994-MP	EPI905013 | WTSI3994-NS	B/Lorraine/14082012	B	Yamagata	Passage-MDCK1/MDCK1	2012-04-28
EPI_ISL_246860	EPI905964 | WTSI3993-PB2	EPI905711 | WTSI3993-PB1	EPI905478 | WTSI3993-PA	EPI904313 | WTSI3993-HA	EPI905245 | WTSI3993-NP	EPI904546 | WTSI3993-NA	EPI904779 | WTSI3993-MP	EPI905012 | WTSI3993-NS	B/Guyane/1307/2012	B	Yamagata	Passage-MDCK2/MDCK1	2012-03-08
EPI_ISL_246859	EPI905963 | WTSI3992-PB2	EPI905710 | WTSI3992-PB1	EPI905477 | WTSI3992-PA	EPI904312 | WTSI3992-HA	EPI905244 | WTSI3992-NP	EPI904545 | WTSI3992-NA	EPI904778 | WTSI3992-MP	EPI905011 | WTSI3992-NS	B/Centre/1376/2012	B	Victoria	Passage-MDCK1/MDCK1	2012-04-20
EPI_ISL_246858	EPI905962 | WTSI3991-PB2	EPI905709 | WTSI3991-PB1	EPI905476 | WTSI3991-PA	EPI904311 | WTSI3991-HA	EPI905243 | WTSI3991-NP	EPI904544 | WTSI3991-NA	EPI904777 | WTSI3991-MP	EPI905010 | WTSI3991-NS	B/Pays de Loire/1240/2012	B	Victoria	Passage-MDCK1/MDCK1	2012-04-03
EPI_ISL_246857	EPI905961 | WTSI3990-PB2	EPI905708 | WTSI3990-PB1	EPI905475 | WTSI3990-PA	EPI904310 | WTSI3990-HA	EPI905242 | WTSI3990-NP	EPI904543 | WTSI3990-NA	EPI904776 | WTSI3990-MP	EPI905009 | WTSI3990-NS	B/Djibouti/IP1157/2012	B	Victoria	Passage-MDCK2/MDCK1	2012-03-24
EPI_ISL_246856	EPI905960 | WTSI3989-PB2	EPI905707 | WTSI3989-PB1	EPI905474 | WTSI3989-PA	EPI904309 | WTSI3989-HA	EPI905241 | WTSI3989-NP	EPI904542 | WTSI3989-NA	EPI904775 | WTSI3989-MP	EPI905008 | WTSI3989-NS	B/Lorraine/1023/2012	B	Victoria	Passage-MDCK2/MDCK1	2012-03-13
EPI_ISL_246855	EPI905959 | WTSI3988-PB2	EPI905706 | WTSI3988-PB1	EPI905473 | WTSI3988-PA	EPI904308 | WTSI3988-HA	EPI905240 | WTSI3988-NP	EPI904541 | WTSI3988-NA	EPI904774 | WTSI3988-MP	EPI905007 | WTSI3988-NS	B/Hong Kong/3585/2012	B	Yamagata	Passage-MDCK2/MDCK1	2012-06-24
EPI_ISL_246854		EPI905705 | WTSI3986-PB1	EPI905472 | WTSI3986-PA	EPI904307 | WTSI3986-HA	EPI905239 | WTSI3986-NP	EPI904540 | WTSI3986-NA	EPI904773 | WTSI3986-MP	EPI905006 | WTSI3986-NS	B/Hong Kong/3581/2012	B	Yamagata	Passage-MDCK2/MDCK1	2012-06-13
EPI_ISL_246853	EPI905957 | WTSI3985-PB2	EPI905704 | WTSI3985-PB1	EPI905471 | WTSI3985-PA	EPI904306 | WTSI3985-HA	EPI905238 | WTSI3985-NP	EPI904539 | WTSI3985-NA	EPI904772 | WTSI3985-MP	EPI905005 | WTSI3985-NS	B/Hong Kong/3579/2012	B	Yamagata	Passage-MDCK2/MDCK1	2012-06-13
EPI_ISL_246852	EPI905956 | WTSI3982-PB2	EPI905703 | WTSI3982-PB1	EPI905470 | WTSI3982-PA	EPI904305 | WTSI3982-HA	EPI905237 | WTSI3982-NP	EPI904538 | WTSI3982-NA	EPI904771 | WTSI3982-MP	EPI905004 | WTSI3982-NS	B/Hong Kong/3546/2012	B	Victoria	Passage-MDCK2/MDCK1	2012-05-13
EPI_ISL_246851	EPI905955 | WTSI3981-PB2	EPI905702 | WTSI3981-PB1	EPI905469 | WTSI3981-PA	EPI904304 | WTSI3981-HA	EPI905236 | WTSI3981-NP	EPI904537 | WTSI3981-NA	EPI904770 | WTSI3981-MP	EPI905003 | WTSI3981-NS	B/Hong Kong/3534/2012	B	Victoria	Passage-MDCK2/MDCK1	2012-05-08
EPI_ISL_246850	EPI905954 | WTSI3979-PB2	EPI905701 | WTSI3979-PB1	EPI905468 | WTSI3979-PA	EPI904303 | WTSI3979-HA	EPI905235 | WTSI3979-NP	EPI904536 | WTSI3979-NA	EPI904769 | WTSI3979-MP	EPI905002 | WTSI3979-NS	B/Hong Kong/3508/2012	B	Victoria	Passage-MDCK2/MDCK1	2012-05-03
EPI_ISL_246849	EPI905953 | WTSI3978-PB2	EPI905700 | WTSI3978-PB1	EPI905467 | WTSI3978-PA	EPI904302 | WTSI3978-HA	EPI905234 | WTSI3978-NP	EPI904535 | WTSI3978-NA	EPI904768 | WTSI3978-MP	EPI905001 | WTSI3978-NS	B/Hong Kong/3501/2012	B	Victoria	Passage-MDCK2/MDCK1	2012-05-01
EPI_ISL_246848	EPI905952 | WTSI3977-PB2	EPI905699 | WTSI3977-PB1	EPI905466 | WTSI3977-PA	EPI904301 | WTSI3977-HA	EPI905233 | WTSI3977-NP	EPI904534 | WTSI3977-NA	EPI904767 | WTSI3977-MP	EPI905000 | WTSI3977-NS	B/Hong Kong/3496/2012	B	Victoria	Passage-MDCK2/MDCK1	2012-04-03
EPI_ISL_246847	EPI905951 | WTSI3976-PB2	EPI905698 | WTSI3976-PB1	EPI905465 | WTSI3976-PA	EPI904300 | WTSI3976-HA	EPI905232 | WTSI3976-NP	EPI904533 | WTSI3976-NA	EPI904766 | WTSI3976-MP	EPI904999 | WTSI3976-NS	B/Madagascar/03165/2012	B	Victoria	Passage-MDCK1/MDCK1	2012-05-03
EPI_ISL_246846	EPI905950 | WTSI3975-PB2	EPI905697 | WTSI3975-PB1	EPI905464 | WTSI3975-PA	EPI904299 | WTSI3975-HA	EPI905231 | WTSI3975-NP	EPI904532 | WTSI3975-NA	EPI904765 | WTSI3975-MP	EPI904998 | WTSI3975-NS	B/Madagascar/03142/2012	B	Victoria	Passage-MDCK1/MDCK1	2012-05-02
EPI_ISL_246845	EPI905949 | WTSI3974-PB2	EPI905696 | WTSI3974-PB1	EPI905463 | WTSI3974-PA	EPI904298 | WTSI3974-HA	EPI905230 | WTSI3974-NP	EPI904531 | WTSI3974-NA	EPI904764 | WTSI3974-MP	EPI904997 | WTSI3974-NS	B/Madagascar/02856/2012	B	Victoria	Passage-MDCK1/MDCK1	2012-04-02
EPI_ISL_246844	EPI905948 | WTSI3973-PB2	EPI905695 | WTSI3973-PB1	EPI905462 | WTSI3973-PA	EPI904297 | WTSI3973-HA	EPI905229 | WTSI3973-NP	EPI904530 | WTSI3973-NA	EPI904763 | WTSI3973-MP	EPI904996 | WTSI3973-NS	B/Madagascar/02853/2012	B	Victoria	Passage-MDCK1/MDCK1	2012-03-28
EPI_ISL_246843	EPI905947 | WTSI3972-PB2	EPI905694 | WTSI3972-PB1	EPI905461 | WTSI3972-PA	EPI904296 | WTSI3972-HA	EPI905228 | WTSI3972-NP	EPI904529 | WTSI3972-NA	EPI904762 | WTSI3972-MP	EPI904995 | WTSI3972-NS	B/Madagascar/01732/2012	B	Victoria	Passage-MDCK1/MDCK1	2012-03-07
EPI_ISL_246842	EPI905946 | WTSI3971-PB2	EPI905693 | WTSI3971-PB1	EPI905460 | WTSI3971-PA	EPI904295 | WTSI3971-HA	EPI905227 | WTSI3971-NP	EPI904528 | WTSI3971-NA	EPI904761 | WTSI3971-MP	EPI904994 | WTSI3971-NS	B/Madagascar/01706/2012	B	Victoria	Passage-MDCK1/MDCK1	2012-03-07
EPI_ISL_246841	EPI905945 | WTSI3970-PB2	EPI905692 | WTSI3970-PB1	EPI905459 | WTSI3970-PA	EPI904294 | WTSI3970-HA	EPI905226 | WTSI3970-NP	EPI904527 | WTSI3970-NA	EPI904760 | WTSI3970-MP	EPI904993 | WTSI3970-NS	B/Madagascar/01593/2012	B	Victoria	Passage-MDCK1/MDCK1	2012-02-27
EPI_ISL_246840	EPI905944 | WTSI3969-PB2	EPI905691 | WTSI3969-PB1	EPI905458 | WTSI3969-PA	EPI904293 | WTSI3969-HA	EPI905225 | WTSI3969-NP	EPI904526 | WTSI3969-NA	EPI904759 | WTSI3969-MP	EPI904992 | WTSI3969-NS	B/Madagascar/01591/2012	B	Victoria	Passage-MDCK1/MDCK1	2012-02-21
EPI_ISL_246839	EPI905943 | WTSI3968-PB2	EPI905690 | WTSI3968-PB1	EPI905457 | WTSI3968-PA	EPI904292 | WTSI3968-HA	EPI905224 | WTSI3968-NP	EPI904525 | WTSI3968-NA	EPI904758 | WTSI3968-MP	EPI904991 | WTSI3968-NS	B/Ghana/DILI12-102/2012	B	Yamagata	Passage-C1/MDCK1	2012-06-19
EPI_ISL_246838	EPI905942 | WTSI3967-PB2	EPI905689 | WTSI3967-PB1	EPI905456 | WTSI3967-PA	EPI904291 | WTSI3967-HA	EPI905223 | WTSI3967-NP	EPI904524 | WTSI3967-NA	EPI904757 | WTSI3967-MP	EPI904990 | WTSI3967-NS	B/Ghana/FS12-808/2012	B	Yamagata	Passage-C1/MDCK1	2012-06-25
EPI_ISL_246837	EPI905941 | WTSI3966-PB2	EPI905688 | WTSI3966-PB1	EPI905455 | WTSI3966-PA	EPI904290 | WTSI3966-HA	EPI905222 | WTSI3966-NP	EPI904523 | WTSI3966-NA	EPI904756 | WTSI3966-MP	EPI904989 | WTSI3966-NS	B/Ghana/DILI12-098/2012	B	Yamagata	Passage-C1/MDCK1	2012-06-19
EPI_ISL_246836	EPI905940 | WTSI3965-PB2	EPI905687 | WTSI3965-PB1	EPI905454 | WTSI3965-PA	EPI904289 | WTSI3965-HA	EPI905221 | WTSI3965-NP	EPI904522 | WTSI3965-NA	EPI904755 | WTSI3965-MP	EPI904988 | WTSI3965-NS	B/Ghana/FS12-831/2012	B	Yamagata	Passage-C1/MDCK1	2012-06-26
EPI_ISL_246835	EPI905939 | WTSI3964-PB2	EPI905686 | WTSI3964-PB1	EPI905453 | WTSI3964-PA	EPI904288 | WTSI3964-HA	EPI905220 | WTSI3964-NP	EPI904521 | WTSI3964-NA	EPI904754 | WTSI3964-MP	EPI904987 | WTSI3964-NS	B/Roma/01/2012	B	Yamagata	Passage-MDCK3/MDCK1	2012-02-27
EPI_ISL_246834	EPI905938 | WTSI3963-PB2	EPI905685 | WTSI3963-PB1	EPI905452 | WTSI3963-PA	EPI904287 | WTSI3963-HA	EPI905219 | WTSI3963-NP	EPI904520 | WTSI3963-NA	EPI904753 | WTSI3963-MP	EPI904986 | WTSI3963-NS	B/Milano/16/2012	B	Yamagata	Passage-MDCK2/MDCK1	2012-03-07
EPI_ISL_246833	EPI905937 | WTSI3962-PB2	EPI905684 | WTSI3962-PB1	EPI905451 | WTSI3962-PA	EPI904286 | WTSI3962-HA	EPI905218 | WTSI3962-NP	EPI904519 | WTSI3962-NA	EPI904752 | WTSI3962-MP	EPI904985 | WTSI3962-NS	B/Milano/05/2012	B	Yamagata	Passage-MDCK3/MDCK1	2012-02-21
EPI_ISL_246832	EPI905936 | WTSI3961-PB2	EPI905683 | WTSI3961-PB1	EPI905450 | WTSI3961-PA	EPI904285 | WTSI3961-HA	EPI905217 | WTSI3961-NP	EPI904518 | WTSI3961-NA	EPI904751 | WTSI3961-MP	EPI904984 | WTSI3961-NS	B/Perugia/02/2012	B	Yamagata	Passage-MDCK2/MDCK1	2012-03-30
EPI_ISL_246831	EPI905935 | WTSI3960-PB2	EPI905682 | WTSI3960-PB1	EPI905449 | WTSI3960-PA	EPI904284 | WTSI3960-HA	EPI905216 | WTSI3960-NP	EPI904517 | WTSI3960-NA	EPI904750 | WTSI3960-MP	EPI904983 | WTSI3960-NS	B/Stockholm/9/2012	B	Yamagata	Passage-C1/MDCK1	2012-04-17
EPI_ISL_246830	EPI905934 | WTSI3959-PB2	EPI905681 | WTSI3959-PB1	EPI905448 | WTSI3959-PA	EPI904283 | WTSI3959-HA	EPI905215 | WTSI3959-NP	EPI904516 | WTSI3959-NA	EPI904749 | WTSI3959-MP	EPI904982 | WTSI3959-NS	B/Finland/292/2012	B	Victoria	Passage-MDCK1/MDCK1	2012-05-14
EPI_ISL_246829	EPI905933 | WTSI3958-PB2	EPI905680 | WTSI3958-PB1	EPI905447 | WTSI3958-PA	EPI904282 | WTSI3958-HA	EPI905214 | WTSI3958-NP	EPI904515 | WTSI3958-NA	EPI904748 | WTSI3958-MP	EPI904981 | WTSI3958-NS	B/Milano/03/2012	B	Victoria	Passage-MDCK2/MDCK1	2012-02-16
EPI_ISL_246828	EPI905932 | WTSI3957-PB2	EPI905679 | WTSI3957-PB1	EPI905446 | WTSI3957-PA	EPI904281 | WTSI3957-HA	EPI905213 | WTSI3957-NP	EPI904514 | WTSI3957-NA	EPI904747 | WTSI3957-MP	EPI904980 | WTSI3957-NS	B/Georgia/436/2012	B	Victoria	Passage-MDCK2	2012-03-21
EPI_ISL_246827	EPI905931 | WTSI3956-PB2	EPI905678 | WTSI3956-PB1	EPI905445 | WTSI3956-PA	EPI904280 | WTSI3956-HA	EPI905212 | WTSI3956-NP	EPI904513 | WTSI3956-NA	EPI904746 | WTSI3956-MP	EPI904979 | WTSI3956-NS	B/Georgia/741/2012	B	Victoria	Passage-MDCK2	2012-05-10
EPI_ISL_246826	EPI905930 | WTSI3955-PB2	EPI905677 | WTSI3955-PB1	EPI905444 | WTSI3955-PA	EPI904279 | WTSI3955-HA	EPI905211 | WTSI3955-NP	EPI904512 | WTSI3955-NA	EPI904745 | WTSI3955-MP	EPI904978 | WTSI3955-NS	B/Georgia/655/2012	B	Victoria	Passage-MDCK2	2012-04-12
EPI_ISL_246825	EPI905929 | WTSI3954-PB2	EPI905676 | WTSI3954-PB1	EPI905443 | WTSI3954-PA	EPI904278 | WTSI3954-HA	EPI905210 | WTSI3954-NP	EPI904511 | WTSI3954-NA	EPI904744 | WTSI3954-MP	EPI904977 | WTSI3954-NS	B/Stockholm/8/2012	B	Yamagata	Passage-C0/MDCK1	2012-03-06
EPI_ISL_246824	EPI905928 | WTSI3953-PB2	EPI905675 | WTSI3953-PB1	EPI905442 | WTSI3953-PA	EPI904277 | WTSI3953-HA	EPI905209 | WTSI3953-NP	EPI904510 | WTSI3953-NA	EPI904743 | WTSI3953-MP	EPI904976 | WTSI3953-NS	B/Stockholm/5/2012	B	Victoria	Passage-C1/MDCK1	2012-02-09
EPI_ISL_246823	EPI905927 | WTSI3952-PB2	EPI905674 | WTSI3952-PB1	EPI905441 | WTSI3952-PA	EPI904276 | WTSI3952-HA	EPI905208 | WTSI3952-NP	EPI904509 | WTSI3952-NA	EPI904742 | WTSI3952-MP	EPI904975 | WTSI3952-NS	B/Stockholm/2/2012	B	Yamagata	Passage-C1/MDCK1	2012-02-02
EPI_ISL_246822	EPI905926 | WTSI3950-PB2	EPI905673 | WTSI3950-PB1	EPI905440 | WTSI3950-PA	EPI904275 | WTSI3950-HA	EPI905207 | WTSI3950-NP	EPI904508 | WTSI3950-NA	EPI904741 | WTSI3950-MP	EPI904974 | WTSI3950-NS	B/Lisboa/3/2012	B	Victoria	Passage-SIAT1/MDCK1	2012-03-13
EPI_ISL_246821	EPI905925 | WTSI3949-PB2	EPI905672 | WTSI3949-PB1	EPI905439 | WTSI3949-PA	EPI904274 | WTSI3949-HA	EPI905206 | WTSI3949-NP	EPI904507 | WTSI3949-NA	EPI904740 | WTSI3949-MP	EPI904973 | WTSI3949-NS	B/Lisboa/1/2012	B	Yamagata	Passage-SIAT2/MDCK1	2012-02-28
EPI_ISL_246820	EPI905924 | WTSI3948-PB2	EPI905671 | WTSI3948-PB1	EPI905438 | WTSI3948-PA	EPI904273 | WTSI3948-HA	EPI905205 | WTSI3948-NP	EPI904506 | WTSI3948-NA	EPI904739 | WTSI3948-MP	EPI904972 | WTSI3948-NS	B/Ukraine/5376/2012	B	Victoria	Passage-C1/MDCK1	2012-03-26
EPI_ISL_246819	EPI905923 | WTSI3947-PB2	EPI905670 | WTSI3947-PB1	EPI905437 | WTSI3947-PA	EPI904272 | WTSI3947-HA	EPI905204 | WTSI3947-NP	EPI904505 | WTSI3947-NA	EPI904738 | WTSI3947-MP	EPI904971 | WTSI3947-NS	B/Ukraine/5374/2012	B	Victoria	Passage-C1/MDCK1	2012-03-12
EPI_ISL_246818	EPI905922 | WTSI3942-PB2	EPI905669 | WTSI3942-PB1	EPI905436 | WTSI3942-PA	EPI904271 | WTSI3942-HA	EPI905203 | WTSI3942-NP	EPI904504 | WTSI3942-NA	EPI904737 | WTSI3942-MP	EPI904970 | WTSI3942-NS	B/Ireland/12M17522/2012	B	Victoria	Passage-C1/SIAT1	2012-02-29
EPI_ISL_246817	EPI905921 | WTSI3941-PB2	EPI905668 | WTSI3941-PB1	EPI905435 | WTSI3941-PA	EPI904270 | WTSI3941-HA	EPI905202 | WTSI3941-NP	EPI904503 | WTSI3941-NA	EPI904736 | WTSI3941-MP	EPI904969 | WTSI3941-NS	B/St Petersburg/24E2/2012	B	Yamagata	Passage-E2/E1	2012-04-13
EPI_ISL_246816	EPI905920 | WTSI3938-PB2	EPI905667 | WTSI3938-PB1	EPI905434 | WTSI3938-PA	EPI904269 | WTSI3938-HA	EPI905201 | WTSI3938-NP	EPI904502 | WTSI3938-NA	EPI904735 | WTSI3938-MP	EPI904968 | WTSI3938-NS	B/England/537/2012	B	Victoria	Passage-SIAT2/MDCK1	2012-04-17
EPI_ISL_246815	EPI905919 | WTSI3937-PB2	EPI905666 | WTSI3937-PB1	EPI905433 | WTSI3937-PA	EPI904268 | WTSI3937-HA	EPI905200 | WTSI3937-NP	EPI904501 | WTSI3937-NA	EPI904734 | WTSI3937-MP	EPI904967 | WTSI3937-NS	B/England/507/2012	B	Victoria	Passage-SIAT1/MDCK1	2012-04-04
EPI_ISL_246814	EPI905918 | WTSI3931-PB2	EPI905665 | WTSI3931-PB1	EPI905432 | WTSI3931-PA	EPI904267 | WTSI3931-HA	EPI905199 | WTSI3931-NP	EPI904500 | WTSI3931-NA	EPI904733 | WTSI3931-MP	EPI904966 | WTSI3931-NS	B/St Petersburg/24C2/2012	B	Victoria	Passage-C2/M1	2012-04-13
EPI_ISL_246813	EPI905917 | WTSI3930-PB2	EPI905664 | WTSI3930-PB1	EPI905431 | WTSI3930-PA	EPI904266 | WTSI3930-HA	EPI905198 | WTSI3930-NP	EPI904499 | WTSI3930-NA	EPI904732 | WTSI3930-MP	EPI904965 | WTSI3930-NS	B/St Petersburg/18/2012	B	Victoria	Passage-C3/MDCK1	2012-04-13
EPI_ISL_246812	EPI905916 | WTSI3929-PB2	EPI905663 | WTSI3929-PB1	EPI905430 | WTSI3929-PA	EPI904265 | WTSI3929-HA	EPI905197 | WTSI3929-NP	EPI904498 | WTSI3929-NA	EPI904731 | WTSI3929-MP	EPI904964 | WTSI3929-NS	B/Novosibirsk/1/2012	B	Yamagata	Passage-C2/MDCK1	2012-02-14
EPI_ISL_246811		EPI905662 | WTSI3928-PB1	EPI905429 | WTSI3928-PA	EPI904264 | WTSI3928-HA	EPI905196 | WTSI3928-NP	EPI904497 | WTSI3928-NA	EPI904730 | WTSI3928-MP	EPI904963 | WTSI3928-NS	B/Estonia/67205/2012	B	Yamagata	Passage-MDCK1/MDCK1	2012-04-09
EPI_ISL_246810	EPI905914 | WTSI3927-PB2	EPI905661 | WTSI3927-PB1	EPI905428 | WTSI3927-PA	EPI904263 | WTSI3927-HA	EPI905195 | WTSI3927-NP	EPI904496 | WTSI3927-NA	EPI904729 | WTSI3927-MP	EPI904962 | WTSI3927-NS	B/Norway/710/2012	B	Victoria	Passage-MDCK1	2012-02-13
EPI_ISL_246808	EPI905912 | WTSI3925-PB2	EPI905659 | WTSI3925-PB1	EPI905426 | WTSI3925-PA	EPI904261 | WTSI3925-HA	EPI905193 | WTSI3925-NP	EPI904494 | WTSI3925-NA	EPI904727 | WTSI3925-MP	EPI904960 | WTSI3925-NS	B/Norway/777/2012	B	Yamagata	Passage-MDCK1/MDCK1	2012-02-20
EPI_ISL_246807	EPI905911 | WTSI3922-PB2	EPI905658 | WTSI3922-PB1	EPI905425 | WTSI3922-PA	EPI904260 | WTSI3922-HA	EPI905192 | WTSI3922-NP	EPI904493 | WTSI3922-NA	EPI904726 | WTSI3922-MP	EPI904959 | WTSI3922-NS	B/Novosibirsk/2/2012	B	Yamagata	Passage-C2	2012-02-14
EPI_ISL_246806	EPI905910 | WTSI3921-PB2	EPI905657 | WTSI3921-PB1	EPI905424 | WTSI3921-PA	EPI904259 | WTSI3921-HA	EPI905191 | WTSI3921-NP	EPI904492 | WTSI3921-NA	EPI904725 | WTSI3921-MP	EPI904958 | WTSI3921-NS	B/Athens GR/152/2012	B	Victoria	Passage-MDCK2	2012-02-03
EPI_ISL_246805	EPI905909 | WTSI3920-PB2	EPI905656 | WTSI3920-PB1	EPI905423 | WTSI3920-PA	EPI904258 | WTSI3920-HA	EPI905190 | WTSI3920-NP	EPI904491 | WTSI3920-NA	EPI904724 | WTSI3920-MP	EPI904957 | WTSI3920-NS	B/Crete GR/141/2012	B	Victoria	Passage-MDCK3	2012-01-26
EPI_ISL_246804	EPI905908 | WTSI3919-PB2	EPI905655 | WTSI3919-PB1	EPI905422 | WTSI3919-PA	EPI904257 | WTSI3919-HA	EPI905189 | WTSI3919-NP	EPI904490 | WTSI3919-NA	EPI904723 | WTSI3919-MP	EPI904956 | WTSI3919-NS	B/Athens GR/98/2012	B	Victoria	Passage-MDCK2	2012-01-30
EPI_ISL_246803	EPI905907 | WTSI3918-PB2	EPI905654 | WTSI3918-PB1	EPI905421 | WTSI3918-PA	EPI904256 | WTSI3918-HA	EPI905188 | WTSI3918-NP	EPI904489 | WTSI3918-NA	EPI904722 | WTSI3918-MP	EPI904955 | WTSI3918-NS	B/Lefkada GR/58/2012	B	Victoria	Passage-MDCK1/MDCK2	2012-01-24
EPI_ISL_246802	EPI905906 | WTSI3917-PB2	EPI905653 | WTSI3917-PB1	EPI905420 | WTSI3917-PA	EPI904255 | WTSI3917-HA	EPI905187 | WTSI3917-NP	EPI904488 | WTSI3917-NA	EPI904721 | WTSI3917-MP	EPI904954 | WTSI3917-NS	B/Athens GR/199/2012	B	Yamagata	Passage-MDCK2	2012-02-07
EPI_ISL_246801	EPI905905 | WTSI3916-PB2	EPI905652 | WTSI3916-PB1	EPI905419 | WTSI3916-PA	EPI904254 | WTSI3916-HA	EPI905186 | WTSI3916-NP	EPI904487 | WTSI3916-NA	EPI904720 | WTSI3916-MP	EPI904953 | WTSI3916-NS	B/Athens GR/132/2012	B	Yamagata	Passage-MDCK2	2012-02-01
EPI_ISL_246800	EPI905904 | WTSI3915-PB2	EPI905651 | WTSI3915-PB1	EPI905418 | WTSI3915-PA	EPI904253 | WTSI3915-HA	EPI905185 | WTSI3915-NP	EPI904486 | WTSI3915-NA	EPI904719 | WTSI3915-MP	EPI904952 | WTSI3915-NS	B/Athens GR/123/2012	B	Yamagata	Passage-MDCK2	2012-02-01
EPI_ISL_246799	EPI905903 | WTSI3914-PB2	EPI905650 | WTSI3914-PB1	EPI905417 | WTSI3914-PA	EPI904252 | WTSI3914-HA	EPI905184 | WTSI3914-NP	EPI904485 | WTSI3914-NA	EPI904718 | WTSI3914-MP	EPI904951 | WTSI3914-NS	B/Lefkada GR/46/2012	B	Yamagata	Passage-MDCK2	2012-01-24
EPI_ISL_246798	EPI905902 | WTSI3913-PB2	EPI905649 | WTSI3913-PB1	EPI905416 | WTSI3913-PA	EPI904251 | WTSI3913-HA	EPI905183 | WTSI3913-NP	EPI904484 | WTSI3913-NA	EPI904717 | WTSI3913-MP	EPI904950 | WTSI3913-NS	B/Qatar/2311002267/2011	B	Victoria	Passage-Cx/MDCK1	2011-02-14
EPI_ISL_246797	EPI905901 | WTSI3912-PB2	EPI905648 | WTSI3912-PB1	EPI905415 | WTSI3912-PA	EPI904250 | WTSI3912-HA	EPI905182 | WTSI3912-NP	EPI904483 | WTSI3912-NA	EPI904716 | WTSI3912-MP	EPI904949 | WTSI3912-NS	B/Qatar/2311005072/2011	B	Victoria	Passage-Cx/MDCK1	2011-04-20
EPI_ISL_246796	EPI905900 | WTSI3911-PB2	EPI905647 | WTSI3911-PB1	EPI905414 | WTSI3911-PA	EPI904249 | WTSI3911-HA	EPI905181 | WTSI3911-NP	EPI904482 | WTSI3911-NA	EPI904715 | WTSI3911-MP	EPI904948 | WTSI3911-NS	B/Yaounde/11V-20231/2011	B	Victoria	Passage-MDCK1/MDCK1	2011-11-24
EPI_ISL_246795	EPI905899 | WTSI3910-PB2	EPI905646 | WTSI3910-PB1	EPI905413 | WTSI3910-PA	EPI904248 | WTSI3910-HA	EPI905180 | WTSI3910-NP	EPI904481 | WTSI3910-NA	EPI904714 | WTSI3910-MP	EPI904947 | WTSI3910-NS	B/Yaounde/11V-20028/2011	B	Victoria	Passage-MDCK1/MDCK1	2011-11-15
EPI_ISL_246794	EPI905898 | WTSI3907-PB2	EPI905645 | WTSI3907-PB1	EPI905412 | WTSI3907-PA	EPI904247 | WTSI3907-HA	EPI905179 | WTSI3907-NP	EPI904480 | WTSI3907-NA	EPI904713 | WTSI3907-MP	EPI904946 | WTSI3907-NS	B/Yaounde/11V-18591/2011	B	Victoria	Passage-MDCK2/MDCK1	2011-09-05
EPI_ISL_246793	EPI905897 | WTSI3906-PB2	EPI905644 | WTSI3906-PB1	EPI905411 | WTSI3906-PA	EPI904246 | WTSI3906-HA	EPI905178 | WTSI3906-NP	EPI904479 | WTSI3906-NA	EPI904712 | WTSI3906-MP	EPI904945 | WTSI3906-NS	B/Yaounde/11V-18472/2011	B	Yamagata	Passage-MDCK2/MDCK1	2011-08-26
EPI_ISL_246792	EPI905896 | WTSI3904-PB2	EPI905643 | WTSI3904-PB1	EPI905410 | WTSI3904-PA	EPI904245 | WTSI3904-HA	EPI905177 | WTSI3904-NP	EPI904478 | WTSI3904-NA	EPI904711 | WTSI3904-MP	EPI904944 | WTSI3904-NS	B/Navarra/RR9043/2012	B	Yamagata	Passage-E1/E1	2012-01-19
EPI_ISL_246791	EPI905895 | WTSI3903-PB2	EPI905642 | WTSI3903-PB1	EPI905409 | WTSI3903-PA	EPI904244 | WTSI3903-HA	EPI905176 | WTSI3903-NP	EPI904477 | WTSI3903-NA	EPI904710 | WTSI3903-MP	EPI904943 | WTSI3903-NS	B/Latvia/1-48266/2012	B	Yamagata	Passage-MDCKx/MDCK3	2012-01-27
EPI_ISL_246790	EPI905894 | WTSI3902-PB2	EPI905641 | WTSI3902-PB1	EPI905408 | WTSI3902-PA	EPI904243 | WTSI3902-HA	EPI905175 | WTSI3902-NP	EPI904476 | WTSI3902-NA	EPI904709 | WTSI3902-MP	EPI904942 | WTSI3902-NS	B/La Rioja/RR8959/2011	B	Yamagata	Passage-SIAT1	2011-12-27
EPI_ISL_246789	EPI905893 | WTSI3901-PB2	EPI905640 | WTSI3901-PB1	EPI905407 | WTSI3901-PA	EPI904242 | WTSI3901-HA	EPI905174 | WTSI3901-NP	EPI904475 | WTSI3901-NA	EPI904708 | WTSI3901-MP	EPI904941 | WTSI3901-NS	B/Navarra/RR9043/2012	B	Yamagata	Passage-SIAT1/MDCK1	2012-01-19
EPI_ISL_246788	EPI905892 | WTSI3900-PB2	EPI905639 | WTSI3900-PB1	EPI905406 | WTSI3900-PA	EPI904241 | WTSI3900-HA	EPI905173 | WTSI3900-NP	EPI904474 | WTSI3900-NA	EPI904707 | WTSI3900-MP	EPI904940 | WTSI3900-NS	B/Austria/653880/2012	B	Yamagata	Passage-C2/MDCK2	2012-01-02
EPI_ISL_246787	EPI905891 | WTSI3899-PB2	EPI905638 | WTSI3899-PB1	EPI905405 | WTSI3899-PA	EPI904240 | WTSI3899-HA	EPI905172 | WTSI3899-NP	EPI904473 | WTSI3899-NA	EPI904706 | WTSI3899-MP	EPI904939 | WTSI3899-NS	B/Dakar/17/2011	B	Yamagata	Passage-MDCK2	2011-10-30
EPI_ISL_246786	EPI905890 | WTSI3897-PB2	EPI905637 | WTSI3897-PB1	EPI905404 | WTSI3897-PA	EPI904239 | WTSI3897-HA	EPI905171 | WTSI3897-NP	EPI904472 | WTSI3897-NA	EPI904705 | WTSI3897-MP	EPI904938 | WTSI3897-NS	B/Dakar/09/2011	B	Yamagata	Passage-MDCK3	2011-09-27
EPI_ISL_246785	EPI905889 | WTSI3896-PB2	EPI905636 | WTSI3896-PB1	EPI905403 | WTSI3896-PA	EPI904238 | WTSI3896-HA	EPI905170 | WTSI3896-NP	EPI904471 | WTSI3896-NA	EPI904704 | WTSI3896-MP	EPI904937 | WTSI3896-NS	B/Dakar/08/2011	B	Yamagata	Passage-MDCK2	2011-09-16
EPI_ISL_246784	EPI905888 | WTSI3895-PB2	EPI905635 | WTSI3895-PB1	EPI905402 | WTSI3895-PA	EPI904237 | WTSI3895-HA	EPI905169 | WTSI3895-NP	EPI904470 | WTSI3895-NA	EPI904703 | WTSI3895-MP	EPI904936 | WTSI3895-NS	B/Dakar/05/2011	B	Yamagata	Passage-MDCK2	2011-09-15
EPI_ISL_246783	EPI905887 | WTSI3894-PB2	EPI905634 | WTSI3894-PB1	EPI905401 | WTSI3894-PA	EPI904236 | WTSI3894-HA	EPI905168 | WTSI3894-NP	EPI904469 | WTSI3894-NA	EPI904702 | WTSI3894-MP	EPI904935 | WTSI3894-NS	B/Denmark/24/2011	B	Victoria	Passage-MDCK2/MDCK1	2011-02-28
EPI_ISL_246782	EPI905886 | WTSI3891-PB2	EPI905633 | WTSI3891-PB1	EPI905400 | WTSI3891-PA	EPI904235 | WTSI3891-HA	EPI905167 | WTSI3891-NP	EPI904468 | WTSI3891-NA	EPI904701 | WTSI3891-MP	EPI904934 | WTSI3891-NS	B/Denmark/16/2011	B	Victoria	Passage-MDCK3/MDCK1	2011-02-23
EPI_ISL_246781	EPI905885 | WTSI3887-PB2	EPI905632 | WTSI3887-PB1	EPI905399 | WTSI3887-PA	EPI904234 | WTSI3887-HA	EPI905166 | WTSI3887-NP	EPI904467 | WTSI3887-NA	EPI904700 | WTSI3887-MP	EPI904933 | WTSI3887-NS	B/Israel/17/2011	B	Victoria	Passage-Cx/MDCK1	2011-12-20
EPI_ISL_246780	EPI905884 | WTSI3886-PB2	EPI905631 | WTSI3886-PB1	EPI905398 | WTSI3886-PA	EPI904233 | WTSI3886-HA	EPI905165 | WTSI3886-NP	EPI904466 | WTSI3886-NA	EPI904699 | WTSI3886-MP	EPI904932 | WTSI3886-NS	B/Israel/15/2011	B	Victoria	Passage-Cx/MDCK1	2011-12-13
EPI_ISL_246779	EPI905883 | WTSI3885-PB2	EPI905630 | WTSI3885-PB1	EPI905397 | WTSI3885-PA	EPI904232 | WTSI3885-HA	EPI905164 | WTSI3885-NP	EPI904465 | WTSI3885-NA	EPI904698 | WTSI3885-MP	EPI904931 | WTSI3885-NS	B/Ireland/12M2515/2012	B	Victoria	Passage-MDCK2	2012-01-09
EPI_ISL_246778	EPI905882 | WTSI3877-PB2	EPI905629 | WTSI3877-PB1	EPI905396 | WTSI3877-PA	EPI904231 | WTSI3877-HA	EPI905163 | WTSI3877-NP	EPI904464 | WTSI3877-NA	EPI904697 | WTSI3877-MP	EPI904930 | WTSI3877-NS	B/Attecoube/GR887/2011	B	Victoria	Passage-MDCK4	2011-09-22
EPI_ISL_246777	EPI905881 | WTSI3876-PB2	EPI905628 | WTSI3876-PB1	EPI905395 | WTSI3876-PA	EPI904230 | WTSI3876-HA	EPI905162 | WTSI3876-NP	EPI904463 | WTSI3876-NA	EPI904696 | WTSI3876-MP	EPI904929 | WTSI3876-NS	B/Catalonia/S4125/2011	B	Yamagata	Passage-MDCK0/MDCK1	2011-11-16
EPI_ISL_246776	EPI905880 | WTSI3875-PB2	EPI905627 | WTSI3875-PB1	EPI905394 | WTSI3875-PA	EPI904229 | WTSI3875-HA	EPI905161 | WTSI3875-NP	EPI904462 | WTSI3875-NA	EPI904695 | WTSI3875-MP	EPI904928 | WTSI3875-NS	B/Catalonia/S4251/2011	B	Yamagata	Passage-MDCK0/MDCK1	2011-12-12
EPI_ISL_246775	EPI905879 | WTSI3874-PB2	EPI905626 | WTSI3874-PB1	EPI905393 | WTSI3874-PA	EPI904228 | WTSI3874-HA	EPI905160 | WTSI3874-NP	EPI904461 | WTSI3874-NA	EPI904694 | WTSI3874-MP	EPI904927 | WTSI3874-NS	B/Attecoube/GR1101/2011	B	Yamagata	Passage-MDCK2	2011-10-17
EPI_ISL_246774	EPI905878 | WTSI3873-PB2	EPI905625 | WTSI3873-PB1	EPI905392 | WTSI3873-PA	EPI904227 | WTSI3873-HA	EPI905159 | WTSI3873-NP	EPI904460 | WTSI3873-NA	EPI904693 | WTSI3873-MP	EPI904926 | WTSI3873-NS	B/Aix-en-Provence/1795/2011	B	Victoria	Passage-MDCK2/MDCK1	2011-09-26
EPI_ISL_246773	EPI905877 | WTSI3872-PB2	EPI905624 | WTSI3872-PB1	EPI905391 | WTSI3872-PA	EPI904226 | WTSI3872-HA	EPI905158 | WTSI3872-NP	EPI904459 | WTSI3872-NA	EPI904692 | WTSI3872-MP	EPI904925 | WTSI3872-NS	B/Sachen Anhalt/1/2012	B	Victoria	Passage-C2/MDCK1	2012-01-01
EPI_ISL_246772	EPI905876 | WTSI3871-PB2	EPI905623 | WTSI3871-PB1	EPI905390 | WTSI3871-PA	EPI904225 | WTSI3871-HA	EPI905157 | WTSI3871-NP	EPI904458 | WTSI3871-NA	EPI904691 | WTSI3871-MP	EPI904924 | WTSI3871-NS	B/Norway/2429/2011	B	Victoria	Passage-MDCK1/MDCK1	2011-12-14
EPI_ISL_246771	EPI905875 | WTSI3867-PB2	EPI905622 | WTSI3867-PB1	EPI905389 | WTSI3867-PA	EPI904224 | WTSI3867-HA	EPI905156 | WTSI3867-NP	EPI904457 | WTSI3867-NA	EPI904690 | WTSI3867-MP	EPI904923 | WTSI3867-NS	B/Yopougon/GR926/2011	B	Yamagata	Passage-MDCK2	2011-09-27
EPI_ISL_246770	EPI905874 | WTSI3866-PB2	EPI905621 | WTSI3866-PB1	EPI905388 | WTSI3866-PA	EPI904223 | WTSI3866-HA	EPI905155 | WTSI3866-NP	EPI904456 | WTSI3866-NA	EPI904689 | WTSI3866-MP	EPI904922 | WTSI3866-NS	B/Yopougon/GR882/2011	B	Yamagata	Passage-MDCK2	2011-09-23
EPI_ISL_246769	EPI905873 | WTSI3865-PB2	EPI905620 | WTSI3865-PB1	EPI905387 | WTSI3865-PA	EPI904222 | WTSI3865-HA	EPI905154 | WTSI3865-NP	EPI904455 | WTSI3865-NA	EPI904688 | WTSI3865-MP	EPI904921 | WTSI3865-NS	B/Berlin/147/2011	B	Yamagata	Passage-MDCK2/MDCK1	2011-12-01
EPI_ISL_246768	EPI905872 | WTSI3864-PB2	EPI905619 | WTSI3864-PB1	EPI905386 | WTSI3864-PA	EPI904221 | WTSI3864-HA	EPI905153 | WTSI3864-NP	EPI904454 | WTSI3864-NA	EPI904687 | WTSI3864-MP	EPI904920 | WTSI3864-NS	B/Sweden/2/2011	B	Yamagata	Passage-C1/MDCK1	2011-11-15
EPI_ISL_246767	EPI905871 | WTSI3863-PB2	EPI905618 | WTSI3863-PB1	EPI905385 | WTSI3863-PA	EPI904220 | WTSI3863-HA	EPI905152 | WTSI3863-NP	EPI904453 | WTSI3863-NA	EPI904686 | WTSI3863-MP	EPI904919 | WTSI3863-NS	B/Norway/2075/2011	B	Victoria	Passage-MDCK2/MDCK1	2011-10-11
EPI_ISL_246766	EPI905870 | WTSI3862-PB2	EPI905617 | WTSI3862-PB1	EPI905384 | WTSI3862-PA	EPI904219 | WTSI3862-HA	EPI905151 | WTSI3862-NP	EPI904452 | WTSI3862-NA	EPI904685 | WTSI3862-MP	EPI904918 | WTSI3862-NS	B/Berlin/146/2011	B	Victoria	Passage-MDCK1/MDCK1	2011-10-19
EPI_ISL_246765	EPI905869 | WTSI3861-PB2	EPI905616 | WTSI3861-PB1	EPI905383 | WTSI3861-PA	EPI904218 | WTSI3861-HA	EPI905150 | WTSI3861-NP	EPI904451 | WTSI3861-NA	EPI904684 | WTSI3861-MP	EPI904917 | WTSI3861-NS	B/Netherlands/707/2011	B	Yamagata	Passage-MDCK1/MDCK1	2011-11-29
EPI_ISL_246661	EPI903692 | WTSI3207-PB2	EPI903512 | WTSI3207-PB1	EPI903331 | WTSI3207-PA	EPI902791 | WTSI3207-HA	EPI903330 | WTSI3207-NP	EPI902790 | WTSI3207-NA	EPI902971 | WTSI3207-MP	EPI903872 | WTSI3207-NS	B/Lisboa/13/2010	B	Victoria	Passage-MDCK1/MDCK1	2010-12-07
EPI_ISL_246660	EPI903691 | WTSI3206-PB2	EPI903511 | WTSI3206-PB1	EPI903329 | WTSI3206-PA	EPI902789 | WTSI3206-HA	EPI903328 | WTSI3206-NP	EPI902788 | WTSI3206-NA	EPI902970 | WTSI3206-MP	EPI903871 | WTSI3206-NS	B/Lisboa/8/2010	B	Victoria	Passage-MDCK2/MDCK1	2010-12-02
EPI_ISL_246659	EPI903690 | WTSI3205-PB2	EPI903510 | WTSI3205-PB1	EPI903327 | WTSI3205-PA	EPI902787 | WTSI3205-HA	EPI903326 | WTSI3205-NP	EPI902786 | WTSI3205-NA	EPI902969 | WTSI3205-MP	EPI903870 | WTSI3205-NS	B/Luxembourg/558/2010	B	Victoria	Passage-MDCK1/MDCK1	2010-12-29
EPI_ISL_246658	EPI903689 | WTSI3204-PB2	EPI903509 | WTSI3204-PB1	EPI903325 | WTSI3204-PA	EPI902785 | WTSI3204-HA	EPI903324 | WTSI3204-NP	EPI902784 | WTSI3204-NA	EPI902968 | WTSI3204-MP	EPI903869 | WTSI3204-NS	B/Madagascar/7766/2010	B	Victoria	Passage-MDCK1/MDCK1	2010-12-13
EPI_ISL_246657	EPI903688 | WTSI3203-PB2	EPI903508 | WTSI3203-PB1	EPI903323 | WTSI3203-PA	EPI902783 | WTSI3203-HA	EPI903322 | WTSI3203-NP	EPI902782 | WTSI3203-NA	EPI902967 | WTSI3203-MP	EPI903868 | WTSI3203-NS	B/Tehran/5277/2010	B	Victoria	Passage-MDCK2/MDCK1	2010-11-01
EPI_ISL_246656	EPI903687 | WTSI3202-PB2		EPI903321 | WTSI3202-PA	EPI902781 | WTSI3202-HA	EPI903320 | WTSI3202-NP	EPI902780 | WTSI3202-NA	EPI902966 | WTSI3202-MP	EPI903867 | WTSI3202-NS	B/Tehran/5246/2010	B	Yamagata	Passage-MDCK2/MDCK1	2010-11-01
EPI_ISL_246655	EPI903686 | WTSI3201-PB2	EPI903506 | WTSI3201-PB1	EPI903319 | WTSI3201-PA	EPI902779 | WTSI3201-HA	EPI903318 | WTSI3201-NP	EPI902778 | WTSI3201-NA	EPI902965 | WTSI3201-MP	EPI903866 | WTSI3201-NS	B/Zamora/52/2010	B	Victoria	Passage-MDCK1/MDCK1	2010-12-01
EPI_ISL_246654	EPI903685 | WTSI3200-PB2	EPI903505 | WTSI3200-PB1	EPI903317 | WTSI3200-PA	EPI902777 | WTSI3200-HA	EPI903316 | WTSI3200-NP	EPI902776 | WTSI3200-NA	EPI902964 | WTSI3200-MP	EPI903865 | WTSI3200-NS	B/Egypt/65/2010	B	Victoria	Passage-E2/E1	2010-12-08
EPI_ISL_246653	EPI903684 | WTSI3199-PB2	EPI903504 | WTSI3199-PB1	EPI903315 | WTSI3199-PA	EPI902775 | WTSI3199-HA	EPI903314 | WTSI3199-NP	EPI902774 | WTSI3199-NA	EPI902963 | WTSI3199-MP	EPI903864 | WTSI3199-NS	B/Egypt/66/2010	B	Victoria	Passage-E1/E1	2010-12-08
EPI_ISL_246652	EPI903683 | WTSI3198-PB2	EPI903503 | WTSI3198-PB1	EPI903313 | WTSI3198-PA	EPI902773 | WTSI3198-HA	EPI903312 | WTSI3198-NP	EPI902772 | WTSI3198-NA	EPI902962 | WTSI3198-MP	EPI903863 | WTSI3198-NS	B/Egypt/46/2010	B	Victoria	Passage-E3/E1	2010-12-02
EPI_ISL_246651	EPI903682 | WTSI3197-PB2	EPI903502 | WTSI3197-PB1	EPI903311 | WTSI3197-PA	EPI902771 | WTSI3197-HA	EPI903310 | WTSI3197-NP	EPI902770 | WTSI3197-NA	EPI902961 | WTSI3197-MP	EPI903862 | WTSI3197-NS	B/Latvia/12-41046/2010	B	Victoria	Passage-MDCK1/MDCK1	2010-12-23
EPI_ISL_246650	EPI903681 | WTSI3196-PB2	EPI903501 | WTSI3196-PB1	EPI903309 | WTSI3196-PA	EPI902769 | WTSI3196-HA	EPI903308 | WTSI3196-NP	EPI902768 | WTSI3196-NA		EPI903861 | WTSI3196-NS	B/Hong Kong/2207/2010	B	Victoria	Passage-MDCK3/MDCK1	2010-12-13
EPI_ISL_246649	EPI903680 | WTSI3195-PB2	EPI903500 | WTSI3195-PB1	EPI903307 | WTSI3195-PA	EPI902767 | WTSI3195-HA	EPI903306 | WTSI3195-NP	EPI902766 | WTSI3195-NA	EPI902959 | WTSI3195-MP	EPI903860 | WTSI3195-NS	B/Hong Kong/2200/2010	B	Victoria	Passage-MDCK3/MDCK2	2010-12-02
EPI_ISL_246648	EPI903679 | WTSI3194-PB2	EPI903499 | WTSI3194-PB1	EPI903305 | WTSI3194-PA	EPI902765 | WTSI3194-HA	EPI903304 | WTSI3194-NP	EPI902764 | WTSI3194-NA	EPI902958 | WTSI3194-MP	EPI903859 | WTSI3194-NS	B/Lisboa/21/2010	B	Victoria	Passage-MDCK1/MDCK2	2010-12-08
EPI_ISL_246647	EPI903678 | WTSI3193-PB2	EPI903498 | WTSI3193-PB1	EPI903303 | WTSI3193-PA	EPI902763 | WTSI3193-HA	EPI903302 | WTSI3193-NP	EPI902762 | WTSI3193-NA	EPI902957 | WTSI3193-MP	EPI903858 | WTSI3193-NS	B/Lisboa/15/2010	B	Victoria	Passage-MDCK1/MDCK2	2010-12-03
EPI_ISL_246646	EPI903677 | WTSI3192-PB2	EPI903497 | WTSI3192-PB1	EPI903301 | WTSI3192-PA	EPI902761 | WTSI3192-HA	EPI903300 | WTSI3192-NP	EPI902760 | WTSI3192-NA	EPI902956 | WTSI3192-MP	EPI903857 | WTSI3192-NS	B/Berlin/2/2010	B	Yamagata	Passage-C2/MDCK1	2010-12-28
EPI_ISL_246645	EPI903676 | WTSI3191-PB2	EPI903496 | WTSI3191-PB1	EPI903299 | WTSI3191-PA	EPI902759 | WTSI3191-HA	EPI903298 | WTSI3191-NP	EPI902758 | WTSI3191-NA	EPI902955 | WTSI3191-MP	EPI903856 | WTSI3191-NS	B/Berlin/1/2010	B	Yamagata	Passage-C2/MDCK1	2010-12-27
EPI_ISL_246644	EPI903675 | WTSI3190-PB2		EPI903297 | WTSI3190-PA	EPI902757 | WTSI3190-HA	EPI903296 | WTSI3190-NP	EPI902756 | WTSI3190-NA	EPI902954 | WTSI3190-MP	EPI903855 | WTSI3190-NS	B/Nordrhein-Westfalen/1/2010	B	Yamagata	Passage-C1/MDCK1	2010-12-22
EPI_ISL_246643	EPI903674 | WTSI3189-PB2	EPI903494 | WTSI3189-PB1	EPI903295 | WTSI3189-PA	EPI902755 | WTSI3189-HA	EPI903294 | WTSI3189-NP	EPI902754 | WTSI3189-NA	EPI902953 | WTSI3189-MP	EPI903854 | WTSI3189-NS	B/Niedersachsen/2/2010	B	Yamagata	Passage-SIAT2/MDCK1	2010-12-16
EPI_ISL_246642			EPI903293 | WTSI3187-PA	EPI902753 | WTSI3187-HA	EPI903292 | WTSI3187-NP	EPI902752 | WTSI3187-NA	EPI902952 | WTSI3187-MP	EPI903853 | WTSI3187-NS	B/Hong Kong/2188/2010	B	Yamagata	Passage-MDCK3/MDCK1	2010-11-24
EPI_ISL_246641	EPI903672 | WTSI3186-PB2	EPI903492 | WTSI3186-PB1	EPI903291 | WTSI3186-PA	EPI902751 | WTSI3186-HA	EPI903290 | WTSI3186-NP	EPI902750 | WTSI3186-NA	EPI902951 | WTSI3186-MP	EPI903852 | WTSI3186-NS	B/Lisboa/20/2010	B	Victoria	Passage-MDCK1/MDCK2	2010-12-07
EPI_ISL_246640	EPI903671 | WTSI3185-PB2	EPI903491 | WTSI3185-PB1	EPI903289 | WTSI3185-PA	EPI902749 | WTSI3185-HA	EPI903288 | WTSI3185-NP	EPI902748 | WTSI3185-NA	EPI902950 | WTSI3185-MP	EPI903851 | WTSI3185-NS	B/Lisboa/14/2010	B	Victoria	Passage-MDCK1/MDCK2	2010-12-07
EPI_ISL_246639	EPI903670 | WTSI3184-PB2	EPI903490 | WTSI3184-PB1	EPI903287 | WTSI3184-PA	EPI902747 | WTSI3184-HA	EPI903286 | WTSI3184-NP	EPI902746 | WTSI3184-NA	EPI902949 | WTSI3184-MP	EPI903850 | WTSI3184-NS	B/Brussels/G0707/2010	B	Victoria	Passage-MDCK2	2010-12-09
EPI_ISL_246638	EPI903669 | WTSI3183-PB2	EPI903489 | WTSI3183-PB1	EPI903285 | WTSI3183-PA	EPI902745 | WTSI3183-HA	EPI903284 | WTSI3183-NP	EPI902744 | WTSI3183-NA	EPI902948 | WTSI3183-MP	EPI903849 | WTSI3183-NS	B/Latvia/12-43110p/2010	B	Victoria	Passage-MDCKx/MDCK2	2010-12-27
EPI_ISL_246637	EPI903668 | WTSI3182-PB2	EPI903488 | WTSI3182-PB1	EPI903283 | WTSI3182-PA	EPI902743 | WTSI3182-HA	EPI903282 | WTSI3182-NP	EPI902742 | WTSI3182-NA	EPI902947 | WTSI3182-MP	EPI903848 | WTSI3182-NS	B/Agadir/156/2011	B	Victoria	Passage-MDCKx/MDCK1	2011-01-03
EPI_ISL_246636	EPI903667 | WTSI3181-PB2	EPI903487 | WTSI3181-PB1	EPI903281 | WTSI3181-PA	EPI902741 | WTSI3181-HA	EPI903280 | WTSI3181-NP	EPI902740 | WTSI3181-NA	EPI902946 | WTSI3181-MP	EPI903847 | WTSI3181-NS	B/Paris/1850/2010	B	Yamagata	Passage-C1/MDCK1	2010-11-29
EPI_ISL_246635	EPI903666 | WTSI3180-PB2	EPI903486 | WTSI3180-PB1	EPI903279 | WTSI3180-PA	EPI902739 | WTSI3180-HA	EPI903278 | WTSI3180-NP	EPI902738 | WTSI3180-NA	EPI902945 | WTSI3180-MP	EPI903846 | WTSI3180-NS	B/Bretagne/2278/2010	B	Yamagata	Passage-C1/MDCK1	2010-12-27
EPI_ISL_246634	EPI903665 | WTSI3179-PB2	EPI903485 | WTSI3179-PB1	EPI903277 | WTSI3179-PA	EPI902737 | WTSI3179-HA	EPI903276 | WTSI3179-NP	EPI902736 | WTSI3179-NA	EPI902944 | WTSI3179-MP	EPI903845 | WTSI3179-NS	B/Brussels/G0710/2010	B	Yamagata	Passage-MDCK2	2010-12-13
EPI_ISL_246633	EPI903664 | WTSI3178-PB2	EPI903484 | WTSI3178-PB1	EPI903275 | WTSI3178-PA	EPI902735 | WTSI3178-HA	EPI903274 | WTSI3178-NP	EPI902734 | WTSI3178-NA	EPI902943 | WTSI3178-MP	EPI903844 | WTSI3178-NS	B/Finland/39/2010	B	Yamagata	Passage-MDCK1/MDCK1	2010-11-30
EPI_ISL_246632	EPI903663 | WTSI3177-PB2	EPI903483 | WTSI3177-PB1	EPI903273 | WTSI3177-PA	EPI902733 | WTSI3177-HA	EPI903272 | WTSI3177-NP	EPI902732 | WTSI3177-NA	EPI902942 | WTSI3177-MP	EPI903843 | WTSI3177-NS	B/Finland/33/2010	B	Yamagata	Passage-MDCK1/MDCK1	2010-12-16
EPI_ISL_246631	EPI903662 | WTSI3175-PB2	EPI903482 | WTSI3175-PB1	EPI903271 | WTSI3175-PA	EPI902731 | WTSI3175-HA	EPI903270 | WTSI3175-NP	EPI902730 | WTSI3175-NA	EPI902941 | WTSI3175-MP	EPI903842 | WTSI3175-NS	B/Cote d'Ivoire/GR1520/2010	B	Victoria	Passage-MDCK2	2010-10-19
EPI_ISL_246630	EPI903661 | WTSI3174-PB2	EPI903481 | WTSI3174-PB1	EPI903269 | WTSI3174-PA	EPI902729 | WTSI3174-HA	EPI903268 | WTSI3174-NP	EPI902728 | WTSI3174-NA	EPI902940 | WTSI3174-MP	EPI903841 | WTSI3174-NS	B/Ireland/00132/2010	B	Victoria	Passage-MDCK1/MDCK1	2010-12-31
EPI_ISL_246629	EPI903660 | WTSI3173-PB2		EPI903267 | WTSI3173-PA	EPI902727 | WTSI3173-HA	EPI903266 | WTSI3173-NP	EPI902726 | WTSI3173-NA	EPI902939 | WTSI3173-MP	EPI903840 | WTSI3173-NS	B/Genoa/02/2011	B	Victoria	Passage-MDCK2/MDCK1	2011-01-03
EPI_ISL_246628	EPI903659 | WTSI3172-PB2	EPI903479 | WTSI3172-PB1	EPI903265 | WTSI3172-PA	EPI902725 | WTSI3172-HA	EPI903264 | WTSI3172-NP	EPI902724 | WTSI3172-NA	EPI902938 | WTSI3172-MP	EPI903839 | WTSI3172-NS	B/Georgia/75/2011	B	Victoria	Passage-MDCK4	2011-01-12
EPI_ISL_246627	EPI903658 | WTSI3171-PB2		EPI903263 | WTSI3171-PA	EPI902723 | WTSI3171-HA	EPI903262 | WTSI3171-NP	EPI902722 | WTSI3171-NA	EPI902937 | WTSI3171-MP	EPI903838 | WTSI3171-NS	B/Washington/01/2010	B	Yamagata	Passage-E2/E1	2010-11-21
EPI_ISL_246626	EPI903657 | WTSI3170-PB2	EPI903477 | WTSI3170-PB1	EPI903261 | WTSI3170-PA	EPI902721 | WTSI3170-HA	EPI903260 | WTSI3170-NP	EPI902720 | WTSI3170-NA	EPI902936 | WTSI3170-MP	EPI903837 | WTSI3170-NS	B/Washington/01/2010	B	Yamagata	Passage-E2	2010-11-21
EPI_ISL_246625	EPI903656 | WTSI3169-PB2	EPI903476 | WTSI3169-PB1	EPI903259 | WTSI3169-PA	EPI902719 | WTSI3169-HA	EPI903258 | WTSI3169-NP	EPI902718 | WTSI3169-NA	EPI902935 | WTSI3169-MP	EPI903836 | WTSI3169-NS	B/Cote d'Ivoire/GR1655/2010	B	Victoria	Passage-MDCK2	2010-11-08
EPI_ISL_246624	EPI903655 | WTSI3168-PB2	EPI903475 | WTSI3168-PB1	EPI903257 | WTSI3168-PA	EPI902717 | WTSI3168-HA	EPI903256 | WTSI3168-NP	EPI902716 | WTSI3168-NA	EPI902934 | WTSI3168-MP	EPI903835 | WTSI3168-NS	B/Cote d'Ivoire/GR1576/2010	B	Victoria	Passage-MDCK2	2010-10-25
EPI_ISL_246623	EPI903654 | WTSI3165-PB2	EPI903474 | WTSI3165-PB1	EPI903255 | WTSI3165-PA	EPI902715 | WTSI3165-HA	EPI903254 | WTSI3165-NP	EPI902714 | WTSI3165-NA	EPI902933 | WTSI3165-MP	EPI903834 | WTSI3165-NS	B/Valladolid/10/2011	B	Victoria	Passage-MDCK1/MDCK3	2011-01-10
EPI_ISL_246622	EPI903653 | WTSI3164-PB2	EPI903473 | WTSI3164-PB1	EPI903253 | WTSI3164-PA	EPI902713 | WTSI3164-HA	EPI903252 | WTSI3164-NP	EPI902712 | WTSI3164-NA	EPI902932 | WTSI3164-MP	EPI903833 | WTSI3164-NS	B/England/421/2010	B	Victoria	Passage-MDCK1/MDCK1	2010-12-31
EPI_ISL_246621	EPI903652 | WTSI3163-PB2	EPI903472 | WTSI3163-PB1	EPI903251 | WTSI3163-PA	EPI902711 | WTSI3163-HA	EPI903250 | WTSI3163-NP	EPI902710 | WTSI3163-NA	EPI902931 | WTSI3163-MP	EPI903832 | WTSI3163-NS	B/England/512/2010	B	Yamagata	Passage-SIAT1/MDCK1	2010-12-20
EPI_ISL_246620	EPI903651 | WTSI3162-PB2	EPI903471 | WTSI3162-PB1	EPI903249 | WTSI3162-PA	EPI902709 | WTSI3162-HA	EPI903248 | WTSI3162-NP	EPI902708 | WTSI3162-NA	EPI902930 | WTSI3162-MP	EPI903831 | WTSI3162-NS	B/England/170/2010	B	Yamagata	Passage-SIAT1/MDCK1	2010-12-01
EPI_ISL_246619	EPI903650 | WTSI3161-PB2	EPI903470 | WTSI3161-PB1	EPI903247 | WTSI3161-PA	EPI902707 | WTSI3161-HA	EPI903246 | WTSI3161-NP	EPI902706 | WTSI3161-NA	EPI902929 | WTSI3161-MP	EPI903830 | WTSI3161-NS	B/Parma/3/2011	B	Victoria	Passage-MDCK1/MDCK1	2011-01-07
EPI_ISL_246618	EPI903649 | WTSI3160-PB2		EPI903245 | WTSI3160-PA	EPI902705 | WTSI3160-HA		EPI902704 | WTSI3160-NA	EPI902928 | WTSI3160-MP	EPI903829 | WTSI3160-NS	B/Geneva/4201882/2011	B	Victoria	Passage-MDCK2	2011-01-05
EPI_ISL_246617	EPI903648 | WTSI3159-PB2	EPI903468 | WTSI3159-PB1	EPI903243 | WTSI3159-PA	EPI902703 | WTSI3159-HA	EPI903242 | WTSI3159-NP	EPI902702 | WTSI3159-NA	EPI902927 | WTSI3159-MP	EPI903828 | WTSI3159-NS	B/Lyon/68/2011	B	Yamagata	Passage-MDCK2/MDCK1	2011-01-05
EPI_ISL_246616	EPI903647 | WTSI3158-PB2		EPI903241 | WTSI3158-PA	EPI902701 | WTSI3158-HA	EPI903240 | WTSI3158-NP	EPI902700 | WTSI3158-NA	EPI902926 | WTSI3158-MP	EPI903827 | WTSI3158-NS	B/Lyon/74/2011	B	Victoria	Passage-MDCK2/MDCK1	2011-01-03
EPI_ISL_246615	EPI903646 | WTSI3156-PB2	EPI903466 | WTSI3156-PB1	EPI903239 | WTSI3156-PA	EPI902699 | WTSI3156-HA	EPI903238 | WTSI3156-NP	EPI902698 | WTSI3156-NA	EPI902925 | WTSI3156-MP	EPI903826 | WTSI3156-NS	B/Slovenia/46/2011	B	Victoria	Passage-MDCK2/MDCK1	2011-01-04
EPI_ISL_246614	EPI903645 | WTSI3154-PB2	EPI903465 | WTSI3154-PB1	EPI903237 | WTSI3154-PA	EPI902697 | WTSI3154-HA	EPI903236 | WTSI3154-NP	EPI902696 | WTSI3154-NA	EPI902924 | WTSI3154-MP	EPI903825 | WTSI3154-NS	B/Valladolid/57/2010	B	Victoria	Passage-MDCK1/MDCK2	2010-12-20
EPI_ISL_246613	EPI903644 | WTSI3153-PB2	EPI903464 | WTSI3153-PB1	EPI903235 | WTSI3153-PA	EPI902695 | WTSI3153-HA	EPI903234 | WTSI3153-NP	EPI902694 | WTSI3153-NA	EPI902923 | WTSI3153-MP	EPI903824 | WTSI3153-NS	B/Israel/4-11/2011	B	Victoria	Passage-MDCK2	2011-01-04
EPI_ISL_246612			EPI903233 | WTSI3152-PA	EPI902693 | WTSI3152-HA	EPI903232 | WTSI3152-NP	EPI902692 | WTSI3152-NA	EPI902922 | WTSI3152-MP	EPI903823 | WTSI3152-NS	B/Lisboa/4/2011	B	Victoria	Passage-SIAT2/MDCK2	2011-01-08
EPI_ISL_246611			EPI903231 | WTSI3151-PA	EPI902691 | WTSI3151-HA	EPI903230 | WTSI3151-NP	EPI902690 | WTSI3151-NA	EPI902921 | WTSI3151-MP	EPI903822 | WTSI3151-NS	B/Lisboa/56/2010	B	Victoria	Passage-SIAT1/MDCK2	2010-12-02
EPI_ISL_246610	EPI903641 | WTSI3150-PB2	EPI903461 | WTSI3150-PB1	EPI903229 | WTSI3150-PA	EPI902689 | WTSI3150-HA	EPI903228 | WTSI3150-NP	EPI902688 | WTSI3150-NA	EPI902920 | WTSI3150-MP	EPI903821 | WTSI3150-NS	B/Lisboa/36/2010	B	Victoria	Passage-SIAT1/MDCK1	2011-01-01
EPI_ISL_246609	EPI903640 | WTSI3149-PB2	EPI903460 | WTSI3149-PB1	EPI903227 | WTSI3149-PA	EPI902687 | WTSI3149-HA	EPI903226 | WTSI3149-NP	EPI902686 | WTSI3149-NA	EPI902919 | WTSI3149-MP	EPI903820 | WTSI3149-NS	B/Trieste/05/2011	B	Yamagata	Passage-MDCK1/MDCK1	2011-01-19
EPI_ISL_246608	EPI903639 | WTSI3147-PB2	EPI903459 | WTSI3147-PB1	EPI903225 | WTSI3147-PA	EPI902685 | WTSI3147-HA	EPI903224 | WTSI3147-NP	EPI902684 | WTSI3147-NA	EPI902918 | WTSI3147-MP	EPI903819 | WTSI3147-NS	B/Parma/04/2010	B	Victoria	Passage-MDCK1/MDCK1	2010-12-31
EPI_ISL_246607	EPI903638 | WTSI3146-PB2	EPI903458 | WTSI3146-PB1	EPI903223 | WTSI3146-PA	EPI902683 | WTSI3146-HA	EPI903222 | WTSI3146-NP	EPI902682 | WTSI3146-NA	EPI902917 | WTSI3146-MP	EPI903818 | WTSI3146-NS	B/Milano/10/2011	B	Yamagata	Passage-MDCK1/MDCK1	2011-01-17
EPI_ISL_246606	EPI903637 | WTSI3145-PB2	EPI903457 | WTSI3145-PB1	EPI903221 | WTSI3145-PA	EPI902681 | WTSI3145-HA	EPI903220 | WTSI3145-NP	EPI902680 | WTSI3145-NA	EPI902916 | WTSI3145-MP	EPI903817 | WTSI3145-NS	B/Ceuta/RR7186/2011	B	Victoria	Passage-MDCK1/MDCK1	2011-01-04
EPI_ISL_246605	EPI903636 | WTSI3144-PB2	EPI903456 | WTSI3144-PB1	EPI903219 | WTSI3144-PA	EPI902679 | WTSI3144-HA	EPI903218 | WTSI3144-NP	EPI902678 | WTSI3144-NA	EPI902915 | WTSI3144-MP	EPI903816 | WTSI3144-NS	B/Ceuta/RR7185/2010	B	Victoria	Passage-MDCK1/MDCK1	2010-12-21
EPI_ISL_246604	EPI903635 | WTSI3143-PB2	EPI903455 | WTSI3143-PB1	EPI903217 | WTSI3143-PA	EPI902677 | WTSI3143-HA	EPI903216 | WTSI3143-NP	EPI902676 | WTSI3143-NA	EPI902914 | WTSI3143-MP	EPI903815 | WTSI3143-NS	B/La Rioja/RR6969/2010	B	Victoria	Passage-SIAT1/MDCK1	2010-12-14
EPI_ISL_246603	EPI903634 | WTSI3141-PB2	EPI903454 | WTSI3141-PB1	EPI903215 | WTSI3141-PA	EPI902675 | WTSI3141-HA	EPI903214 | WTSI3141-NP	EPI902674 | WTSI3141-NA	EPI902913 | WTSI3141-MP	EPI903814 | WTSI3141-NS	B/Cameroon/10v-4954/2010	B	Victoria	Passage-MDCK2/MDCK1	2011-11-09
EPI_ISL_246602	EPI903633 | WTSI3139-PB2	EPI903453 | WTSI3139-PB1	EPI903213 | WTSI3139-PA	EPI902673 | WTSI3139-HA	EPI903212 | WTSI3139-NP	EPI902672 | WTSI3139-NA	EPI902912 | WTSI3139-MP	EPI903813 | WTSI3139-NS	B/Turkey/93/2011	B	Yamagata	Passage-C2/MDCK1	2011-01-18
EPI_ISL_246601	EPI903632 | WTSI3138-PB2	EPI903452 | WTSI3138-PB1	EPI903211 | WTSI3138-PA	EPI902671 | WTSI3138-HA	EPI903210 | WTSI3138-NP	EPI902670 | WTSI3138-NA	EPI902911 | WTSI3138-MP	EPI903812 | WTSI3138-NS	B/Turkey/97/2011	B	Yamagata	Passage-C2/MDCK1	2011-01-18
EPI_ISL_246600	EPI903631 | WTSI3137-PB2	EPI903451 | WTSI3137-PB1	EPI903209 | WTSI3137-PA	EPI902669 | WTSI3137-HA	EPI903208 | WTSI3137-NP	EPI902668 | WTSI3137-NA	EPI902910 | WTSI3137-MP	EPI903811 | WTSI3137-NS	B/Turkey/103/2011	B	Yamagata	Passage-C1/MDCK1	2011-01-19
EPI_ISL_246599	EPI903630 | WTSI3136-PB2	EPI903450 | WTSI3136-PB1	EPI903207 | WTSI3136-PA	EPI902667 | WTSI3136-HA	EPI903206 | WTSI3136-NP	EPI902666 | WTSI3136-NA	EPI902909 | WTSI3136-MP	EPI903810 | WTSI3136-NS	B/Algeria/G44/2010	B	Yamagata	Passage-MDCK2	2010-10-25
EPI_ISL_246598	EPI903629 | WTSI3135-PB2	EPI903449 | WTSI3135-PB1	EPI903205 | WTSI3135-PA	EPI902665 | WTSI3135-HA	EPI903204 | WTSI3135-NP	EPI902664 | WTSI3135-NA	EPI902908 | WTSI3135-MP	EPI903809 | WTSI3135-NS	B/St Petersburg/5/2011	B	Victoria	Passage-E2/E1	2011-02-07
EPI_ISL_246597	EPI903628 | WTSI3134-PB2		EPI903203 | WTSI3134-PA	EPI902663 | WTSI3134-HA	EPI903202 | WTSI3134-NP	EPI902662 | WTSI3134-NA	EPI902907 | WTSI3134-MP	EPI903808 | WTSI3134-NS	B/Murmansk/3/2011	B	Victoria	Passage-E2/E1	2011-01-18
EPI_ISL_246596	EPI903627 | WTSI3133-PB2	EPI903447 | WTSI3133-PB1	EPI903201 | WTSI3133-PA	EPI902661 | WTSI3133-HA	EPI903200 | WTSI3133-NP	EPI902660 | WTSI3133-NA	EPI902906 | WTSI3133-MP	EPI903807 | WTSI3133-NS	B/Estonia/55784/2011	B	Victoria	Passage-MDCK2/MDCK1	2011-03-16
EPI_ISL_246595	EPI903626 | WTSI3131-PB2	EPI903446 | WTSI3131-PB1	EPI903199 | WTSI3131-PA	EPI902659 | WTSI3131-HA	EPI903198 | WTSI3131-NP	EPI902658 | WTSI3131-NA	EPI902905 | WTSI3131-MP	EPI903806 | WTSI3131-NS	B/Ghana/FS-11-244/2011	B	Victoria	Passage-SIAT1/MDCK3	2011-02-20
EPI_ISL_246594			EPI903197 | WTSI3130-PA	EPI902657 | WTSI3130-HA	EPI903196 | WTSI3130-NP	EPI902656 | WTSI3130-NA		EPI903805 | WTSI3130-NS	B/Czech Republic/36/2011	B	Victoria	Passage-MDCK2/MDCK1	2011-02-08
EPI_ISL_246593	EPI903624 | WTSI3129-PB2		EPI903195 | WTSI3129-PA	EPI902655 | WTSI3129-HA	EPI903194 | WTSI3129-NP	EPI902654 | WTSI3129-NA	EPI902903 | WTSI3129-MP	EPI903804 | WTSI3129-NS	B/Athens/10051/2011	B	Victoria	Passage-MDCK3	2011-03-16
EPI_ISL_246592	EPI903623 | WTSI3127-PB2	EPI903443 | WTSI3127-PB1	EPI903193 | WTSI3127-PA	EPI902653 | WTSI3127-HA	EPI903192 | WTSI3127-NP	EPI902652 | WTSI3127-NA	EPI902902 | WTSI3127-MP	EPI903803 | WTSI3127-NS	B/Moldova/284/2011	B	Victoria	Passage-MDCK3	2011-02-02
EPI_ISL_246591		EPI903442 | WTSI3126-PB1	EPI903191 | WTSI3126-PA	EPI902651 | WTSI3126-HA	EPI903190 | WTSI3126-NP	EPI902650 | WTSI3126-NA	EPI902901 | WTSI3126-MP	EPI903802 | WTSI3126-NS	B/Doneck/4353/2011	B	Victoria	Passage-C1/MDCK1	2011-01-11
EPI_ISL_246590	EPI903621 | WTSI3124-PB2	EPI903441 | WTSI3124-PB1	EPI903189 | WTSI3124-PA	EPI902649 | WTSI3124-HA	EPI903188 | WTSI3124-NP	EPI902648 | WTSI3124-NA	EPI902900 | WTSI3124-MP	EPI903801 | WTSI3124-NS	B/Hmelnizk/4273/2010	B	Victoria	Passage-C1/MDCK1	2010-12-09
EPI_ISL_246589	EPI903620 | WTSI3123-PB2		EPI903187 | WTSI3123-PA	EPI902647 | WTSI3123-HA	EPI903186 | WTSI3123-NP	EPI902646 | WTSI3123-NA	EPI902899 | WTSI3123-MP	EPI903800 | WTSI3123-NS	B/Kharkov/4260/2010	B	Victoria	Passage-C1/MDCK1	2010-12-15
EPI_ISL_246588	EPI903619 | WTSI3122-PB2		EPI903185 | WTSI3122-PA	EPI902645 | WTSI3122-HA	EPI903184 | WTSI3122-NP	EPI902644 | WTSI3122-NA	EPI902898 | WTSI3122-MP	EPI903799 | WTSI3122-NS	B/Kharkov/4178/2010	B	Victoria	Passage-C1/MDCK1	2010-12-07
EPI_ISL_246587	EPI903618 | WTSI3113-PB2		EPI903183 | WTSI3113-PA	EPI902643 | WTSI3113-HA	EPI903182 | WTSI3113-NP	EPI902642 | WTSI3113-NA		EPI903798 | WTSI3113-NS	B/Voronezh/20/2011	B	Victoria	Passage-C3/MDCK1	2011-02-28
EPI_ISL_246586	EPI903617 | WTSI3110-PB2		EPI903181 | WTSI3110-PA	EPI902641 | WTSI3110-HA	EPI903180 | WTSI3110-NP	EPI902640 | WTSI3110-NA	EPI902896 | WTSI3110-MP	EPI903797 | WTSI3110-NS	B/Malta/MV000738/2011	B	Victoria	Passage-MDCK2	2011-03-25
EPI_ISL_246585	EPI903616 | WTSI3109-PB2		EPI903179 | WTSI3109-PA	EPI902639 | WTSI3109-HA	EPI903178 | WTSI3109-NP	EPI902638 | WTSI3109-NA	EPI902895 | WTSI3109-MP	EPI903796 | WTSI3109-NS	B/Madagascar/0245/2011	B	Victoria	Passage-MDCK1/MDCK1	2011-01-28
EPI_ISL_246584	EPI903615 | WTSI3108-PB2	EPI903435 | WTSI3108-PB1	EPI903177 | WTSI3108-PA	EPI902637 | WTSI3108-HA	EPI903176 | WTSI3108-NP	EPI902636 | WTSI3108-NA	EPI902894 | WTSI3108-MP	EPI903795 | WTSI3108-NS	B/Madagascar/201119/2011	B	Victoria	Passage-MDCK1/MDCK1	2011-03-21
EPI_ISL_246583	EPI903614 | WTSI3107-PB2	EPI903434 | WTSI3107-PB1	EPI903175 | WTSI3107-PA	EPI902635 | WTSI3107-HA	EPI903174 | WTSI3107-NP	EPI902634 | WTSI3107-NA	EPI902893 | WTSI3107-MP	EPI903794 | WTSI3107-NS	B/Ukraine/7/2011	B	Victoria	Passage-MDCK2/MDCK1	2011-01-11
EPI_ISL_246582	EPI903613 | WTSI3106-PB2	EPI903433 | WTSI3106-PB1	EPI903173 | WTSI3106-PA	EPI902633 | WTSI3106-HA	EPI903172 | WTSI3106-NP	EPI902632 | WTSI3106-NA	EPI902892 | WTSI3106-MP	EPI903793 | WTSI3106-NS	B/Ukraine/142/2011	B	Victoria	Passage-MDCK1/MDCK1	2011-01-26
EPI_ISL_246581	EPI903612 | WTSI3105-PB2	EPI903432 | WTSI3105-PB1	EPI903171 | WTSI3105-PA	EPI902631 | WTSI3105-HA	EPI903170 | WTSI3105-NP	EPI902630 | WTSI3105-NA	EPI902891 | WTSI3105-MP	EPI903792 | WTSI3105-NS	B/Ukraine/30/2011	B	Victoria	Passage-MDCK3/MDCK1	2011-01-06
EPI_ISL_246580	EPI903611 | WTSI3104-PB2	EPI903431 | WTSI3104-PB1	EPI903169 | WTSI3104-PA	EPI902629 | WTSI3104-HA	EPI903168 | WTSI3104-NP	EPI902628 | WTSI3104-NA	EPI902890 | WTSI3104-MP	EPI903791 | WTSI3104-NS	B/Ireland/21653/2011	B	Victoria	Passage-MDCK1/MDCK1	2011-03-14
EPI_ISL_246579			EPI903167 | WTSI3103-PA	EPI902627 | WTSI3103-HA	EPI903166 | WTSI3103-NP	EPI902626 | WTSI3103-NA	EPI902889 | WTSI3103-MP	EPI903790 | WTSI3103-NS	B/England/168/2011	B	Victoria	Passage-MDCK2/MDCK1	2011-01-04
EPI_ISL_246578		EPI903429 | WTSI3102-PB1	EPI903165 | WTSI3102-PA	EPI902625 | WTSI3102-HA	EPI903164 | WTSI3102-NP	EPI902624 | WTSI3102-NA	EPI902888 | WTSI3102-MP	EPI903789 | WTSI3102-NS	B/England/684/2010	B	Victoria	Passage-MDCK2/MDCK1	2010-12-14
EPI_ISL_246577	EPI903608 | WTSI3101-PB2	EPI903428 | WTSI3101-PB1	EPI903163 | WTSI3101-PA	EPI902623 | WTSI3101-HA	EPI903162 | WTSI3101-NP	EPI902622 | WTSI3101-NA	EPI902887 | WTSI3101-MP	EPI903788 | WTSI3101-NS	B/Madagascar/0236/2011	B	Victoria	Passage-MDCK1/MDCK1	2011-01-28
EPI_ISL_246576	EPI903607 | WTSI3100-PB2		EPI903161 | WTSI3100-PA	EPI902621 | WTSI3100-HA		EPI902620 | WTSI3100-NA	EPI902886 | WTSI3100-MP	EPI903787 | WTSI3100-NS	B/Serbia/2095/2011	B	Yamagata	Passage-MDCK1/MDCK1	2011-03-15
EPI_ISL_246575	EPI903606 | WTSI3099-PB2	EPI903426 | WTSI3099-PB1	EPI903159 | WTSI3099-PA	EPI902619 | WTSI3099-HA	EPI903158 | WTSI3099-NP	EPI902618 | WTSI3099-NA	EPI902885 | WTSI3099-MP	EPI903786 | WTSI3099-NS	B/Serbia/1894/2011	B	Yamagata	Passage-MDCK1/MDCK1	2011-03-08
EPI_ISL_246574	EPI903605 | WTSI3098-PB2	EPI903425 | WTSI3098-PB1	EPI903157 | WTSI3098-PA	EPI902617 | WTSI3098-HA	EPI903156 | WTSI3098-NP	EPI902616 | WTSI3098-NA	EPI902884 | WTSI3098-MP	EPI903785 | WTSI3098-NS	B/Turkey/674/2011	B	Yamagata	Passage-C2/MDCK1	2011-02-17
EPI_ISL_246573	EPI903604 | WTSI3097-PB2	EPI903424 | WTSI3097-PB1	EPI903155 | WTSI3097-PA	EPI902615 | WTSI3097-HA	EPI903154 | WTSI3097-NP	EPI902614 | WTSI3097-NA	EPI902883 | WTSI3097-MP	EPI903784 | WTSI3097-NS	B/Turkey/682/2011	B	Yamagata	Passage-C2/MDCK1	2011-02-17
EPI_ISL_246572	EPI903603 | WTSI3096-PB2	EPI903423 | WTSI3096-PB1	EPI903153 | WTSI3096-PA	EPI902613 | WTSI3096-HA	EPI903152 | WTSI3096-NP	EPI902612 | WTSI3096-NA	EPI902882 | WTSI3096-MP	EPI903783 | WTSI3096-NS	B/England/172/2011	B	Yamagata	Passage-MDCK2/MDCK1	2011-01-04
EPI_ISL_246571	EPI903602 | WTSI3095-PB2		EPI903151 | WTSI3095-PA	EPI902611 | WTSI3095-HA	EPI903150 | WTSI3095-NP	EPI902610 | WTSI3095-NA	EPI902881 | WTSI3095-MP	EPI903782 | WTSI3095-NS	B/England/169/2011	B	Yamagata	Passage-SIAT2/MDCK3	2011-01-06
EPI_ISL_246570	EPI903601 | WTSI3094-PB2	EPI903421 | WTSI3094-PB1	EPI903149 | WTSI3094-PA	EPI902609 | WTSI3094-HA	EPI903148 | WTSI3094-NP	EPI902608 | WTSI3094-NA	EPI902880 | WTSI3094-MP	EPI903781 | WTSI3094-NS	B/Serbia/2689/2011	B	Victoria	Passage-MDCK1/MDCK1	2011-04-13
EPI_ISL_246569	EPI903600 | WTSI3093-PB2	EPI903420 | WTSI3093-PB1	EPI903147 | WTSI3093-PA	EPI902607 | WTSI3093-HA	EPI903146 | WTSI3093-NP	EPI902606 | WTSI3093-NA	EPI902879 | WTSI3093-MP	EPI903780 | WTSI3093-NS	B/Serbia/1761/2011	B	Victoria	Passage-MDCK1/MDCK1	2011-03-03
EPI_ISL_246568	EPI903599 | WTSI3092-PB2	EPI903419 | WTSI3092-PB1	EPI903145 | WTSI3092-PA	EPI902605 | WTSI3092-HA	EPI903144 | WTSI3092-NP	EPI902604 | WTSI3092-NA	EPI902878 | WTSI3092-MP	EPI903779 | WTSI3092-NS	B/Serbia/649/2011	B	Victoria	Passage-MDCK1/MDCK1	2011-01-25
EPI_ISL_246567	EPI903598 | WTSI3091-PB2	EPI903418 | WTSI3091-PB1	EPI903143 | WTSI3091-PA	EPI902603 | WTSI3091-HA	EPI903142 | WTSI3091-NP	EPI902602 | WTSI3091-NA	EPI902877 | WTSI3091-MP	EPI903778 | WTSI3091-NS	B/Hong Kong/591/2011	B	Victoria	Passage-MDCK2/MDCK3	2011-04-20
EPI_ISL_246566	EPI903597 | WTSI3090-PB2	EPI903417 | WTSI3090-PB1	EPI903141 | WTSI3090-PA	EPI902601 | WTSI3090-HA	EPI903140 | WTSI3090-NP	EPI902600 | WTSI3090-NA	EPI902876 | WTSI3090-MP	EPI903777 | WTSI3090-NS	B/Norway/1276/2011	B	Victoria	Passage-MDCK1/MDCK1	2011-03-29
EPI_ISL_246565		EPI903416 | WTSI3089-PB1	EPI903139 | WTSI3089-PA	EPI902599 | WTSI3089-HA	EPI903138 | WTSI3089-NP	EPI902598 | WTSI3089-NA	EPI902875 | WTSI3089-MP	EPI903776 | WTSI3089-NS	B/Malmoe/2/2011	B	Victoria	Passage-MDCK1/MDCK1	2011-05-04
EPI_ISL_246564	EPI903595 | WTSI3088-PB2	EPI903415 | WTSI3088-PB1	EPI903137 | WTSI3088-PA	EPI902597 | WTSI3088-HA	EPI903136 | WTSI3088-NP	EPI902596 | WTSI3088-NA	EPI902874 | WTSI3088-MP	EPI903775 | WTSI3088-NS	B/Stockholm/14/2011	B	Victoria	Passage-MDCK0/MDCK1	2011-03-28
EPI_ISL_246563	EPI903594 | WTSI3087-PB2	EPI903414 | WTSI3087-PB1	EPI903135 | WTSI3087-PA	EPI902595 | WTSI3087-HA	EPI903134 | WTSI3087-NP	EPI902594 | WTSI3087-NA	EPI902873 | WTSI3087-MP	EPI903774 | WTSI3087-NS	B/Slovakia/302/2011	B	Victoria	Passage-MDCKx/MDCK1	2011-02-07
EPI_ISL_246562	EPI903593 | WTSI3086-PB2	EPI903413 | WTSI3086-PB1	EPI903133 | WTSI3086-PA	EPI902593 | WTSI3086-HA	EPI903132 | WTSI3086-NP	EPI902592 | WTSI3086-NA	EPI902872 | WTSI3086-MP	EPI903773 | WTSI3086-NS	B/Slovakia/193/2011	B	Victoria	Passage-MDCKx/MDCK1	2011-01-27
EPI_ISL_246561	EPI903592 | WTSI3085-PB2	EPI903412 | WTSI3085-PB1	EPI903131 | WTSI3085-PA	EPI902591 | WTSI3085-HA	EPI903130 | WTSI3085-NP	EPI902590 | WTSI3085-NA	EPI902871 | WTSI3085-MP	EPI903772 | WTSI3085-NS	B/Norway/201188/2011	B	Victoria	Passage-MDCK1/MDCK3	2011-03-17
EPI_ISL_246560	EPI903591 | WTSI3083-PB2	EPI903411 | WTSI3083-PB1	EPI903129 | WTSI3083-PA	EPI902589 | WTSI3083-HA	EPI903128 | WTSI3083-NP	EPI902588 | WTSI3083-NA	EPI902870 | WTSI3083-MP	EPI903771 | WTSI3083-NS	B/Malmoe/1/2011	B	Yamagata	Passage-MDCK2/MDCK3	2011-03-25
EPI_ISL_246559	EPI903590 | WTSI3082-PB2	EPI903410 | WTSI3082-PB1	EPI903127 | WTSI3082-PA	EPI902587 | WTSI3082-HA	EPI903126 | WTSI3082-NP	EPI902586 | WTSI3082-NA	EPI902869 | WTSI3082-MP	EPI903770 | WTSI3082-NS	B/Norway/490/2011	B	Yamagata	Passage-MDCK1/MDCK3	2011-01-24
EPI_ISL_246558	EPI903589 | WTSI3081-PB2	EPI903409 | WTSI3081-PB1	EPI903125 | WTSI3081-PA	EPI902585 | WTSI3081-HA	EPI903124 | WTSI3081-NP	EPI902584 | WTSI3081-NA	EPI902868 | WTSI3081-MP	EPI903769 | WTSI3081-NS	B/Malta/MV457/2011	B	Victoria	Passage-Ex	2011-02-25
EPI_ISL_246557	EPI903588 | WTSI3080-PB2	EPI903408 | WTSI3080-PB1	EPI903123 | WTSI3080-PA	EPI902583 | WTSI3080-HA	EPI903122 | WTSI3080-NP	EPI902582 | WTSI3080-NA	EPI902867 | WTSI3080-MP	EPI903768 | WTSI3080-NS	B/Hong Kong/1889/2010	B	Victoria	Passage-Allantoic	2010-07-16
EPI_ISL_246556	EPI903587 | WTSI3079-PB2	EPI903407 | WTSI3079-PB1	EPI903121 | WTSI3079-PA	EPI902581 | WTSI3079-HA	EPI903120 | WTSI3079-NP	EPI902580 | WTSI3079-NA	EPI902866 | WTSI3079-MP	EPI903767 | WTSI3079-NS	B/Ireland/00132/2010	B	Victoria	Passage-Allantoic	2010-12-31
EPI_ISL_246555	EPI903586 | WTSI3078-PB2	EPI903406 | WTSI3078-PB1	EPI903119 | WTSI3078-PA	EPI902579 | WTSI3078-HA	EPI903118 | WTSI3078-NP	EPI902578 | WTSI3078-NA	EPI902865 | WTSI3078-MP	EPI903766 | WTSI3078-NS	B/Minsk/1559/2011	B	Victoria	Passage-MDCK2/MDCK1	2011-03-14
EPI_ISL_246554	EPI903585 | WTSI3077-PB2	EPI903405 | WTSI3077-PB1	EPI903117 | WTSI3077-PA	EPI902577 | WTSI3077-HA	EPI903116 | WTSI3077-NP	EPI902576 | WTSI3077-NA	EPI902864 | WTSI3077-MP	EPI903765 | WTSI3077-NS	B/Vitebsk/672/2011	B	Victoria	Passage-MDCK2/MDCK1	2011-01-11
EPI_ISL_246553	EPI903584 | WTSI3075-PB2	EPI903404 | WTSI3075-PB1	EPI903115 | WTSI3075-PA	EPI902575 | WTSI3075-HA	EPI903114 | WTSI3075-NP	EPI902574 | WTSI3075-NA	EPI902863 | WTSI3075-MP	EPI903764 | WTSI3075-NS	B/Lyon/CHU/12.88/2011	B	Victoria	Passage-MDCK2/MDCK1	2011-03-21
EPI_ISL_246552		EPI903403 | WTSI3074-PB1	EPI903113 | WTSI3074-PA	EPI902573 | WTSI3074-HA	EPI903112 | WTSI3074-NP	EPI902572 | WTSI3074-NA	EPI902862 | WTSI3074-MP	EPI903763 | WTSI3074-NS	B/Poitiers/267/2011	B	Victoria	Passage-MDCKx+1/MDCK1	2011-01-05
EPI_ISL_246551	EPI903582 | WTSI3073-PB2	EPI903402 | WTSI3073-PB1	EPI903111 | WTSI3073-PA	EPI902571 | WTSI3073-HA	EPI903110 | WTSI3073-NP	EPI902570 | WTSI3073-NA	EPI902861 | WTSI3073-MP	EPI903762 | WTSI3073-NS	B/Ghana/494/2011	B	Victoria	Passage-SIAT3	2011-04-01
EPI_ISL_246550	EPI903581 | WTSI3072-PB2		EPI903109 | WTSI3072-PA	EPI902569 | WTSI3072-HA	EPI903108 | WTSI3072-NP	EPI902568 | WTSI3072-NA	EPI902860 | WTSI3072-MP	EPI903761 | WTSI3072-NS	B/Lyon/201179/2011	B	Yamagata	Passage-MDCK2/MDCK1	2011-03-01
EPI_ISL_246549	EPI903580 | WTSI3071-PB2	EPI903400 | WTSI3071-PB1	EPI903107 | WTSI3071-PA	EPI902567 | WTSI3071-HA	EPI903106 | WTSI3071-NP	EPI902566 | WTSI3071-NA	EPI902859 | WTSI3071-MP	EPI903760 | WTSI3071-NS	B/Slovenia/1010/2011	B	Victoria	Passage-MDCK1/MDCK1	2011-02-15
EPI_ISL_246548	EPI903579 | WTSI3070-PB2	EPI903399 | WTSI3070-PB1	EPI903105 | WTSI3070-PA	EPI902565 | WTSI3070-HA	EPI903104 | WTSI3070-NP	EPI902564 | WTSI3070-NA	EPI902858 | WTSI3070-MP	EPI903759 | WTSI3070-NS	B/Slovenia/819/2011	B	Victoria	Passage-MDCK1/MDCK1	2011-02-03
EPI_ISL_246547	EPI903578 | WTSI3068-PB2	EPI903398 | WTSI3068-PB1	EPI903103 | WTSI3068-PA	EPI902563 | WTSI3068-HA	EPI903102 | WTSI3068-NP	EPI902562 | WTSI3068-NA	EPI902857 | WTSI3068-MP	EPI903758 | WTSI3068-NS	B/Ghana/735/2011	B	Victoria	Passage-SIAT1/MDCK1	2011-05-11
EPI_ISL_246546	EPI903577 | WTSI3067-PB2	EPI903397 | WTSI3067-PB1	EPI903101 | WTSI3067-PA	EPI902561 | WTSI3067-HA	EPI903100 | WTSI3067-NP	EPI902560 | WTSI3067-NA	EPI902856 | WTSI3067-MP	EPI903757 | WTSI3067-NS	B/Ghana/516/2011	B	Victoria	Passage-SIAT1/MDCK2	2011-04-06
EPI_ISL_246545	EPI903576 | WTSI3066-PB2	EPI903396 | WTSI3066-PB1	EPI903099 | WTSI3066-PA	EPI902559 | WTSI3066-HA	EPI903098 | WTSI3066-NP	EPI902558 | WTSI3066-NA	EPI902855 | WTSI3066-MP	EPI903756 | WTSI3066-NS	B/LyonCHU/16.167/2011	B	Victoria	Passage-MDCK2/MDCK1	2011-04-18
EPI_ISL_246544	EPI903575 | WTSI3065-PB2		EPI903097 | WTSI3065-PA	EPI902557 | WTSI3065-HA	EPI903096 | WTSI3065-NP	EPI902556 | WTSI3065-NA		EPI903755 | WTSI3065-NS	B/Lyon/CHU/15.731/2011	B	Victoria	Passage-MDCK2/MDCK1	2011-04-15
EPI_ISL_246543	EPI903574 | WTSI3063-PB2	EPI903394 | WTSI3063-PB1	EPI903095 | WTSI3063-PA	EPI902555 | WTSI3063-HA	EPI903094 | WTSI3063-NP	EPI902554 | WTSI3063-NA	EPI902853 | WTSI3063-MP	EPI903754 | WTSI3063-NS	B/Lyon/CHU/14.767/2011	B	Victoria	Passage-MDCK2/MDCK1	2011-04-08
EPI_ISL_246542	EPI903573 | WTSI3061-PB2	EPI903393 | WTSI3061-PB1	EPI903093 | WTSI3061-PA	EPI902553 | WTSI3061-HA	EPI903092 | WTSI3061-NP	EPI902552 | WTSI3061-NA	EPI902852 | WTSI3061-MP	EPI903753 | WTSI3061-NS	B/Dnepropetrovsk/4411/10	B	Victoria	Passage-MDCK1/MDCK1	2010-12-24
EPI_ISL_246541	EPI903572 | WTSI3060-PB2	EPI903392 | WTSI3060-PB1	EPI903091 | WTSI3060-PA	EPI902551 | WTSI3060-HA	EPI903090 | WTSI3060-NP	EPI902550 | WTSI3060-NA	EPI902851 | WTSI3060-MP	EPI903752 | WTSI3060-NS	B/Slovenia/201141/2011	B	Victoria	Passage-MDCKx/MDCK1	2011-02-24
EPI_ISL_246540	EPI903571 | WTSI3059-PB2	EPI903391 | WTSI3059-PB1	EPI903089 | WTSI3059-PA	EPI902549 | WTSI3059-HA	EPI903088 | WTSI3059-NP	EPI902548 | WTSI3059-NA	EPI902850 | WTSI3059-MP	EPI903751 | WTSI3059-NS	B/Ghana/850/2011	B	Victoria	Passage-SIAT1/MDCK3	2011-03-31
EPI_ISL_246539	EPI903570 | WTSI3058-PB2	EPI903390 | WTSI3058-PB1	EPI903087 | WTSI3058-PA	EPI902547 | WTSI3058-HA	EPI903086 | WTSI3058-NP	EPI902546 | WTSI3058-NA	EPI902849 | WTSI3058-MP	EPI903750 | WTSI3058-NS	B/Hong Kong/765/2011	B	Yamagata	Passage-MDCK2/MDCK1	2011-06-23
EPI_ISL_246538	EPI903569 | WTSI3057-PB2	EPI903389 | WTSI3057-PB1	EPI903085 | WTSI3057-PA	EPI902545 | WTSI3057-HA	EPI903084 | WTSI3057-NP	EPI902544 | WTSI3057-NA	EPI902848 | WTSI3057-MP	EPI903749 | WTSI3057-NS	B/Hong Kong/748/2011	B	Yamagata	Passage-MDCK2/MDCK3	2011-06-17
EPI_ISL_246537	EPI903568 | WTSI3056-PB2	EPI903388 | WTSI3056-PB1	EPI903083 | WTSI3056-PA	EPI902543 | WTSI3056-HA	EPI903082 | WTSI3056-NP	EPI902542 | WTSI3056-NA	EPI902847 | WTSI3056-MP	EPI903748 | WTSI3056-NS	B/Hong Kong/767/2011	B	Victoria	Passage-MDCK2/MDCK4	2011-06-27
EPI_ISL_246536	EPI903567 | WTSI3055-PB2	EPI903387 | WTSI3055-PB1	EPI903081 | WTSI3055-PA	EPI902541 | WTSI3055-HA	EPI903080 | WTSI3055-NP	EPI902540 | WTSI3055-NA	EPI902846 | WTSI3055-MP	EPI903747 | WTSI3055-NS	B/Odessa/4705/2010	B	Victoria	Passage-MDCK2/MDCK2	2010-12-14
EPI_ISL_246535	EPI903566 | WTSI3053-PB2	EPI903386 | WTSI3053-PB1	EPI903079 | WTSI3053-PA	EPI902539 | WTSI3053-HA	EPI903078 | WTSI3053-NP	EPI902538 | WTSI3053-NA	EPI902845 | WTSI3053-MP	EPI903746 | WTSI3053-NS	B/Hmelnizk/4637/2011	B	Victoria	Passage-MDCK1/MDCK3	2011-01-20
EPI_ISL_246534	EPI903565 | WTSI3052-PB2	EPI903385 | WTSI3052-PB1	EPI903077 | WTSI3052-PA	EPI902537 | WTSI3052-HA	EPI903076 | WTSI3052-NP	EPI902536 | WTSI3052-NA	EPI902844 | WTSI3052-MP	EPI903745 | WTSI3052-NS	B/Hong Kong/762/2011	B	Victoria	Passage-MDCK2	2011-06-22
EPI_ISL_246533	EPI903564 | WTSI3051-PB2	EPI903384 | WTSI3051-PB1	EPI903075 | WTSI3051-PA	EPI902535 | WTSI3051-HA	EPI903074 | WTSI3051-NP	EPI902534 | WTSI3051-NA	EPI902843 | WTSI3051-MP	EPI903744 | WTSI3051-NS	B/Hong Kong/599/2011	B	Victoria	Passage-MDCK2	2011-04-25
EPI_ISL_246532	EPI903563 | WTSI3049-PB2	EPI903383 | WTSI3049-PB1	EPI903073 | WTSI3049-PA	EPI902533 | WTSI3049-HA	EPI903072 | WTSI3049-NP	EPI902532 | WTSI3049-NA	EPI902842 | WTSI3049-MP	EPI903743 | WTSI3049-NS	B/Hong Kong/568/2011	B	Yamagata	Passage-MDCK2	2011-04-16
EPI_ISL_246531	EPI903562 | WTSI3048-PB2	EPI903382 | WTSI3048-PB1	EPI903071 | WTSI3048-PA	EPI902531 | WTSI3048-HA	EPI903070 | WTSI3048-NP	EPI902530 | WTSI3048-NA	EPI902841 | WTSI3048-MP	EPI903742 | WTSI3048-NS	B/Dnepropetrovsk/4720/2011	B	Victoria	Passage-MDCK1/MDCK1	2011-01-28
EPI_ISL_246530	EPI903561 | WTSI3047-PB2	EPI903381 | WTSI3047-PB1	EPI903069 | WTSI3047-PA	EPI902529 | WTSI3047-HA	EPI903068 | WTSI3047-NP	EPI902528 | WTSI3047-NA	EPI902840 | WTSI3047-MP	EPI903741 | WTSI3047-NS	B/Dnepropetrovsk/4719/2011	B	Victoria	Passage-MDCK1/MDCK1	2011-01-27
EPI_ISL_246529	EPI903560 | WTSI3046-PB2	EPI903380 | WTSI3046-PB1	EPI903067 | WTSI3046-PA	EPI902527 | WTSI3046-HA	EPI903066 | WTSI3046-NP	EPI902526 | WTSI3046-NA	EPI902839 | WTSI3046-MP	EPI903740 | WTSI3046-NS	B/Odessa/4709/2011	B	Victoria	Passage-MDCK2/MDCK1	2010-12-29
EPI_ISL_246528	EPI903559 | WTSI3045-PB2	EPI903379 | WTSI3045-PB1	EPI903065 | WTSI3045-PA	EPI902525 | WTSI3045-HA	EPI903064 | WTSI3045-NP	EPI902524 | WTSI3045-NA	EPI902838 | WTSI3045-MP	EPI903739 | WTSI3045-NS	B/Donetsk/4546/2011	B	Victoria	Passage-MDCK0/MDCK4	2011-01-20
EPI_ISL_246527	EPI903558 | WTSI3044-PB2	EPI903378 | WTSI3044-PB1	EPI903063 | WTSI3044-PA	EPI902523 | WTSI3044-HA	EPI903062 | WTSI3044-NP	EPI902522 | WTSI3044-NA	EPI902837 | WTSI3044-MP	EPI903738 | WTSI3044-NS	B/Hong Kong/767/2011	B	Victoria	Passage MDCK2/MDCK4	2011-06-27
EPI_ISL_246526	EPI903557 | WTSI3043-PB2	EPI903377 | WTSI3043-PB1	EPI903061 | WTSI3043-PA	EPI902521 | WTSI3043-HA	EPI903060 | WTSI3043-NP	EPI902520 | WTSI3043-NA	EPI902836 | WTSI3043-MP	EPI903737 | WTSI3043-NS	B/Hong Kong/748/2011	B	Yamagata	Passage MDCK2/MDCK2	2011-06-17
EPI_ISL_246525	EPI903556 | WTSI3041-PB2	EPI903376 | WTSI3041-PB1	EPI903059 | WTSI3041-PA	EPI902519 | WTSI3041-HA	EPI903058 | WTSI3041-NP	EPI902518 | WTSI3041-NA	EPI902835 | WTSI3041-MP	EPI903736 | WTSI3041-NS	B/Madagascar/8699/2011	B	Victoria	Passage-MDCK1/MDCK1	2011-07-21
EPI_ISL_246524	EPI903555 | WTSI3040-PB2	EPI903375 | WTSI3040-PB1	EPI903057 | WTSI3040-PA	EPI902517 | WTSI3040-HA	EPI903056 | WTSI3040-NP	EPI902516 | WTSI3040-NA	EPI902834 | WTSI3040-MP	EPI903735 | WTSI3040-NS	B/Madagascar/3866/2011	B	Victoria	Passage-MDCK1/MDCK1	2011-07-05
EPI_ISL_246523	EPI903554 | WTSI3038-PB2	EPI903374 | WTSI3038-PB1	EPI903055 | WTSI3038-PA	EPI902515 | WTSI3038-HA	EPI903054 | WTSI3038-NP	EPI902514 | WTSI3038-NA	EPI902833 | WTSI3038-MP	EPI903734 | WTSI3038-NS	B/Cameroon/11V-12080 GVFI/2011	B	Victoria	Passage-MDCK1/MDCK1	2011-06-09
EPI_ISL_246522	EPI903553 | WTSI3037-PB2	EPI903373 | WTSI3037-PB1	EPI903053 | WTSI3037-PA	EPI902513 | WTSI3037-HA	EPI903052 | WTSI3037-NP	EPI902512 | WTSI3037-NA	EPI902832 | WTSI3037-MP	EPI903733 | WTSI3037-NS	B/Cameroon/13V-16387 GVFI/2011	B	Victoria	Passage-MDCK1/MDCK1	2011-07-29
EPI_ISL_246521	EPI903552 | WTSI3036-PB2	EPI903372 | WTSI3036-PB1	EPI903051 | WTSI3036-PA	EPI902511 | WTSI3036-HA	EPI903050 | WTSI3036-NP	EPI902510 | WTSI3036-NA	EPI902831 | WTSI3036-MP	EPI903732 | WTSI3036-NS	B/Cameroon/LEID/07/2011/1846/2011	B	Victoria	Passage-MDCK2/MDCK2	2011-06-27
EPI_ISL_246520	EPI903551 | WTSI3035-PB2	EPI903371 | WTSI3035-PB1	EPI903049 | WTSI3035-PA	EPI902509 | WTSI3035-HA	EPI903048 | WTSI3035-NP	EPI902508 | WTSI3035-NA	EPI902830 | WTSI3035-MP	EPI903731 | WTSI3035-NS	B/Iceland/48/2011	B	Victoria	Passage-MDCK1/SIAT1	2011-03-10
EPI_ISL_246519	EPI903550 | WTSI3034-PB2	EPI903370 | WTSI3034-PB1	EPI903047 | WTSI3034-PA	EPI902507 | WTSI3034-HA	EPI903046 | WTSI3034-NP	EPI902506 | WTSI3034-NA	EPI902829 | WTSI3034-MP	EPI903730 | WTSI3034-NS	B/Donetsk/5206/2011	B	Victoria	Passage-MDCK2/SIAT1	2011-03-27
EPI_ISL_246518	EPI903549 | WTSI3033-PB2	EPI903369 | WTSI3033-PB1	EPI903045 | WTSI3033-PA	EPI902505 | WTSI3033-HA	EPI903044 | WTSI3033-NP	EPI902504 | WTSI3033-NA	EPI902828 | WTSI3033-MP	EPI903729 | WTSI3033-NS	B/Donetsk/5188/2011	B	Victoria	Passage-MDCK0/MDCK2	2011-03-16
EPI_ISL_246517	EPI903548 | WTSI3032-PB2	EPI903368 | WTSI3032-PB1	EPI903043 | WTSI3032-PA	EPI902503 | WTSI3032-HA	EPI903042 | WTSI3032-NP	EPI902502 | WTSI3032-NA	EPI902827 | WTSI3032-MP	EPI903728 | WTSI3032-NS	B/Crimea/4980/2011	B	Victoria	Passage-MDCK0/MDCK1	2011-02-13
EPI_ISL_246516	EPI903547 | WTSI3031-PB2	EPI903367 | WTSI3031-PB1	EPI903041 | WTSI3031-PA	EPI902501 | WTSI3031-HA	EPI903040 | WTSI3031-NP	EPI902500 | WTSI3031-NA	EPI902826 | WTSI3031-MP	EPI903727 | WTSI3031-NS	B/Skuodas/946/2011	B	Victoria	Passage-MDCK3	2011-02-15
EPI_ISL_246515	EPI903546 | WTSI3030-PB2	EPI903366 | WTSI3030-PB1	EPI903039 | WTSI3030-PA	EPI902499 | WTSI3030-HA	EPI903038 | WTSI3030-NP	EPI902498 | WTSI3030-NA	EPI902825 | WTSI3030-MP	EPI903726 | WTSI3030-NS	B/Vilnius/704/2011	B	Victoria	Passage-MDCK2	2011-02-02
EPI_ISL_246514	EPI903545 | WTSI3029-PB2	EPI903365 | WTSI3029-PB1	EPI903037 | WTSI3029-PA	EPI902497 | WTSI3029-HA	EPI903036 | WTSI3029-NP	EPI902496 | WTSI3029-NA	EPI902824 | WTSI3029-MP	EPI903725 | WTSI3029-NS	B/Ankara/TR-21/2011	B	Yamagata	Passage-SIAT1/MDCK1	2011-01-25
EPI_ISL_246513	EPI903544 | WTSI3028-PB2	EPI903364 | WTSI3028-PB1	EPI903035 | WTSI3028-PA	EPI902495 | WTSI3028-HA	EPI903034 | WTSI3028-NP	EPI902494 | WTSI3028-NA	EPI902823 | WTSI3028-MP	EPI903724 | WTSI3028-NS	B/Antalya/TR-12/2011	B	Yamagata	Passage-SIAT1/MDCK1	2011-01-17
EPI_ISL_246512	EPI903543 | WTSI3027-PB2	EPI903363 | WTSI3027-PB1	EPI903033 | WTSI3027-PA	EPI902493 | WTSI3027-HA	EPI903032 | WTSI3027-NP	EPI902492 | WTSI3027-NA	EPI902822 | WTSI3027-MP	EPI903723 | WTSI3027-NS	B/Adana/TR-06/2010	B	Yamagata	Passage-SIAT1/MDCK1	2010-12-24
EPI_ISL_246511	EPI903542 | WTSI3026-PB2	EPI903362 | WTSI3026-PB1	EPI903031 | WTSI3026-PA	EPI902491 | WTSI3026-HA	EPI903030 | WTSI3026-NP	EPI902490 | WTSI3026-NA	EPI902821 | WTSI3026-MP	EPI903722 | WTSI3026-NS	B/Konya/TR-01/2010	B	Yamagata	Passage-SIAT1/MDCK1	2010-11-11
EPI_ISL_246510	EPI903541 | WTSI3025-PB2	EPI903361 | WTSI3025-PB1	EPI903029 | WTSI3025-PA	EPI902489 | WTSI3025-HA	EPI903028 | WTSI3025-NP	EPI902488 | WTSI3025-NA	EPI902820 | WTSI3025-MP	EPI903721 | WTSI3025-NS	B/Cameroon/11V-12076 GVFI/2011	B	Victoria	Passage-MDCK2/MDCK1	2011-05-31
EPI_ISL_246509	EPI903540 | WTSI3024-PB2	EPI903360 | WTSI3024-PB1	EPI903027 | WTSI3024-PA	EPI902487 | WTSI3024-HA	EPI903026 | WTSI3024-NP	EPI902486 | WTSI3024-NA		EPI903720 | WTSI3024-NS	B/Cameroon/LEID/01/2011/1438/2011	B	Victoria	Passage-MDCK2/MDCK1	2011-01-07
EPI_ISL_246508	EPI903539 | WTSI3023-PB2	EPI903359 | WTSI3023-PB1	EPI903025 | WTSI3023-PA	EPI902485 | WTSI3023-HA	EPI903024 | WTSI3023-NP	EPI902484 | WTSI3023-NA	EPI902818 | WTSI3023-MP	EPI903719 | WTSI3023-NS	B/Sivas/TR-14/2011	B	Victoria	Passage-SIAT1/MDCK1	2011-01-11
EPI_ISL_246507	EPI903538 | WTSI3022-PB2	EPI903358 | WTSI3022-PB1	EPI903023 | WTSI3022-PA	EPI902483 | WTSI3022-HA	EPI903022 | WTSI3022-NP	EPI902482 | WTSI3022-NA	EPI902817 | WTSI3022-MP	EPI903718 | WTSI3022-NS	B/Ankara/TR-10/2011	B	Victoria	Passage-SIAT1/MDCK1	2011-01-14
EPI_ISL_246506	EPI903537 | WTSI3020-PB2	EPI903357 | WTSI3020-PB1	EPI903021 | WTSI3020-PA	EPI902481 | WTSI3020-HA	EPI903020 | WTSI3020-NP	EPI902480 | WTSI3020-NA	EPI902816 | WTSI3020-MP	EPI903717 | WTSI3020-NS	B/Astrakhan/22/2011	B	Victoria	Passage-C3	2011-02-02
EPI_ISL_246505	EPI903536 | WTSI3019-PB2	EPI903356 | WTSI3019-PB1	EPI903019 | WTSI3019-PA	EPI902479 | WTSI3019-HA	EPI903018 | WTSI3019-NP	EPI902478 | WTSI3019-NA	EPI902815 | WTSI3019-MP	EPI903716 | WTSI3019-NS	B/Vilnius/703/2011	B	Victoria	Passage-MDCK4	2011-02-02
EPI_ISL_246504	EPI903535 | WTSI3018-PB2	EPI903355 | WTSI3018-PB1	EPI903017 | WTSI3018-PA	EPI902477 | WTSI3018-HA	EPI903016 | WTSI3018-NP	EPI902476 | WTSI3018-NA	EPI902814 | WTSI3018-MP	EPI903715 | WTSI3018-NS	B/Madagascar/2550/2011	B	Victoria	Passage-MDCK1/MDCK1	2011-05-31
EPI_ISL_246503	EPI903534 | WTSI3016-PB2	EPI903354 | WTSI3016-PB1	EPI903015 | WTSI3016-PA	EPI902475 | WTSI3016-HA	EPI903014 | WTSI3016-NP	EPI902474 | WTSI3016-NA	EPI902813 | WTSI3016-MP	EPI903714 | WTSI3016-NS	B/Madagascar/1191/2011	B	Victoria	Passage-MDCK1/MDCK2	2011-03-25
EPI_ISL_246502	EPI903533 | WTSI3014-PB2	EPI903353 | WTSI3014-PB1	EPI903013 | WTSI3014-PA	EPI902473 | WTSI3014-HA	EPI903012 | WTSI3014-NP	EPI902472 | WTSI3014-NA	EPI902812 | WTSI3014-MP	EPI903713 | WTSI3014-NS	B/Paris/1260/2011	B	Victoria	Passage-C1/MDCK1	2011-03-15
EPI_ISL_246501	EPI903532 | WTSI3013-PB2	EPI903352 | WTSI3013-PB1	EPI903011 | WTSI3013-PA	EPI902471 | WTSI3013-HA	EPI903010 | WTSI3013-NP	EPI902470 | WTSI3013-NA	EPI902811 | WTSI3013-MP	EPI903712 | WTSI3013-NS	B/Iceland/62/2011	B	Victoria	Passage-MDCK1/MDCK1	2011-04-19
EPI_ISL_246500	EPI903531 | WTSI3011-PB2	EPI903351 | WTSI3011-PB1	EPI903009 | WTSI3011-PA	EPI902469 | WTSI3011-HA	EPI903008 | WTSI3011-NP	EPI902468 | WTSI3011-NA	EPI902810 | WTSI3011-MP	EPI903711 | WTSI3011-NS	B/Iceland/21/2011	B	Victoria	Passage-MDCK1/MDCK1	2011-02-02
EPI_ISL_246499	EPI903530 | WTSI3010-PB2	EPI903350 | WTSI3010-PB1	EPI903007 | WTSI3010-PA	EPI902467 | WTSI3010-HA	EPI903006 | WTSI3010-NP	EPI902466 | WTSI3010-NA	EPI902809 | WTSI3010-MP	EPI903710 | WTSI3010-NS	B/England/243/2011	B	Yamagata	Passage-Cx/MDCK1	2011-06-01
EPI_ISL_246498	EPI903529 | WTSI3009-PB2	EPI903349 | WTSI3009-PB1	EPI903005 | WTSI3009-PA	EPI902465 | WTSI3009-HA	EPI903004 | WTSI3009-NP	EPI902464 | WTSI3009-NA	EPI902808 | WTSI3009-MP	EPI903709 | WTSI3009-NS	B/Paris/1403/2011	B	Yamagata	Passage-C1/MDCK1	2011-03-28
EPI_ISL_246497	EPI903528 | WTSI3008-PB2	EPI903348 | WTSI3008-PB1	EPI903003 | WTSI3008-PA	EPI902463 | WTSI3008-HA	EPI903002 | WTSI3008-NP	EPI902461 | WTSI3008-NA	EPI902807 | WTSI3008-MP	EPI903708 | WTSI3008-NS	B/Bretagne/1083/2011	B	Yamagata	Passage-C1/MDCK1	2011-02-21
EPI_ISL_246496	EPI903527 | WTSI3005-PB2	EPI903347 | WTSI3005-PB1	EPI903001 | WTSI3005-PA	EPI902460 | WTSI3005-HA	EPI903000 | WTSI3005-NP	EPI902459 | WTSI3005-NA	EPI902806 | WTSI3005-MP	EPI903707 | WTSI3005-NS	B/Stockholm/12/2011	B	Yamagata	Passage-E4/E1	2011-03-28
EPI_ISL_246495	EPI903526 | WTSI3003-PB2	EPI903346 | WTSI3003-PB1	EPI902999 | WTSI3003-PA	EPI902458 | WTSI3003-HA	EPI902998 | WTSI3003-NP	EPI902457 | WTSI3003-NA	EPI902805 | WTSI3003-MP	EPI903706 | WTSI3003-NS	B/Odessa/3886/2010	B	Victoria	Passage-C2/MDCK1	2010-03-19
EPI_ISL_246494	EPI903525 | WTSI3000-PB2	EPI903345 | WTSI3000-PB1	EPI902997 | WTSI3000-PA	EPI902456 | WTSI3000-HA	EPI902996 | WTSI3000-NP	EPI902455 | WTSI3000-NA	EPI902804 | WTSI3000-MP	EPI903705 | WTSI3000-NS	B/Brisbane/60/2008	B	Victoria	Passage-E4/E1	2008-08-04
EPI_ISL_246493	EPI903524 | WTSI2999-PB2	EPI903344 | WTSI2999-PB1	EPI902995 | WTSI2999-PA	EPI902454 | WTSI2999-HA	EPI902994 | WTSI2999-NP	EPI902453 | WTSI2999-NA	EPI902803 | WTSI2999-MP	EPI903704 | WTSI2999-NS	B/England/393/2007	B	Victoria	Passage-E1/E1	2008-08-29
EPI_ISL_246492	EPI903523 | WTSI2996-PB2	EPI903343 | WTSI2996-PB1	EPI902993 | WTSI2996-PA	EPI902452 | WTSI2996-HA	EPI902992 | WTSI2996-NP	EPI902451 | WTSI2996-NA	EPI902802 | WTSI2996-MP	EPI903703 | WTSI2996-NS	B/Bangladesh/3333/2007	B	Yamagata	Passage-E4/E1	2007-08-18
EPI_ISL_246491	EPI903522 | WTSI2994-PB2	EPI903342 | WTSI2994-PB1	EPI902991 | WTSI2994-PA	EPI902450 | WTSI2994-HA	EPI902990 | WTSI2994-NP	EPI902449 | WTSI2994-NA	EPI902801 | WTSI2994-MP	EPI903702 | WTSI2994-NS	B/Odessa/3886/2010	B	Victoria	Passage-C2	2010-03-19
EPI_ISL_246490	EPI903521 | WTSI2992-PB2	EPI903341 | WTSI2992-PB1	EPI902989 | WTSI2992-PA	EPI902448 | WTSI2992-HA	EPI902988 | WTSI2992-NP	EPI902447 | WTSI2992-NA	EPI902800 | WTSI2992-MP	EPI903701 | WTSI2992-NS	B/Paris/1762/2008	B	Victoria	Passage-C2	2009-02-09
EPI_ISL_246489	EPI903520 | WTSI2991-PB2	EPI903340 | WTSI2991-PB1	EPI902987 | WTSI2991-PA	EPI902446 | WTSI2991-HA	EPI902986 | WTSI2991-NP	EPI902445 | WTSI2991-NA	EPI902799 | WTSI2991-MP	EPI903700 | WTSI2991-NS	B/Brisbane/60/2008	B	Victoria	Passage-E4	2008-08-04
EPI_ISL_246488	EPI903519 | WTSI2990-PB2	EPI903339 | WTSI2990-PB1	EPI902985 | WTSI2990-PA	EPI902444 | WTSI2990-HA	EPI902984 | WTSI2990-NP	EPI902443 | WTSI2990-NA	EPI902798 | WTSI2990-MP	EPI903699 | WTSI2990-NS	B/England/393/2008	B	Victoria	Passage-E1	2008-08-29
EPI_ISL_246487	EPI903518 | WTSI2989-PB2	EPI903338 | WTSI2989-PB1	EPI902983 | WTSI2989-PA	EPI902442 | WTSI2989-HA	EPI902982 | WTSI2989-NP	EPI902441 | WTSI2989-NA	EPI902797 | WTSI2989-MP	EPI903698 | WTSI2989-NS	B/England/145/2008	B	Yamagata	Passage-E2	2008-02-14
EPI_ISL_246486	EPI903517 | WTSI2987-PB2	EPI903337 | WTSI2987-PB1	EPI902981 | WTSI2987-PA	EPI902440 | WTSI2987-HA	EPI902980 | WTSI2987-NP	EPI902439 | WTSI2987-NA	EPI902796 | WTSI2987-MP	EPI903697 | WTSI2987-NS	B/Bangladesh/3333/2007	B	Yamagata	Passage-E4	2007-08-18
EPI_ISL_246485	EPI903516 | WTSI2986-PB2	EPI903336 | WTSI2986-PB1	EPI902979 | WTSI2986-PA	EPI902438 | WTSI2986-HA	EPI902978 | WTSI2986-NP	EPI902437 | WTSI2986-NA	EPI902795 | WTSI2986-MP	EPI903696 | WTSI2986-NS	B/Bulgaria/35/2011	B	Victoria	Passage-E2/E1	2011-01-11
EPI_ISL_246484	EPI903515 | WTSI2985-PB2	EPI903335 | WTSI2985-PB1	EPI902977 | WTSI2985-PA	EPI902436 | WTSI2985-HA	EPI902976 | WTSI2985-NP	EPI902435 | WTSI2985-NA	EPI902794 | WTSI2985-MP	EPI903695 | WTSI2985-NS	B/St Petersburg/93/2011	B	Victoria	Passage-C1/E1/E2	2011-02-16
EPI_ISL_246483	EPI903514 | WTSI2984-PB2	EPI903334 | WTSI2984-PB1	EPI902975 | WTSI2984-PA	EPI902434 | WTSI2984-HA	EPI902974 | WTSI2984-NP	EPI902433 | WTSI2984-NA	EPI902793 | WTSI2984-MP	EPI903694 | WTSI2984-NS	B/Murmansk/2/2010	B	Victoria	Passage-E2/E1	2010-12-06
EPI_ISL_246482	EPI903513 | WTSI2981-PB2	EPI903333 | WTSI2981-PB1		EPI902432 | WTSI2981-HA	EPI902972 | WTSI2981-NP	EPI902431 | WTSI2981-NA	EPI902792 | WTSI2981-MP	EPI903693 | WTSI2981-NS	B/Kazakhstan/2078/2011	B	Victoria	Passage-MDCK3	2011-01-22
