# Supplementary material for: Genome-wide evolutionary dynamics of influenza B viruses on a global scale
Source: PLoS Pathog. 2017 Dec 28;13(12):e1006749. doi: 10.1371/journal.ppat.1006749 (PMC5790164; doi:10.1371/journal.ppat.1006749)
Supplement: S5 Table — (XLS) [file ppat.1006749.s018.xls]

## Sheet: HA
Accession	Virus name	Date	Country
M58428	B/Victoria/2/87	1987--	Australia
M18384	B/England/222/82	1982--	UnitedKingdom
J02093	B/Lee/40	1940--	USA
M10298	B/HongKong/8/73	1973--	HongKong
CY018677	B/Akita/27/2001	2001--	Japan
KC813738	B/Alabama/01/2010	2010-09-14	USA
KC813928	B/Alabama/01/2011	2011-02-28	USA
KC891793	B/Alabama/01/2012	2012-02-22	USA
KF216761	B/Alabama/01/2013	2013-01-09	USA
JN992830	B/Alabama/02/2010	2010-11-01	USA
KC813954	B/Alabama/02/2011	2011-04-04	USA
KF216588	B/Alabama/02/2012	2012-09-25	USA
KJ136164	B/Alabama/02/2013	2013-05-22	USA
JN992881	B/Alabama/03/2010	2010-11-01	USA
JN992884	B/Alabama/03/2010	2010-11-01	USA
JN992887	B/Alabama/08/2010	2010-11-05	USA
CY147223	B/Alabama/3331/2013	2013-03-11	USA
CY147237	B/Alabama/3345/2013	2013-03-15	USA
CY187729	B/Alabama/3811/2014	2014-02-21	USA
CY187730	B/Alabama/3812/2014	2014-04-21	USA
EU515966	B/Alaska/01/2007	2007-01-30	USA
EU779567	B/Alaska/01/2008	2008-01-16	USA
JN992893	B/Alaska/01/2010	2010-12-09	USA
KC813772	B/Alaska/01/2011	2011-01-08	USA
KC891803	B/Alaska/01/2012	2012-02-13	USA
KF217046	B/Alaska/01/2013	2013-01-17	USA
KM063613	B/Alaska/01/2014	2014-03-18	USA
FJ480147	B/Alaska/02/2008	2008-08-07	USA
GQ451541	B/Alaska/02/2009	2009-02-04	USA
CY019659	B/Alaska/03/1992	1992-06-13	USA
FJ480146	B/Alaska/03/2008	2008-10-06	USA
KT283515	B/Alaska/03/2014	2014-06-09	USA
KJ136134	B/Alaska/04/2013	2013-04-17	USA
FJ686885	B/Alaska/05/2008	2008-11-21	USA
FJ686879	B/Alaska/06/2008	2008-11-18	USA
KC814026	B/Alaska/08/2011	2011-04-05	USA
GQ340568	B/Alaska/09/2008	2008-12-10	USA
KC891683	B/Alaska/09/2011	2011-10-19	USA
GQ340627	B/Alaska/10/2008	2008--	USA
KC891945	B/Alaska/10/2011	2011-11-22	USA
CY018357	B/Alaska/12/1996	1996-10-28	USA
KC891694	B/Alaska/12/2012	2012-06-14	USA
KC891693	B/Alaska/14/2012	2012-07-17	USA
CY018469	B/Alaska/16/2000	2000-11-22	USA
CY141283	B/Alaska/3268/2012	2012-12-28	USA
CY147227	B/Alaska/3335/2013	2013-03-13	USA
CY147238	B/Alaska/3346/2013	2013-03-15	USA
CY147239	B/Alaska/3347/2013	2013-03-15	USA
CY147242	B/Alaska/3350/2013	2013-03-15	USA
CY147243	B/Alaska/3351/2013	2013-03-15	USA
DQ508913	B/AnnArbor/1/1986	1986--	USA
CY018573	B/AnnArbor/1994	1994--	USA
CY019547	B/Argentina/132/2001	2001-08-07	Argentina
CY018605	B/Argentina/3640/1999	1999--	Argentina
EU515907	B/Arizona/01/2007	2007-03-06	USA
JN992779	B/Arizona/01/2010	2010-06-05	USA
KC813813	B/Arizona/01/2011	2011-01-25	USA
KC892020	B/Arizona/01/2012	2012-01-21	USA
KF217021	B/Arizona/01/2013	2013-01-14	USA
KJ532171	B/Arizona/01/2014	2014-01-02	USA
JN992785	B/Arizona/02/2010	2010-10-15	USA
JN992896	B/Arizona/03/2010	2010-11-27	USA
KC814119	B/Arizona/03/2011	2011-08-20	USA
KJ136128	B/Arizona/03/2013	2013-01-23	USA
KT283493	B/Arizona/03/2014	2014-05-28	USA
JN992899	B/Arizona/04/2010	2010-11-30	USA
JN992902	B/Arizona/05/2010	2010-12-20	USA
KJ136170	B/Arizona/06/2013	2013-05-30	USA
KJ532196	B/Arizona/08/2013	2013-09-27	USA
CY147219	B/Arizona/3327/2013	2013-03-07	USA
EU566965	B/Arkansas/01/2007	2007--	USA
FJ480161	B/Arkansas/01/2007	2007--	USA
EU779580	B/Arkansas/01/2008	2008--	USA
KC813533	B/Arkansas/01/2011	2011-01-17	USA
KJ532158	B/Arkansas/01/2013	2013-12-29	USA
KC813576	B/Arkansas/02/2011	2011-01-20	USA
KC813725	B/Arkansas/03/2011	2011-02-28	USA
CY018413	B/Auckland/01/2000	2000-05-09	NewZealand
CY151593	B/Auckland/1/2003	2003-02-18	NewZealand
CY154770	B/Auckland/1/2004	2004-08-11	NewZealand
CY155922	B/Auckland/1/2007	2007-05-16	NewZealand
CY150697	B/Auckland/1/2008	2008-03-27	NewZealand
CY149957	B/Auckland/10/2008	2008-06-25	NewZealand
CY151713	B/Auckland/102/2005	2005-06-12	NewZealand
CY150047	B/Auckland/106/2008	2008-08-09	NewZealand
CY155442	B/Auckland/107/2005	2005-06-23	NewZealand
CY151777	B/Auckland/109/2005	2005-06-27	NewZealand
CY156506	B/Auckland/12/2008	2008-06-30	NewZealand
CY151825	B/Auckland/126/2005	2005-07-04	NewZealand
CY156754	B/Auckland/136/2008	2008-08-21	NewZealand
CY151033	B/Auckland/14/2002	2002-06-06	NewZealand
CY156218	B/Auckland/14/2007	2007-09-24	NewZealand
CY150096	B/Auckland/144/2008	2008-08-25	NewZealand
CY150113	B/Auckland/157/2008	2008-09-08	NewZealand
CY150129	B/Auckland/158/2008	2008-09-12	NewZealand
CY151161	B/Auckland/16/2002	2002-06-20	NewZealand
CY150705	B/Auckland/2/2008	2008-04-22	NewZealand
CY151665	B/Auckland/21/2005	2005-05-23	NewZealand
CY152994	B/Auckland/23/2008	2008-07-08	NewZealand
CY151281	B/Auckland/26/2002	2002-07-04	NewZealand
CY154146	B/Auckland/27/2011	2011-07-06	NewZealand
CY155946	B/Auckland/3/2007	2007-06-28	NewZealand
CY156450	B/Auckland/3/2008	2008-05-13	NewZealand
CY155378	B/Auckland/32/2005	2005-05-30	NewZealand
CY156554	B/Auckland/33/2008	2008-07-11	NewZealand
CY151577	B/Auckland/36/2002	2002-10-02	NewZealand
CY153010	B/Auckland/36/2008	2008-07-16	NewZealand
CY151625	B/Auckland/4/2005	2005-04-18	NewZealand
CY150761	B/Auckland/41/2008	2008-07-17	NewZealand
CY154274	B/Auckland/44/2011	2011-07-26	NewZealand
CY149991	B/Auckland/48/2008	2008-07-18	NewZealand
CY154314	B/Auckland/53/2011	2011-08-02	NewZealand
CY152946	B/Auckland/6/2008	2008-06-18	NewZealand
CY156602	B/Auckland/63/2008	2008-07-23	NewZealand
CY150007	B/Auckland/64/2008	2008-07-28	NewZealand
CY154442	B/Auckland/65/2011	2011-08-29	NewZealand
CY154506	B/Auckland/66/2011	2011-09-10	NewZealand
CY154018	B/Auckland/7/2011	2011-05-30	NewZealand
CY154538	B/Auckland/71/2011	2011-09-22	NewZealand
CY154602	B/Auckland/73/2011	2011-10-19	NewZealand
CY153338	B/Auckland/84/2008	2008-08-31	NewZealand
CY019675	B/Bangkok/141/1994	1994-05-07	Thailand
CY019611	B/Bangkok/153/1990	1990--	Thailand
CY019619	B/Bangkok/163/1990	1990--	Thailand
CY115255	B/Bangladesh/3333/2007	2007--	Bangladesh
CY115359	B/Bangladesh/5945/2009	2009--	Bangladesh
X53098	B/Beijing/1/1987	1987--	China
AY687397	B/Beijing/76/98	1998--	China
CY111567	B/Boston/DB01/2011	2011-02-11	USA
CY111486	B/Boston/DB02/2011	2011-03-18	USA
CY111574	B/Boston/DB03/2011	2011-04-20	USA
CY171799	B/Boston/YGB_01002/2013	2013-01-01	USA
CY171807	B/Boston/YGB_01005/2013	2013-01-31	USA
CY171815	B/Boston/YGB_01006/2013	2013-02-10	USA
CY171743	B/Boston/YGB_01007/2013	2013-02-13	USA
CY171751	B/Boston/YGB_01008/2013	2013-02-19	USA
CY171823	B/Boston/YGB_01009/2013	2013-02-20	USA
CY171831	B/Boston/YGB_01010/2013	2013-02-23	USA
CY171839	B/Boston/YGB_01017/2013	2013-03-14	USA
CY171847	B/Boston/YGB_01018/2013	2013-03-14	USA
CY171855	B/Boston/YGB_01019/2013	2013-03-16	USA
CY171863	B/Boston/YGB_01020/2013	2013-03-17	USA
CY171871	B/Boston/YGB_01021/2013	2013-03-18	USA
CY171879	B/Boston/YGB_01022/2013	2013-03-20	USA
CY171895	B/Boston/YGB_01025/2013	2013-03-25	USA
CY171903	B/Boston/YGB_01030/2013	2013-03-29	USA
CY171911	B/Boston/YGB_01031/2013	2013-03-31	USA
CY171919	B/Boston/YGB_01032/2013	2013-04-01	USA
CY171927	B/Boston/YGB_01033/2013	2013-04-01	USA
CY171935	B/Boston/YGB_01034/2013	2013-04-02	USA
CY171943	B/Boston/YGB_01035/2013	2013-04-02	USA
CY171951	B/Boston/YGB_01036/2013	2013-04-03	USA
CY171959	B/Boston/YGB_01038/2013	2013-04-04	USA
CY171975	B/Boston/YGB_01040/2013	2013-04-05	USA
CY171759	B/Boston/YGB_01042/2013	2013-04-08	USA
CY171983	B/Boston/YGB_01043/2013	2013-04-08	USA
CY171991	B/Boston/YGB_01044/2013	2013-04-09	USA
CY171999	B/Boston/YGB_01045/2013	2013-04-09	USA
CY172007	B/Boston/YGB_01046/2013	2013-04-10	USA
CY172023	B/Boston/YGB_01048/2013	2013-04-13	USA
CY172047	B/Boston/YGB_01051/2013	2013-04-26	USA
CY172055	B/Boston/YGB_01052/2013	2013-04-26	USA
CY172063	B/Boston/YGB_01055/2013	2013-04-27	USA
CY172071	B/Boston/YGB_01056/2013	2013-04-28	USA
CY171775	B/Boston/YGB_01057/2013	2013-05-01	USA
CY172079	B/Boston/YGB_01058/2013	2013-05-02	USA
CY172087	B/Boston/YGB_02012/2013	2013-03-20	USA
CY172095	B/Boston/YGB_02021/2013	2013-04-05	USA
CY172103	B/Boston/YGB_02022/2013	2013-04-08	USA
CY018437	B/Brazil/975/2000	2000-06-09	Brazil
CY156394	B/Brisbane/01/2008	2008-01-15	Australia
CY155898	B/Brisbane/03/2007	2007-03-09	Australia
CY154778	B/Brisbane/1/2004	2004-08-14	Australia
CY155882	B/Brisbane/1/2007	2007-01-25	Australia
CY153466	B/Brisbane/1/2010	2010-08-11	Australia
CY151881	B/Brisbane/10/2005	2005-07-11	Australia
CY152474	B/Brisbane/10/2006	2006-06-30	Australia
CY152882	B/Brisbane/10/2007	2007-08-09	Australia
CY156418	B/Brisbane/10/2008	2008-04-17	Australia
CY150275	B/Brisbane/10/2011	2011-02-18	Australia
CY155738	B/Brisbane/100/2005	2005-09-30	Australia
CY153170	B/Brisbane/100/2008	2008-08-10	Australia
CY149844	B/Brisbane/101/2005	2005-09-28	Australia
CY150031	B/Brisbane/101/2008	2008-08-05	Australia
CY150015	B/Brisbane/102/2008	2008-07-28	Australia
CY155762	B/Brisbane/104/2005	2005-10-31	Australia
CY156658	B/Brisbane/104/2008	2008-08-05	Australia
CY155770	B/Brisbane/105/2005	2005-11-19	Australia
CY154522	B/Brisbane/108/2011	2011-09-14	Australia
CY151049	B/Brisbane/11/2002	2002-06-06	Australia
CY151865	B/Brisbane/11/2005	2005-07-09	Australia
CY152898	B/Brisbane/11/2007	2007-08-13	Australia
CY156426	B/Brisbane/11/2008	2008-04-23	Australia
CY153610	B/Brisbane/11/2010	2010-09-21	Australia
CY150347	B/Brisbane/111/2011	2011-10-02	Australia
CY156922	B/Brisbane/112/2011	2011-09-26	Australia
CY150801	B/Brisbane/115/2008	2008-08-18	Australia
CY154578	B/Brisbane/117/2011	2011-10-10	Australia
CY154610	B/Brisbane/119/2011	2011-10-19	Australia
CY156442	B/Brisbane/12/2008	2008-05-09	Australia
CY153250	B/Brisbane/120/2008	2008-08-18	Australia
CY153218	B/Brisbane/121/2008	2008-08-14	Australia
CY156930	B/Brisbane/121/2011	2011-10-31	Australia
CY153186	B/Brisbane/122/2008	2008-08-12	Australia
CY154618	B/Brisbane/124/2011	2011-11-09	Australia
CY156938	B/Brisbane/125/2011	2011-11-18	Australia
CY155050	B/Brisbane/13/2004	2004-09-28	Australia
CY152570	B/Brisbane/13/2006	2006-07-24	Australia
CY152930	B/Brisbane/13/2007	2007-09-02	Australia
CY156434	B/Brisbane/13/2008	2008-05-01	Australia
CY153914	B/Brisbane/13/2011	2011-02-28	Australia
CY153082	B/Brisbane/138/2008	2008-08-01	Australia
CY155026	B/Brisbane/14/2004	2004-09-23	Australia
CY150673	B/Brisbane/14/2007	2007-09-03	Australia
CY156466	B/Brisbane/14/2008	2008-06-04	Australia
CY153922	B/Brisbane/14/2011	2011-03-03	Australia
CY155082	B/Brisbane/15/2004	2004-10-02	Australia
CY151929	B/Brisbane/15/2005	2005-07-21	Australia
CY149933	B/Brisbane/15/2007	2007-08-20	Australia
CY153930	B/Brisbane/15/2011	2011-03-09	Australia
CY152586	B/Brisbane/16/2006	2006-08-01	Australia
CY156762	B/Brisbane/162/2008	2008-08-21	Australia
CY153426	B/Brisbane/163/2008	2008-10-04	Australia
CY152602	B/Brisbane/17/2006	2006-08-03	Australia
CY156474	B/Brisbane/17/2008	2008-06-11	Australia
CY153362	B/Brisbane/171/2008	2008-09-04	Australia
CY155170	B/Brisbane/18/2004	2004-10-22	Australia
CY156178	B/Brisbane/18/2007	2007-09-11	Australia
CY155186	B/Brisbane/19/2004	2004-10-28	Australia
CY151977	B/Brisbane/19/2005	2005-07-31	Australia
CY156210	B/Brisbane/19/2007	2007-09-17	Australia
CY150210	B/Brisbane/19/2010	2010-09-30	Australia
CY150897	B/Brisbane/2/2002	2002-05-16	Australia
CY155282	B/Brisbane/2/2005	2005-01-29	Australia
CY152282	B/Brisbane/2/2006	2006-02-23	Australia
CY149917	B/Brisbane/2/2007	2007-02-06	Australia
CY156402	B/Brisbane/2/2008	2008-02-02	Australia
CY153482	B/Brisbane/2/2010	2010-08-11	Australia
CY153858	B/Brisbane/2/2011	2011-01-04	Australia
CY155218	B/Brisbane/20/2004	2004-12-01	Australia
CY149941	B/Brisbane/20/2007	2007-08-31	Australia
CY151209	B/Brisbane/21/2002	2002-06-24	Australia
CY155226	B/Brisbane/21/2004	2004-12-29	Australia
CY156498	B/Brisbane/21/2008	2008-06-23	Australia
CY149949	B/Brisbane/22/2007	2007-09-12	Australia
CY156522	B/Brisbane/22/2008	2008-07-02	Australia
CY156250	B/Brisbane/23/2007	2007-10-01	Australia
CY151169	B/Brisbane/24/2002	2002-06-20	Australia
CY151129	B/Brisbane/25/2002	2002-06-17	Australia
CY156330	B/Brisbane/25/2007	2007-10-29	Australia
CY150218	B/Brisbane/25/2010	2010-10-06	Australia
CY151985	B/Brisbane/26/2005	2005-08-03	Australia
CY156314	B/Brisbane/26/2007	2007-10-27	Australia
CY150242	B/Brisbane/26/2010	2010-10-17	Australia
CY151121	B/Brisbane/27/2002	2002-06-14	Australia
CY156338	B/Brisbane/27/2007	2007-11-02	Australia
CY156346	B/Brisbane/28/2007	2007-11-24	Australia
CY153762	B/Brisbane/28/2010	2010-10-28	Australia
CY156354	B/Brisbane/29/2007	2007-12-10	Australia
CY154058	B/Brisbane/29/2011	2011-06-14	Australia
CY150929	B/Brisbane/3/2002	2002-05-20	Australia
CY155290	B/Brisbane/3/2005	2005-03-17	Australia
CY155778	B/Brisbane/3/2006	2006-05-04	Australia
CY150689	B/Brisbane/3/2008	2008-02-29	Australia
CY153498	B/Brisbane/3/2010	2010-08-19	Australia
CY151193	B/Brisbane/30/2002	2002-06-21	Australia
CY156370	B/Brisbane/30/2007	2007-12-20	Australia
CY156586	B/Brisbane/30/2008	2008-07-21	Australia
CY152642	B/Brisbane/31/2006	2006-08-16	Australia
CY156386	B/Brisbane/31/2007	2007-12-28	Australia
CY153770	B/Brisbane/31/2010	2010-11-03	Australia
CY018701	B/Brisbane/32/2002	2002-07-02	Australia
CY155546	B/Brisbane/32/2005	2005-08-09	Australia
CY156378	B/Brisbane/32/2007	2007-12-27	Australia
FJ766843	B/Brisbane/33/2008	2008-07-13	Australia
FJ766845	B/Brisbane/33/2008	2008-07-13	Australia
CY149981	B/Brisbane/33/2008	2008-07-13	Australia
CY153786	B/Brisbane/33/2010	2010-11-11	Australia
CY151289	B/Brisbane/34/2002	2002-07-04	Australia
CY156618	B/Brisbane/34/2008	2008-07-24	Australia
CY153810	B/Brisbane/34/2010	2010-11-23	Australia
CY152001	B/Brisbane/36/2005	2005-08-05	Australia
CY150259	B/Brisbane/37/2010	2010-11-30	Australia
CY152025	B/Brisbane/38/2005	2005-08-09	Australia
CY152666	B/Brisbane/38/2006	2006-08-20	Australia
CY153818	B/Brisbane/38/2010	2010-12-14	Australia
CY152690	B/Brisbane/39/2006	2006-08-23	Australia
CY150969	B/Brisbane/4/2002	2002-05-24	Australia
CY154890	B/Brisbane/4/2004	2004-09-11	Australia
CY155346	B/Brisbane/4/2005	2005-05-19	Australia
CY152810	B/Brisbane/4/2007	2007-03-29	Australia
CY153522	B/Brisbane/4/2010	2010-08-30	Australia
CY153874	B/Brisbane/4/2011	2011-01-19	Australia
CY150547	B/Brisbane/40/2005	2005-08-06	Australia
CY153842	B/Brisbane/41/2010	2010-12-18	Australia
CY155562	B/Brisbane/42/2005	2005-08-14	Australia
CY152698	B/Brisbane/43/2006	2006-08-25	Australia
CY152706	B/Brisbane/44/2006	2006-08-27	Australia
CY151369	B/Brisbane/47/2002	2002-07-16	Australia
CY156626	B/Brisbane/48/2008	2008-07-29	Australia
CY155034	B/Brisbane/5/2004	2004-09-23	Australia
CY152818	B/Brisbane/5/2007	2007-06-24	Australia
CY156410	B/Brisbane/5/2008	2008-03-04	Australia
CY151385	B/Brisbane/52/2002	2002-07-18	Australia
CY153050	B/Brisbane/54/2008	2008-07-25	Australia
CY150331	B/Brisbane/54/2011	2011-07-04	Australia
CY155658	B/Brisbane/58/2005	2005-08-29	Australia
CY151745	B/Brisbane/6/2005	2005-06-19	Australia
CY153890	B/Brisbane/6/2011	2011-02-05	Australia
CY099538	B/Brisbane/60-1/2010	2010-10-07	Australia
CY098870	B/Brisbane/60-10/2010	2010-09-29	Australia
CY099921	B/Brisbane/60-11/2010	2010-10-05	Australia
CY099570	B/Brisbane/60-12/2010	2010-10-09	Australia
CY099546	B/Brisbane/60-3/2010	2010-11-23	Australia
CY100409	B/Brisbane/60-5/2010	2010-12-01	Australia
CY100417	B/Brisbane/60-6/2010	2010-09-13	Australia
CY099562	B/Brisbane/60-7/2010	2010-09-15	Australia
CY098858	B/Brisbane/60-8/2010	2010-09-28	Australia
CY152145	B/Brisbane/60/2005	2005-08-31	Australia
CY115151	B/Brisbane/60/2008	2008--	Australia
FJ766840	B/Brisbane/60/2008	2008-08-15	Australia
CY073893	B/Brisbane/60/2008	2008-08-	Australia
CY152730	B/Brisbane/63/2006	2006-09-03	Australia
CY154210	B/Brisbane/64/2011	2011-07-18	Australia
CY152073	B/Brisbane/65/2005	2005-08-17	Australia
CY152105	B/Brisbane/68/2005	2005-08-25	Australia
CY151073	B/Brisbane/7/2002	2002-06-11	Australia
CY154914	B/Brisbane/7/2004	2004-09-14	Australia
CY152834	B/Brisbane/7/2006	2006-06-30	Australia
CY152850	B/Brisbane/7/2007	2007-07-20	Australia
CY151505	B/Brisbane/72/2002	2002-08-16	Australia
CY151545	B/Brisbane/74/2002	2002-08-29	Australia
CY152738	B/Brisbane/74/2006	2006-09-08	Australia
CY154346	B/Brisbane/76/2011	2011-08-08	Australia
CY152137	B/Brisbane/77/2005	2005-08-29	Australia
CY152754	B/Brisbane/77/2006	2006-09-14	Australia
CY154962	B/Brisbane/8/2004	2004-09-17	Australia
CY152490	B/Brisbane/8/2006	2006-07-04	Australia
CY150611	B/Brisbane/8/2007	2007-07-31	Australia
CY153554	B/Brisbane/8/2010	2010-09-10	Australia
CY154386	B/Brisbane/84/2011	2011-08-16	Australia
CY156690	B/Brisbane/86/2008	2008-08-10	Australia
CY152538	B/Brisbane/9/2006	2006-07-14	Australia
CY156018	B/Brisbane/9/2007	2007-07-31	Australia
CY153546	B/Brisbane/9/2010	2010-09-08	Australia
CY152161	B/Brisbane/90/2005	2005-09-06	Australia
CY152770	B/Brisbane/90/2006	2006-09-26	Australia
CY152778	B/Brisbane/92/2006	2006-10-03	Australia
CY154418	B/Brisbane/94/2011	2011-08-22	Australia
CY155722	B/Brisbane/95/2005	2005-09-21	Australia
CY152802	B/Brisbane/95/2006	2006-12-22	Australia
CY152201	B/Brisbane/97/2005	2005-09-12	Australia
CY154490	B/Brisbane/99/2011	2011-09-06	Australia
KP864173	B/BritishColumbia/01/2014	2014-01-15	Canada
KP864172	B/BritishColumbia/02/2014	2014-02-03	Canada
KP864168	B/BritishColumbia/07/2014	2014-03-07	Canada
KP864167	B/BritishColumbia/08/2014	2014-03-18	Canada
KP864166	B/BritishColumbia/09/2014	2014-03-20	Canada
KP864165	B/BritishColumbia/10/2014	2014-03-25	Canada
KP864161	B/BritishColumbia/15/2014	2014-04-15	Canada
KP083464	B/BritishColumbia/18/2014	2014-03-12	Canada
KP083465	B/BritishColumbia/19/2014	2014-03-12	Canada
CY018541	B/Bucharest/311/1998	1998--	Romania
CY018845	B/California/01/1995	1995--	USA
EU852019	B/California/01/2008	2008-01-09	USA
GQ451543	B/California/01/2009	2009-01-30	USA
JN992756	B/California/01/2010	2010-01-21	USA
KC813521	B/California/01/2011	2011-01-03	USA
KF216933	B/California/01/2013	2013-01-03	USA
CY019691	B/California/02/1994	1994-12-13	USA
CY022237	B/California/02/1995	1995-02-16	USA
GQ451528	B/California/02/2009	2009-02-01	USA
JN992770	B/California/02/2010	2010-04-15	USA
KC813524	B/California/02/2011	2011-01-04	USA
KC813527	B/California/02/2011	2011-01-04	USA
KC813528	B/California/02/2011	2011-01-04	USA
KC892013	B/California/02/2012	2012-01-17	USA
KF217040	B/California/02/2013	2013-02-08	USA
KM063717	B/California/02/2014	2014-01-26	USA
FJ480173	B/California/03/2008	2008-09-15	USA
JN992788	B/California/03/2010	2010-10-05	USA
KF216883	B/California/03/2013	2013-02-08	USA
KM063795	B/California/04/2014	2014-02-03	USA
GQ340668	B/California/05/2008	2008-11-26	USA
JN992875	B/California/05/2010	2010-11-17	USA
KJ136152	B/California/05/2013	2013-04-19	USA
JN992878	B/California/06/2010	2010-11-17	USA
KC891827	B/California/07/2012	2012-07-23	USA
KM063692	B/California/07/2014	2014-04-02	USA
JN992905	B/California/08/2010	2010-12-01	USA
KF216581	B/California/08/2012	2012-08-26	USA
KM063685	B/California/08/2014	2014-04-18	USA
KC813816	B/California/09/2011	2011-02-10	USA
KC891673	B/California/11/2011	2011-11-03	USA
JN992962	B/California/12/2010	2010-12-28	USA
KC891775	B/California/12/2011	2011-11-30	USA
EU515874	B/California/13/2007	2007-10-29	USA
JN992965	B/California/13/2010	2010-12-21	USA
EU515885	B/California/15/2007	2007-10-24	USA
KC891859	B/California/15/2011	2011-12-08	USA
EU515883	B/California/16/2007	2007-10-27	USA
KT283449	B/California/16/2014	2014-04-11	USA
EU515876	B/California/17/2007	2007-10-24	USA
KT283459	B/California/17/2014	2014-04-13	USA
KT283485	B/California/18/2014	2014-05-07	USA
EU515994	B/California/20/2007	2007-11-27	USA
CY147215	B/California/3323/2013	2013-03-05	USA
CY147249	B/California/3357/2013	2013-03-16	USA
CY187731	B/California/3813/2014	2014-01-23	USA
CY187733	B/California/3815/2014	2014-02-03	USA
CY187736	B/California/3818/2014	2014-04-06	USA
CY187741	B/California/3823/2014	2014-02-12	USA
CY189816	B/California/3896/2014	2014-05-05	USA
CY098907	B/California/NHRC0001/2004	2004-12-23	USA
CY099490	B/California/NHRC0001/2005	2005-01-25	USA
CY099378	B/California/NHRC0001/2006	2006-03-29	USA
CY099945	B/California/NHRC0003/2006	2006-03-14	USA
CY099474	B/California/NHRC0004/2003	2003-03-06	USA
CY099530	B/California/NHRC0004/2006	2006-02-28	USA
CY099881	B/California/NHRC0005/2005	2005-01-18	USA
CY099905	B/California/NHRC0005/2006	2006-02-28	USA
CY099889	B/California/NHRC0006/2005	2005-01-21	USA
CY099522	B/California/NHRC0006/2006	2006-02-21	USA
CY099897	B/California/NHRC0008/2005	2005-02-22	USA
KF199857	B/California/NHRC376319/2012	2012-11-28	USA
KF928638	B/California/NHRC384256/2013	2013-01-03	USA
KF886338	B/California/NHRC395516/2013	2013-03-06	USA
KF886327	B/California/NHRC395519/2013	2013-03-11	USA
KF886334	B/California/NHRC395522/2013	2013-03-14	USA
KJ650547	B/California/NHRC417101/2013	2013-12-10	USA
KJ650537	B/California/NHRC417873/2014	2014-01-21	USA
KJ650543	B/California/NHRC418969/2014	2014-01-28	USA
KJ831102	B/California/NHRC419618/2014	2014-01-11	USA
KJ831112	B/California/NHRC421014/2014	2014-01-17	USA
KJ831104	B/California/NHRC421943/2014	2014-01-23	USA
KJ831118	B/California/NHRC423871/2014	2014-02-03	USA
KT223791	B/California/NHRC_27131/2015	2015-01-20	USA
KT259402	B/California/NHRC_BRD11934N/2015	2015-01-08	USA
KT259403	B/California/NHRC_BRD11984N/2015	2015-02-09	USA
KT313439	B/California/NHRC_BRD12016N/2015	2015-03-02	USA
KT313441	B/California/NHRC_BRD41122N/2015	2015-03-12	USA
KT313442	B/California/NHRC_BRD41131N/2015	2015-04-23	USA
KT259405	B/California/NHRC_BRD80335N/2014	2014-12-01	USA
KT259406	B/California/NHRC_FDX11797/2015	2015-02-05	USA
KT223794	B/California/NHRC_FDX11799/2015	2015-02-11	USA
KT259407	B/California/NHRC_FDX11804/2015	2015-02-13	USA
KT259408	B/California/NHRC_FDX11809/2015	2015-02-19	USA
KT313444	B/California/NHRC_FDX40453/2015	2015-03-31	USA
KT223798	B/California/NHRC_M1023/2014	2014-10-23	USA
KT259409	B/California/NHRC_RGN0186/2015	2015-02-09	USA
KT259410	B/California/NHRC_SAR10306N/2015	2015-01-29	USA
KT259411	B/California/NHRC_SAR10312N/2015	2015-02-03	USA
KT313445	B/California/NHRC_SAR10325N/2015	2015-02-19	USA
KC020369	B/Cambodia/V0112308/2011	2011-02-01	Cambodia
KC020370	B/Cambodia/V0112324/2011	2011-01-06	Cambodia
KC020371	B/Cambodia/V0316324/2011	2011-03-10	Cambodia
KC020372	B/Cambodia/V0602318/2011	2011-05-30	Cambodia
KC020373	B/Cambodia/V0608354/2011	2011-06-01	Cambodia
KC020374	B/Cambodia/V0615332/2011	2011-06-09	Cambodia
KC020375	B/Cambodia/V0623316/2011	2011-06-16	Cambodia
KC020376	B/Cambodia/V0629331/2011	2011-06-24	Cambodia
KC020377	B/Cambodia/V0825316/2011	2011-08-17	Cambodia
KC020378	B/Cambodia/V0825326/2011	2011-08-17	Cambodia
KC020379	B/Cambodia/V0908311/2011	2011-09-06	Cambodia
KC020380	B/Cambodia/V1005378/2011	2011-09-30	Cambodia
KC020381	B/Cambodia/V1012330/2011	2011-10-10	Cambodia
KC020382	B/Cambodia/V1103320/2011	2011-10-26	Cambodia
KC020383	B/Cambodia/V1118312/2011	2011-11-16	Cambodia
KC020384	B/Cambodia/V1221355/2011	2011-12-17	Cambodia
CY018485	B/Canada/16188/2000	2000-11-23	Canada
CY022221	B/Chantaburi/218/2003	2003-07-26	Thailand
KJ683799	B/Chattisgarh/Y32/2012	2012-10-03	India
FJ461674	B/Cheongju/411/2008	2008-02-19	SouthKorea
FJ461675	B/Cheongju/437/2008	2008-02-23	SouthKorea
CY172111	B/Chicago/YGB_04001/2012	2012-11-13	USA
CY172119	B/Chicago/YGB_04003/2012	2012-12-26	USA
CY172127	B/Chicago/YGB_04004/2012	2012-12-31	USA
CY171783	B/Chicago/YGB_04005/2012	2012-12-31	USA
CY172135	B/Chicago/YGB_04006/2013	2013-01-03	USA
CY172143	B/Chicago/YGB_04007/2013	2013-02-06	USA
CY172151	B/Chicago/YGB_04008/2013	2013-02-07	USA
CY171791	B/Chicago/YGB_04010/2013	2013-02-20	USA
CY172159	B/Chicago/YGB_04011/2013	2013-02-20	USA
CY019579	B/Chile/3162/2002	2002-03-14	Chile
CY155874	B/Christchurch/1/2007	2007-01-25	NewZealand
CY153450	B/Christchurch/1/2010	2010-06-30	NewZealand
CY153458	B/Christchurch/1001/2010	2010-07-31	NewZealand
CY155914	B/Christchurch/1002/2007	2007-04-13	NewZealand
CY154114	B/Christchurch/101/2011	2011-06-30	NewZealand
CY150104	B/Christchurch/104/2008	2008-08-28	NewZealand
CY156282	B/Christchurch/105/2007	2007-10-18	NewZealand
CY151521	B/Christchurch/118/2002	2002-08-22	NewZealand
CY151537	B/Christchurch/119/2002	2002-08-28	NewZealand
CY152842	B/Christchurch/16/2007	2007-07-16	NewZealand
CY150154	B/Christchurch/179/2008	2008-09-19	NewZealand
CY155978	B/Christchurch/18/2007	2007-07-18	NewZealand
CY150419	B/Christchurch/188/2004	2004-09-23	NewZealand
CY150681	B/Christchurch/2/2008	2008-01-19	NewZealand
CY150186	B/Christchurch/2/2010	2010-08-05	NewZealand
CY150603	B/Christchurch/200/2007	2007-06-30	NewZealand
CY151921	B/Christchurch/209/2005	2005-07-20	NewZealand
CY154714	B/Christchurch/241/2004	2004-01-07	NewZealand
CY154722	B/Christchurch/242/2004	2004-01-07	NewZealand
CY155522	B/Christchurch/243/2005	2005-08-01	NewZealand
CY154218	B/Christchurch/25/2011	2011-07-19	NewZealand
CY155450	B/Christchurch/278/2005	2005-06-24	NewZealand
CY155154	B/Christchurch/287/2004	2004-10-19	NewZealand
CY155090	B/Christchurch/289/2004	2004-10-03	NewZealand
CY150785	B/Christchurch/29/2008	2008-07-29	NewZealand
CY150753	B/Christchurch/3/2008	2008-06-25	NewZealand
CY155162	B/Christchurch/335/2004	2004-10-21	NewZealand
CY150443	B/Christchurch/346/2004	2004-11-02	NewZealand
CY150491	B/Christchurch/38/2005	2005-06-05	NewZealand
CY152298	B/Christchurch/4/2006	2006-03-08	NewZealand
CY150411	B/Christchurch/407/2004	2004-09-17	NewZealand
CY154394	B/Christchurch/42/2011	2011-08-17	NewZealand
CY150664	B/Christchurch/54/2007	2007-08-23	NewZealand
CY154498	B/Christchurch/54/2011	2011-09-08	NewZealand
CY154738	B/Christchurch/6/2004	2004-07-18	NewZealand
CY150736	B/Christchurch/6/2008	2008-06-11	NewZealand
CY151753	B/Christchurch/71/2005	2005-06-21	NewZealand
CY149909	B/Christchurch/75/2006	2006-09-19	NewZealand
CY150483	B/Christchurch/8/2005	2005-04-12	NewZealand
CY151313	B/Christchurch/84/2002	2002-07-10	NewZealand
CY151457	B/Christchurch/86/2002	2002-08-05	NewZealand
CY156202	B/Christchurch/86/2007	2007-09-13	NewZealand
CY151481	B/Christchurch/90/2002	2002-08-10	NewZealand
CY156242	B/Christchurch/98/2007	2007-10-01	NewZealand
CY150817	B/Christchurch/99/2008	2008-08-25	NewZealand
EU566961	B/Colorado/01/2007	2007-10-28	USA
FJ009322	B/Colorado/01/2008	2008-02-12	USA
KF216824	B/Colorado/01/2012	2012-10-15	USA
KM063861	B/Colorado/01/2014	2014-03-05	USA
KM063864	B/Colorado/01/2014	2014-03-05	USA
KC813620	B/Colorado/02/2011	2011-02-01	USA
EU779551	B/Colorado/03/2007	2007-12-29	USA
KC813661	B/Colorado/03/2011	2011-03-17	USA
CY018509	B/Colorado/04/2004	2004-11-09	USA
KC813664	B/Colorado/04/2011	2011-03-30	USA
KJ136237	B/Colorado/05/2013	2013-04-02	USA
KJ532255	B/Colorado/06/2013	2013-10-19	USA
CY018741	B/Colorado/13/2004	2004-12-14	USA
CY141285	B/Colorado/3270/2012	2012-12-20	USA
CY141288	B/Colorado/3273/2013	2013-01-14	USA
CY147220	B/Colorado/3328/2013	2013-03-07	USA
CY147256	B/Colorado/3364/2013	2013-03-19	USA
EU515900	B/Connecticut/01/2007	2007-04-09	USA
JN993103	B/Connecticut/01/2010	2010-10-25	USA
KC813766	B/Connecticut/01/2011	2011-01-17	USA
KC892059	B/Connecticut/01/2012	2012-02-11	USA
KM063770	B/Connecticut/01/2014	2014-01-03	USA
CY018853	B/Connecticut/02/1995	1995-01-05	USA
KC813845	B/Connecticut/02/2011	2011-02-14	USA
KC814080	B/Connecticut/03/2011	2011-03-30	USA
KC892022	B/Connecticut/04/2011	2011-12-21	USA
CY018805	B/Connecticut/07/1993	1993-01-26	USA
CY019635	B/Cordoba/2979/1991	1991-06-13	Argentina
CY019627	B/Czechoslovakia/69/1990	1990--	CzechRepublic
EU515879	B/Delaware/01/2007	2007-11-06	USA
EU515993	B/Delaware/01/2007	2007-11-06	USA
JN993049	B/Delaware/01/2010	2010-04-10	USA
KC891950	B/Delaware/01/2012	2012-01-05	USA
KM063760	B/Delaware/01/2014	2014-01-27	USA
EU515873	B/Delaware/02/2007	2007-11-06	USA
KC891601	B/Delaware/02/2012	2012-01-25	USA
KF216635	B/Delaware/02/2013	2013-02-25	USA
EU516001	B/Delaware/03/2007	2007-11-29	USA
KC891814	B/Delaware/03/2012	2012-03-10	USA
KF216664	B/Delaware/03/2013	2013-03-16	USA
EU516004	B/Delaware/04/2007	2007-11-29	USA
KF216722	B/Delaware/04/2013	2013-03-18	USA
KC891729	B/Delaware/07/2012	2012-05-01	USA
KC891988	B/Delaware/08/2012	2012-05-31	USA
KC892089	B/Delaware/09/2012	2012-06-02	USA
KF216740	B/Delaware/10/2012	2012-10-07	USA
CY147257	B/Delaware/3365/2013	2013-03-19	USA
CY147258	B/Delaware/3366/2013	2013-03-19	USA
CY187738	B/Delaware/3820/2014	2014-04-21	USA
KJ683771	B/Delhi/V04/2011	2011-05-27	India
KJ683772	B/Delhi/V05/2011	2011-07-04	India
KJ683773	B/Delhi/V06/2011	2011-09-02	India
KJ683774	B/Delhi/V07/2011	2011-09-02	India
KJ683800	B/Delhi/Y33/2012	2012-10-02	India
CY147213	B/DictrictofColumbia/3321/2013	2013-02-15	USA
CY147245	B/DictrictofColumbia/3353/2013	2013-03-15	USA
KC813852	B/DistrictOfColumbia/01/2011	2011-02-25	USA
KJ136176	B/DistrictOfColumbia/01/2013	2013-03-08	USA
CY147221	B/DistrictofColumbia/3329/2013	2013-03-08	USA
CY147246	B/DistrictofColumbia/3354/2013	2013-03-15	USA
CY147259	B/DistrictofColumbia/3367/2013	2013-03-19	USA
CY147267	B/DistrictofColumbia/3375/2013	2013-03-22	USA
CY018389	B/Egypt/2040/2004	2004-04-27	Egypt
CY115271	B/England/145/2008	2008--	UnitedKingdom
KF765568	B/Finland/282/2009	2009--	Finland
KF765571	B/Finland/466/2009	2009--	Finland
KF765569	B/Finland/504/2009	2009--	Finland
KF765570	B/Finland/572/2009	2009--	Finland
EU515878	B/Florida/01/2007	2007-10-30	USA
GQ340664	B/Florida/01/2009	2009-01-06	USA
KC813536	B/Florida/01/2011	2011-01-03	USA
KC892016	B/Florida/01/2012	2012-01-18	USA
KF216923	B/Florida/01/2013	2013-01-17	USA
KJ532231	B/Florida/01/2014	2014-01-14	USA
CY018397	B/Florida/02/1998	1998-11-11	USA
CY018365	B/Florida/02/2006	2006-01-09	USA
FJ152012	B/Florida/02/2008	2008-03-18	USA
GQ451530	B/Florida/02/2009	2009-02-04	USA
JN992794	B/Florida/02/2010	2010-10-18	USA
KC813537	B/Florida/02/2011	2011-01-05	USA
KF216479	B/Florida/02/2013	2013-02-25	USA
KM063625	B/Florida/02/2014	2014-01-14	USA
JN992797	B/Florida/03/2010	2010-10-18	USA
KJ136240	B/Florida/03/2013	2013-04-10	USA
GQ451497	B/Florida/04/2009	2009-03-03	USA
JN992800	B/Florida/04/2010	2010-10-18	USA
KC813559	B/Florida/04/2011	2011-01-11	USA
KC892070	B/Florida/04/2012	2012-04-02	USA
KM063777	B/Florida/04/2014	2014-02-17	USA
FJ152010	B/Florida/05/2008	2008-03-26	USA
JN992839	B/Florida/05/2010	2010-11-18	USA
KC891918	B/Florida/05/2012	2012-05-24	USA
KJ136167	B/Florida/05/2013	2013-05-01	USA
KM063913	B/Florida/05/2014	2014-03-03	USA
KC891914	B/Florida/06/2012	2012-05-23	USA
KC813921	B/Florida/07/2011	2011-03-23	USA
KC891871	B/Florida/07/2012	2012-05-08	USA
KJ532204	B/Florida/07/2013	2013-11-07	USA
FJ152008	B/Florida/08/2006	2006-12-28	USA
KJ532209	B/Florida/08/2013	2013-11-30	USA
FJ009304	B/Florida/09/2008	2008-04-26	USA
KJ532222	B/Florida/09/2013	2013-12-03	USA
FJ686904	B/Florida/10/2008	2008-10-27	USA
GQ340566	B/Florida/10/2008	2008-10-27	USA
KC892044	B/Florida/10/2012	2012-07-02	USA
KJ532230	B/Florida/10/2013	2013-12-04	USA
KC891680	B/Florida/14/2011	2011-10-22	USA
FJ686877	B/Florida/16/2008	2008-12-10	USA
FJ686894	B/Florida/17/2008	2008-11-18	USA
FJ686900	B/Florida/18/2008	2008-11-25	USA
FJ686909	B/Florida/19/2008	2008-11-17	USA
KC891655	B/Florida/19/2012	2012-07-14	USA
KC891599	B/Florida/20/2012	2012-07-18	USA
KC891851	B/Florida/22/2012	2012-07-24	USA
FJ686888	B/Florida/25/2008	2008-12-11	USA
KT283511	B/Florida/26/2014	2014-07-03	USA
KT283509	B/Florida/27/2014	2014-07-27	USA
GQ340570	B/Florida/28/2008	2008-12-12	USA
CY130166	B/Florida/3038/2012	2012-09-20	USA
CY134624	B/Florida/3068/2012	2012-12-11	USA
CY141291	B/Florida/3276/2012	2012-12-25	USA
CY141292	B/Florida/3277/2013	2013-01-04	USA
CY141293	B/Florida/3278/2013	2013-01-15	USA
KF217103	B/Florida/33/2012	2012-09-02	USA
CY147218	B/Florida/3326/2013	2013-03-06	USA
CY147231	B/Florida/3339/2013	2013-03-14	USA
CY147244	B/Florida/3352/2013	2013-03-15	USA
CY147260	B/Florida/3368/2013	2013-03-19	USA
KF216754	B/Florida/35/2012	2012-10-03	USA
KF216648	B/Florida/36/2012	2012-10-08	USA
KF216827	B/Florida/37/2012	2012-10-05	USA
KF216830	B/Florida/37/2012	2012-10-05	USA
KF216978	B/Florida/39/2012	2012-10-29	USA
EU515992	B/Florida/4/2006	2006-11-01	USA
CY033876	B/Florida/4/2006	2006--	USA
CY193352	B/Florida/4099/2014	2014-10-14	USA
KF216514	B/Florida/51/2012	2012-12-03	USA
KF216941	B/Florida/57/2012	2012-12-28	USA
CY033852	B/Florida/7/2004	2004--	USA
CY030569	B/Florida/UR06-0001/2006	2006-11-13	USA
CY030767	B/Florida/UR06-0002/2006	2006-11-15	USA
CY030577	B/Florida/UR06-0003/2006	2006-11-16	USA
CY022245	B/Florida/UR06-0006/2006	2006-11-27	USA
CY115287	B/FujianGulou/1272/2008	2008--	China
KF018235	B/Gainesville/04/2012	2012-07-24	USA
EU852011	B/Georgia/01/2008	2008-02-05	USA
GQ340629	B/Georgia/01/2009	2009-01-15	USA
KT283535	B/Georgia/01/2014	2014-06-06	USA
CY018405	B/Georgia/02/1998	1998-11-28	USA
GQ340580	B/Georgia/02/2008	2008-11-28	USA
GQ895054	B/Georgia/02/2009	2009-04-30	USA
JN992806	B/Georgia/03/2010	2010-11-18	USA
CY018581	B/Georgia/04/1998	1998--	USA
JN992809	B/Georgia/04/2010	2010-10-06	USA
KF216847	B/Georgia/04/2013	2013-01-15	USA
JN992812	B/Georgia/05/2010	2010-10-14	USA
KF216872	B/Georgia/06/2013	2013-01-17	USA
JN992851	B/Georgia/07/2010	2010--	USA
JN992860	B/Georgia/07/2010	2010--	USA
KJ136186	B/Georgia/07/2013	2013-04-15	USA
CY019483	B/Georgia/09/2005	2005-02-14	USA
JN992845	B/Georgia/10/2010	2010-11-08	USA
JN992848	B/Georgia/11/2010	2010-11-15	USA
JN992863	B/Georgia/28/2010	2010-11-24	USA
JN992866	B/Georgia/28/2010	2010-11-24	USA
CY141295	B/Georgia/3280/2013	2013-01-22	USA
CY163457	B/Georgia/3469/2013	2013-04-29	USA
CY193353	B/Georgia/4100/2014	2014-12-02	USA
CY193357	B/Georgia/4104/2014	2014-12-04	USA
JN992911	B/Georgia/42/2010	2010-12-14	USA
CY099865	B/Georgia/NHRC0001/2001	2001-01-09	USA
CY099434	B/Georgia/NHRC0001/2003	2003-01-16	USA
CY099386	B/Georgia/NHRC0001/2006	2006-05-29	USA
KT313446	B/Georgia/NHRC_68223/2015	2015-03-03	USA
KJ683803	B/Goa/Y36/2012	2012-10-16	India
CY147289	B/Guam/3397/2013	2013-04-18	Guam
CY163442	B/Guam/3454/2013	2013-04-30	Guam
CY193273	B/Guam/4020/2014	2014-10-09	Guam
CY193354	B/Guam/4101/2014	2014-10-29	Guam
CY193355	B/Guam/4102/2014	2014-11-07	Guam
EU305614	B/Guangzhou/01/2007	2007-07-12	China
AY581947	B/Guangzhou/86/92	1992--	China
LC032929	B/Gunma/13G020/2014	2014-03-18	Japan
LC032937	B/Gunma/13G022/2014	2014-03-05	Japan
LC032945	B/Gunma/13G026/2014	2014-03-15	Japan
LC032961	B/Gunma/13G027/2014	2014-03-18	Japan
LC032953	B/Gunma/13G028/2014	2014-03-20	Japan
CY040441	B/Harbin/7/1994	1994--	China
KJ683801	B/Haryana/Y34/2012	2012-10-11	India
KJ683804	B/Haryana/Y37/2012	2012-10-20	India
KJ683805	B/Haryana/Y38/2012	2012-12-07	India
KJ683809	B/Haryana/Y42/2013	2013-02-04	India
EU779582	B/Hawaii/01/2008	2008-01-19	USA
GQ340590	B/Hawaii/01/2009	2009-01-26	USA
GQ340608	B/Hawaii/01/2009	2009-01-26	USA
JN993007	B/Hawaii/01/2010	2010-02-04	USA
KC891596	B/Hawaii/01/2011	2011-09-09	USA
KC891841	B/Hawaii/01/2012	2012-07-03	USA
KM063929	B/Hawaii/01/2014	2014-01-06	USA
EU515939	B/Hawaii/02/2007	2007-08-15	USA
EU779584	B/Hawaii/02/2008	2008-01-18	USA
GQ451499	B/Hawaii/02/2009	2009-03-26	USA
JN993013	B/Hawaii/02/2010	2010-03-25	USA
KC891830	B/Hawaii/02/2012	2012-07-11	USA
KJ136137	B/Hawaii/02/2013	2013-04-26	USA
KM063663	B/Hawaii/02/2014	2014-01-03	USA
EU779538	B/Hawaii/03/2007	2007-11-03	USA
GQ451545	B/Hawaii/03/2009	2009-03-30	USA
JN993016	B/Hawaii/03/2010	2010-04-19	USA
KC891665	B/Hawaii/03/2011	2011-10-14	USA
KM063869	B/Hawaii/03/2014	2014-02-06	USA
EU852021	B/Hawaii/04/2008	2008-02-01	USA
KC891842	B/Hawaii/04/2012	2012-07-20	USA
KJ136173	B/Hawaii/04/2013	2013-05-23	USA
KM063648	B/Hawaii/04/2014	2014-03-19	USA
FJ480169	B/Hawaii/05/2008	2008-04-12	USA
KC891862	B/Hawaii/05/2011	2011-12-05	USA
FJ549025	B/Hawaii/06/2008	2008-10-12	USA
JN993025	B/Hawaii/06/2010	2010-04-23	USA
KC891794	B/Hawaii/06/2012	2012-08-08	USA
JN993028	B/Hawaii/07/2010	2010-04-23	USA
KC891675	B/Hawaii/07/2012	2012-08-01	USA
KT283558	B/Hawaii/07/2014	2014-06-04	USA
JN899528	B/Hawaii/08/2009	2009-07-21	USA
JN993037	B/Hawaii/08/2010	2010-04-29	USA
JN899531	B/Hawaii/09/2009	2009-07-29	USA
JN993040	B/Hawaii/09/2010	2010-05-27	USA
JN993043	B/Hawaii/09/2010	2010-05-27	USA
KC891944	B/Hawaii/09/2012	2012-07-24	USA
KC892092	B/Hawaii/09/2012	2012-07-24	USA
KJ532201	B/Hawaii/09/2013	2013-06-21	USA
CY019507	B/Hawaii/10/2001	2001-05-09	USA
JN992986	B/Hawaii/10/2009	2009-10-19	USA
KC892107	B/Hawaii/10/2012	2012-07-25	USA
KJ532159	B/Hawaii/10/2013	2013-12-20	USA
CY018461	B/Hawaii/11/2004	2004-06-14	USA
KF216598	B/Hawaii/11/2012	2012-09-08	USA
KJ532167	B/Hawaii/11/2013	2013-12-07	USA
KF216633	B/Hawaii/12/2012	2012-08-15	USA
KF216634	B/Hawaii/12/2012	2012-08-15	USA
CY018517	B/Hawaii/13/2004	2004-06-21	USA
KF217113	B/Hawaii/13/2012	2012-11-03	USA
KF217036	B/Hawaii/15/2012	2012-12-18	USA
JN993058	B/Hawaii/16/2010	2010-07-26	USA
JN993067	B/Hawaii/16/2010	2010-07-26	USA
KT283473	B/Hawaii/16/2014	2014-07-07	USA
KT283472	B/Hawaii/17/2014	2014-07-05	USA
JN993157	B/Hawaii/18/2010	2010-12-07	USA
CY033860	B/Hawaii/33/2004	2004--	USA
CY147287	B/Hawaii/3395/2013	2013-04-15	USA
CY163445	B/Hawaii/3457/2013	2013-05-23	USA
CY163446	B/Hawaii/3458/2013	2013-05-23	USA
CY163447	B/Hawaii/3459/2013	2013-05-23	USA
CY163448	B/Hawaii/3460/2013	2013-05-23	USA
CY163451	B/Hawaii/3463/2013	2013-05-23	USA
CY193351	B/Hawaii/4098/2014	2014-09-14	USA
GQ340564	B/Hawaii/6/2008	2008-12-12	USA
CY098899	B/Hawaii/NHRC0001/2003	2003-01-19	USA
LC033009	B/Hokkaido/13H025/2014	2014-02-04	Japan
LC033017	B/Hokkaido/13H045/2014	2014-02-14	Japan
LC033025	B/Hokkaido/13H068/2014	2014-03-04	Japan
LC033033	B/Hokkaido/13H080/2014	2014-03-17	Japan
AB744211	B/Hokkaido/FO/2012	2012-04-12	Japan
CY018813	B/HongKong/02/1993	1993-02-15	HongKong
CY018789	B/HongKong/03/1992	1992-03-23	HongKong
DQ508921	B/HongKong/05/1972	1972--	HongKong
CY018629	B/HongKong/06/2001	2001-01-08	HongKong
AF387496	B/HongKong/110/99	1999--	HongKong
CY019555	B/HongKong/1115/2002	2002-01-15	HongKong
CY018637	B/HongKong/123/2001	2001-02-23	HongKong
CY018861	B/HongKong/1351/2002	2002-01-17	HongKong
CY018685	B/HongKong/1434/2002	2002-01-18	HongKong
AF387498	B/HongKong/147/99	1999--	HongKong
AF387500	B/HongKong/156/99	1999--	HongKong
AF387502	B/HongKong/157/99	1999--	HongKong
CY018669	B/HongKong/167/2002	2002-01-03	HongKong
CY018773	B/HongKong/22/1989	1989-11-02	HongKong
CY018645	B/HongKong/22/2001	2001-01-18	HongKong
CY115191	B/HongKong/259/2010	2010--	HongKong
CY019595	B/HongKong/28/2001	2001-01-22	HongKong
CY018661	B/HongKong/310/2004	2004-11-24	HongKong
CY018733	B/HongKong/310/2004	2004-11-24	HongKong
AY504610	B/HongKong/330/2001	2001--	HongKong
CY018709	B/HongKong/330/2001	2001-04-09	HongKong
CY018493	B/HongKong/542/2000	2000-07-20	HongKong
AY191498	B/HongKong/548/2000	2000--	HongKong
CY018453	B/HongKong/553a/2003	2003-03-31	HongKong
CY018501	B/HongKong/557/2000	2000-10-04	HongKong
CY018549	B/HongKong/70/1996	1996--	HongKong
AF129896	B/Houston/1/91	1991--	USA
AF129899	B/Houston/1/92	1992--	USA
AF129900	B/Houston/2/93	1993--	USA
AY581953	B/Houston/2/96	1996--	USA
CY018093	B/Houston/B15/1999	1999-02-12	USA
CY018023	B/Houston/B56/1997	1997-01-27	USA
CY019437	B/Houston/B57/1997	1997-02-10	USA
CY019445	B/Houston/B58/1997	1997-02-10	USA
CY019452	B/Houston/B59/1997	1997-02-10	USA
CY019979	B/Houston/B60/1997	1997-02-25	USA
CY018031	B/Houston/B61/1997	1997-02-25	USA
CY017997	B/Houston/B65/1998	1998-05-04	USA
CY018101	B/Houston/B66/2000	2000-03-10	USA
CY018109	B/Houston/B67/2000	2000-03-22	USA
CY018117	B/Houston/B68/2000	2000-04-16	USA
CY018149	B/Houston/B69/2002	2002-03-21	USA
CY018165	B/Houston/B71/2002	2002-02-23	USA
CY018301	B/Houston/B720/2004	2004-12-28	USA
CY018173	B/Houston/B74/2002	2002-03-18	USA
CY018309	B/Houston/B745/2005	2005-01-03	USA
CY018181	B/Houston/B75/2002	2002-03-20	USA
CY018317	B/Houston/B756/2005	2005-01-04	USA
CY018189	B/Houston/B77/2002	2002-03-21	USA
CY018325	B/Houston/B787/2005	2005-01-06	USA
CY018253	B/Houston/B79/2003	2003--	USA
CY018261	B/Houston/B81/2003	2003-01-16	USA
CY018269	B/Houston/B84/2003	2003-01-15	USA
CY018333	B/Houston/B846/2005	2005-01-12	USA
CY018341	B/Houston/B850/2005	2005-01-12	USA
CY018277	B/Houston/B86/2003	2003-01-21	USA
CY018285	B/Houston/B87/2003	2003-01-19	USA
CY018293	B/Houston/B88/2003	2003-01-17	USA
CY115383	B/Hubei-Wujiagang/158/2009	2009--	China
EU515967	B/Idaho/01/2006	2006-12-18	USA
GQ340606	B/Idaho/01/2009	2009-02-09	USA
KM063755	B/Idaho/01/2014	2014-02-01	USA
EU914192	B/Idaho/02/2008	2008-04-14	USA
GQ451460	B/Idaho/02/2009	2009-03-02	USA
KC892064	B/Idaho/02/2012	2012-04-15	USA
KF216881	B/Idaho/02/2013	2013-03-10	USA
KM063703	B/Idaho/02/2014	2014-05-02	USA
FJ480149	B/Idaho/03/2008	2008-02-11	USA
KC813683	B/Idaho/03/2011	2011-03-04	USA
KC892032	B/Idaho/03/2012	2012-06-10	USA
KC813687	B/Idaho/04/2011	2011-03-08	USA
KC813707	B/Idaho/05/2011	2011-03-29	USA
KC891969	B/Idaho/06/2011	2011-12-30	USA
GQ340571	B/Illinois/01/2009	2009-01-02	USA
JN899538	B/Illinois/01/2009	2009-01-02	USA
KC813760	B/Illinois/01/2011	2011-01-04	USA
KF216863	B/Illinois/01/2013	2013-01-14	USA
KF217022	B/Illinois/01/2013	2013-01-14	USA
KM063919	B/Illinois/01/2014	2014-03-01	USA
KM063649	B/Illinois/02/2014	2014-04-20	USA
KC813927	B/Illinois/03/2011	2011-03-08	USA
KF216567	B/Illinois/03/2013	2013-03-11	USA
KC891686	B/Illinois/04/2011	2011-11-14	USA
CY019499	B/Illinois/13/2005	2005-02-03	USA
CY134623	B/Illinois/3067/2012	2012-12-06	USA
CY141296	B/Illinois/3281/2012	2012-12-18	USA
CY141297	B/Illinois/3282/2012	2012-12-17	USA
CY187739	B/Illinois/3821/2014	2014-04-04	USA
CY018749	B/Illinois/47/2005	2005-03-07	USA
CY099426	B/Illinois/NHRC0001/2003	2003-02-24	USA
CY099370	B/Illinois/NHRC0001/2006	2006-02-22	USA
KF886346	B/Illinois/NHRC394050/2013	2013-02-13	USA
KF886300	B/Illinois/NHRC395528/2013	2013-03-14	USA
KF886325	B/Illinois/NHRC395531/2013	2013-03-12	USA
KT313447	B/Illinois/NHRC_18299/2015	2015-03-04	USA
KT313449	B/Illinois/NHRC_FDX51492/2015	2015-03-04	USA
KT313450	B/Illinois/NHRC_FDX51501/2015	2015-03-18	USA
CY030775	B/Illinois/UR06-0016/2007	2007-01-02	USA
CY037415	B/Illinois/UR06-0516/2007	2007-03-05	USA
KF705495	B/India/C117497/2010	2010-09-29	India
KF705502	B/India/C117501/2010	2010-10-05	India
KF705481	B/India/C117519/2010	2010-11-30	India
KF705488	B/India/C117528/2010	2010-12-20	India
KF705509	B/India/VD1041860/2010	2010-04-05	India
CY019715	B/Indiana/01/1995	1995--	USA
EU515912	B/Indiana/01/2007	2007-03-12	USA
EU889012	B/Indiana/01/2008	2008-03-10	USA
FJ480167	B/Indiana/01/2008	2008-03-10	USA
JN899443	B/Indiana/01/2009	2009-01-14	USA
JN992767	B/Indiana/01/2010	2010-02-15	USA
JQ034246	B/Indiana/01/2011	2011-01-01	USA
KC891901	B/Indiana/01/2012	2012-03-14	USA
JN899542	B/Indiana/02/2009	2009-02-02	USA
JN992836	B/Indiana/02/2010	2010-11-16	USA
KC813754	B/Indiana/02/2011	2011-01-13	USA
KF216504	B/Indiana/02/2012	2012-11-16	USA
KM063645	B/Indiana/02/2014	2014-04-24	USA
GQ340618	B/Indiana/03/2009	2009-02-06	USA
GQ451547	B/Indiana/04/2009	2009-03-18	USA
KC813887	B/Indiana/04/2011	2011-02-16	USA
FJ009300	B/Indiana/05/2008	2008-03-16	USA
KC813896	B/Indiana/05/2011	2011-03-01	USA
JN992914	B/Indiana/06/2010	2010-11-29	USA
KC813910	B/Indiana/06/2011	2011-03-06	USA
KC813914	B/Indiana/07/2011	2011-03-10	USA
FJ009316	B/Indiana/08/2008	2008-03-17	USA
KC814104	B/Indiana/09/2011	2011-08-14	USA
KC814108	B/Indiana/10/2011	2011-08-24	USA
FJ009296	B/Indiana/12/2008	2008-04-21	USA
FJ152007	B/Iowa/01/2006	2006-11-25	USA
EU852033	B/Iowa/01/2008	2008-04-04	USA
GQ451549	B/Iowa/01/2009	2009-03-09	USA
JN992759	B/Iowa/01/2010	2010-01-27	USA
JN992762	B/Iowa/01/2010	2010-01-27	USA
KC813825	B/Iowa/01/2011	2011-01-03	USA
EU779536	B/Iowa/02/2007	2007-11-27	USA
KM063846	B/Iowa/02/2014	2014-03-05	USA
CY019563	B/Iowa/03/2002	2002-03-19	USA
JN992917	B/Iowa/03/2010	2010-11-23	USA
KF217068	B/Iowa/03/2013	2013-02-06	USA
KM063598	B/Iowa/04/2014	2014-04-07	USA
JN992920	B/Iowa/05/2010	2010-12-08	USA
KF216806	B/Iowa/06/2013	2013-04-02	USA
LC033393	B/Isahaya/13I004/2014	2014-03-04	Japan
KJ683769	B/Jammu&Kashmir/V02/2011	2011-05-09	India
KJ683770	B/Jammu&Kashmir/V03/2011	2011-05-15	India
CY147277	B/Japan/3385/2013	2013-04-02	Japan
CY163437	B/Japan/3449/2013	2013-04-17	Japan
CY163444	B/Japan/3456/2013	2013-05-09	Japan
CY163458	B/Japan/3470/2013	2013-04-24	Japan
CY187740	B/Japan/3822/2014	2014-01-26	Japan
CY187742	B/Japan/3824/2014	2014-02-11	Japan
CY187744	B/Japan/3826/2014	2014-02-04	Japan
CY187745	B/Japan/3827/2014	2014-02-05	Japan
CY187747	B/Japan/3829/2014	2014-02-07	Japan
CY187757	B/Japan/3839/2014	2014-03-01	Japan
CY187759	B/Japan/3841/2014	2014-03-10	Japan
CY187762	B/Japan/3844/2014	2014-03-12	Japan
CY187763	B/Japan/3845/2014	2014-03-12	Japan
CY187766	B/Japan/3848/2014	2014-03-18	Japan
CY187769	B/Japan/3851/2014	2014-04-03	Japan
KT259414	B/Japan/NHRC_01-W5174/2015	2015-02-04	Japan
KT313451	B/Japan/NHRC_02-H4184/2015	2015-01-27	Japan
KT313452	B/Japan/NHRC_GWA0191/2015	2015-02-10	Japan
KP976411	B/Jiangsu/01/2015	2015-02-05	China
CY033844	B/Jiangsu/10/2003	2003--	China
CY033828	B/Jilin/20/2003	2003--	China
CY018613	B/Johannesburg/05/1999	1999--	SouthAfrica
CY019699	B/Johannesburg/06/1994	1994--	SouthAfrica
CY019539	B/Johannesburg/69/2001	2001-06-12	SouthAfrica
KC813829	B/Kansas/01/2011	2011-01-09	USA
KC892027	B/Kansas/01/2012	2012-01-13	USA
KF216902	B/Kansas/01/2013	2013-01-09	USA
KF216708	B/Kansas/02/2012	2012-12-04	USA
CY187771	B/Kansas/3853/2014	2014-03-31	USA
CY098952	B/Kansas/UR06-0385/2007	2007-02-21	USA
EU515968	B/Kentucky/01/2007	2007-01-03	USA
KC813547	B/Kentucky/01/2011	2011-01-07	USA
KC891959	B/Kentucky/01/2012	2012-03-09	USA
FJ152018	B/Kentucky/02/2006	2006--	USA
KF216538	B/Kentucky/02/2013	2013-03-11	USA
KC813933	B/Kentucky/04/2011	2011-03-04	USA
KF216983	B/Kentucky/04/2012	2012-10-30	USA
CY147224	B/Kentucky/3332/2013	2013-03-11	USA
CY147232	B/Kentucky/3340/2013	2013-03-14	USA
CY163435	B/Kentucky/3447/2013	2013-02-19	USA
JQ396198	B/Kenya/098/2011	2011-04-07	Kenya
JQ396199	B/Kenya/099/2011	2011-04-08	Kenya
JQ396200	B/Kenya/100/2011	2011-04-13	Kenya
JQ396201	B/Kenya/101/2011	2011-04-12	Kenya
JQ396202	B/Kenya/103/2011	2011-02-08	Kenya
JQ396203	B/Kenya/104/2011	2011-01-20	Kenya
JQ396204	B/Kenya/107/2011	2011-02-02	Kenya
JQ396205	B/Kenya/109/2011	2011-02-08	Kenya
JQ396206	B/Kenya/111/2011	2011-02-02	Kenya
JQ396207	B/Kenya/112/2011	2011-02-03	Kenya
JQ396208	B/Kenya/113/2011	2011-02-04	Kenya
JQ396209	B/Kenya/114/2011	2011-02-07	Kenya
JQ396210	B/Kenya/115/2011	2011-02-15	Kenya
JQ396211	B/Kenya/116/2011	2011-02-17	Kenya
JQ396212	B/Kenya/117/2011	2011-02-18	Kenya
CY112230	B/Khovd/1608/2010	2010-03-15	Mongolia
JF693239	B/Kol/1013/2007	2007-07-27	India
JF965343	B/Kol/1109/2007	2007-08-29	India
JF693240	B/Kol/1230/2007	2007-10-08	India
JF693241	B/Kol/1234/2007	2007-10-09	India
JF693242	B/Kol/1253/2007	2007-10-15	India
JF965344	B/Kol/1266/2007	2007-10-24	India
JF965345	B/Kol/1267/2007	2007-10-24	India
JF965346	B/Kol/1373/2008	2008-01-31	India
JF693243	B/Kol/1857/2008	2008-08-04	India
JF965347	B/Kol/1880/2008	2008-08-12	India
JF965353	B/Kol/194/2010	2010-03-11	India
JF693250	B/Kol/202/2010	2010-03-16	India
JF693244	B/Kol/2044/2008	2008-10-10	India
JF965354	B/Kol/222/2010	2010-03-24	India
JF693249	B/Kol/2636/2010	2010-02-03	India
JF693251	B/Kol/372/2010	2010-06-08	India
JF965340	B/Kol/515/2006	2006-09-20	India
JF693236	B/Kol/537/2006	2006-10-04	India
JF693238	B/Kol/583/2006	2006-10-20	India
JF965341	B/Kol/667/2006	2006-12-04	India
JF693248	B/Kol/N-1272/2009	2009-08-24	India
JF693247	B/Kol/N-140/2009	2009-08-13	India
JF965351	B/Kol/N-2047/2009	2009-12-12	India
JF965352	B/Kol/N-2121/2010	2010-01-22	India
JF693246	B/Kol/N-67/2009	2009-08-11	India
CY187772	B/Korea/3854/2014	2014-01-25	SouthKorea
CY187773	B/Korea/3855/2014	2014-01-17	SouthKorea
LC032897	B/Kyoto/13K014/2014	2014-01-24	Japan
DQ792905	B/Lee/1940	1940--	USA
DQ792897	B/Lee/1940	1940--	USA
CY115111	B/Lee/1940	1940--	USA
CY022229	B/Lisbon/02/1994	1994-10-26	Portugal
AY581968	B/LosAngeles/1/2002	2002--	USA
EU779563	B/Louisiana/01/2008	2008-01-15	USA
JN992944	B/Louisiana/01/2010	2010-11-06	USA
KF216630	B/Louisiana/01/2012	2012-12-06	USA
JN992923	B/Louisiana/02/2010	2010-12-16	USA
KF216944	B/Louisiana/02/2012	2012-12-29	USA
KM063889	B/Louisiana/02/2014	2014-03-12	USA
JN992926	B/Louisiana/03/2010	2010-12-06	USA
KC813784	B/Louisiana/03/2011	2011-01-13	USA
KM063611	B/Louisiana/03/2014	2014-04-07	USA
KC813781	B/Louisiana/04/2011	2011-01-11	USA
KC813776	B/Louisiana/05/2011	2011-01-06	USA
KC813798	B/Louisiana/06/2011	2011-01-20	USA
JN992929	B/Louisiana/08/2010	2010-12-22	USA
KC813994	B/Louisiana/08/2011	2011-02-09	USA
KC813999	B/Louisiana/10/2011	2011-02-14	USA
KC814010	B/Louisiana/11/2011	2011-03-13	USA
CY141300	B/Louisiana/3285/2012	2012-12-20	USA
CY193476	B/Louisiana/4223/2014	2014-12-03	USA
JN993109	B/Maine/01/2010	2010-12-17	USA
KC813562	B/Maine/01/2011	2011-01-14	USA
KC891718	B/Maine/01/2012	2012-02-19	USA
KJ532208	B/Maine/01/2013	2013-12-02	USA
KC891801	B/Maine/02/2012	2012-02-26	USA
KM063587	B/Maine/02/2014	2014-03-12	USA
KC813730	B/Maine/05/2011	2011-03-08	USA
CY119546	B/Malaysia/06535/1995	1995-04-18	Malaysia
CY118283	B/Malaysia/10815/1999	1999-01-25	Malaysia
CY119554	B/Malaysia/10837/1996	1996-09-19	Malaysia
CY119562	B/Malaysia/10928/1996	1996-10-05	Malaysia
CY119570	B/Malaysia/10941/1999	1999-02-09	Malaysia
CY119578	B/Malaysia/11087/1996	1996-11-01	Malaysia
CY119586	B/Malaysia/11169/1999	1999-03-09	Malaysia
CY119594	B/Malaysia/11185/1996	1996-11-16	Malaysia
CY119634	B/Malaysia/11721/1999	1999-03-25	Malaysia
CY118299	B/Malaysia/13370/1999	1999-12-29	Malaysia
CY119650	B/Malaysia/13396/2000	2000-01-03	Malaysia
CY119658	B/Malaysia/13494/2000	2000-01-20	Malaysia
CY118291	B/Malaysia/13624/2000	2000-02-14	Malaysia
CY119610	B/Malaysia/13693/2000	2000-02-23	Malaysia
CY119626	B/Malaysia/15048/1998	1998-02-01	Malaysia
CY118355	B/Malaysia/1710547/2007	2007-01-19	Malaysia
CY119850	B/Malaysia/1712152/2007	2007-01-21	Malaysia
CY119858	B/Malaysia/1723975/2007	2007-02-05	Malaysia
CY119866	B/Malaysia/1749254/2007	2007-03-20	Malaysia
CY119874	B/Malaysia/1749284/2007	2007-03-20	Malaysia
CY118363	B/Malaysia/1749642/2007	2007-03-21	Malaysia
CY119882	B/Malaysia/1751951/2007	2007-03-25	Malaysia
CY119898	B/Malaysia/1776305/2007	2007-05-06	Malaysia
CY119906	B/Malaysia/1781325/2007	2007-05-14	Malaysia
CY119914	B/Malaysia/1818085/2007	2007-07-13	Malaysia
CY118379	B/Malaysia/1822191/2007	2007-07-20	Malaysia
CY118386	B/Malaysia/1829782/2007	2007-08-02	Malaysia
CY119946	B/Malaysia/1887865/2007	2007-11-07	Malaysia
CY118402	B/Malaysia/1887872/2007	2007-11-07	Malaysia
CY119954	B/Malaysia/1890240/2007	2007-11-12	Malaysia
CY119962	B/Malaysia/1892514/2007	2007-11-15	Malaysia
CY119970	B/Malaysia/1895275/2007	2007-11-20	Malaysia
CY118410	B/Malaysia/1896500/2007	2007-11-22	Malaysia
CY119978	B/Malaysia/1899839/2007	2007-11-28	Malaysia
CY119986	B/Malaysia/1917686/2007	2007-12-28	Malaysia
CY120002	B/Malaysia/1919534/2008	2008-01-02	Malaysia
CY120029	B/Malaysia/24157/2003	2003-01-29	Malaysia
CY119666	B/Malaysia/24296/2003	2003-02-18	Malaysia
CY119674	B/Malaysia/24651/2003	2003-03-31	Malaysia
CY040449	B/Malaysia/2506/2004	2004--	Malaysia
CY038287	B/Malaysia/2506/2004	2004--	Malaysia
CY119690	B/Malaysia/27127/2004	2004-01-24	Malaysia
CY119698	B/Malaysia/29570/2004	2004-08-26	Malaysia
CY119938	B/Malaysia/30/2007	2007-11-06	Malaysia
CY119706	B/Malaysia/30238/2004	2004-11-22	Malaysia
CY118307	B/Malaysia/30383/2004	2004-12-10	Malaysia
CY119714	B/Malaysia/30397/2004	2004-12-22	Malaysia
CY119722	B/Malaysia/30474/2004	2004-12-22	Malaysia
CY119730	B/Malaysia/30552/2004	2004-12-31	Malaysia
CY119754	B/Malaysia/31529/2005	2005-05-14	Malaysia
CY119762	B/Malaysia/31752/2005	2005-06-14	Malaysia
CY119770	B/Malaysia/33021/2005	2005-11-17	Malaysia
CY118323	B/Malaysia/33076/2005	2005-11-24	Malaysia
CY118315	B/Malaysia/33125/2005	2005-11-20	Malaysia
CY119778	B/Malaysia/33271/2005	2005-12-19	Malaysia
CY119786	B/Malaysia/33772/2006	2006-02-21	Malaysia
CY119794	B/Malaysia/33808/2006	2006-02-24	Malaysia
CY118331	B/Malaysia/33830/2006	2006-02-27	Malaysia
CY119802	B/Malaysia/33922/2006	2006-02-08	Malaysia
CY119810	B/Malaysia/33937/2006	2006-03-09	Malaysia
CY118339	B/Malaysia/33938/2006	2006-02-20	Malaysia
CY119818	B/Malaysia/33951/2006	2006-03-13	Malaysia
CY119826	B/Malaysia/34079/2006	2006-03-23	Malaysia
CY119834	B/Malaysia/34094/2006	2006-03-24	Malaysia
CY118347	B/Malaysia/34611/2006	2006-05-15	Malaysia
CY099785	B/Managua/1250.02/2010	2010-07-08	Nicaragua
CY099793	B/Managua/1361.01/2010	2010-07-22	Nicaragua
CY100753	B/Managua/1499.02/2010	2010-10-05	Nicaragua
CY100761	B/Managua/1504.03/2010	2010-08-20	Nicaragua
CY099777	B/Managua/164.02/2010	2010-07-26	Nicaragua
CY099801	B/Managua/1873.01/2010	2010-06-15	Nicaragua
CY124964	B/Managua/2056.03/2008	2008-08-07	Nicaragua
CY100665	B/Managua/2090.02/2010	2010-07-15	Nicaragua
CY099809	B/Managua/2630.01/2010	2010-08-29	Nicaragua
CY101012	B/Managua/278.01/2010	2010-08-07	Nicaragua
CY100673	B/Managua/2826.02/2010	2010-08-11	Nicaragua
CY124852	B/Managua/2941.01/2008	2008-02-26	Nicaragua
CY099817	B/Managua/3323.01/2010	2010-08-25	Nicaragua
CY124932	B/Managua/3387.03/2008	2008-06-29	Nicaragua
CY124908	B/Managua/3640.01/2008	2008-06-18	Nicaragua
CY038335	B/Managua/3759.01/2008	2008-06-04	Nicaragua
CY101028	B/Managua/4015.05/2010	2010-08-30	Nicaragua
CY099825	B/Managua/4403.06/2010	2010-09-02	Nicaragua
CY101036	B/Managua/4426.04/2010	2010-08-17	Nicaragua
CY100681	B/Managua/4437.01/2010	2010-10-02	Nicaragua
CY100689	B/Managua/4468.03/2010	2010-10-11	Nicaragua
CY124892	B/Managua/4479.01/2008	2008-06-11	Nicaragua
CY099833	B/Managua/4485.05/2010	2010-08-10	Nicaragua
CY040433	B/Managua/4577.01/2008	2008-06-02	Nicaragua
CY124980	B/Managua/468.01/2008	2008-08-20	Nicaragua
CY124860	B/Managua/4702.01/2008	2008-03-07	Nicaragua
CY040425	B/Managua/4705.02/2008	2008-04-21	Nicaragua
CY101044	B/Managua/4755.01/2010	2010-07-19	Nicaragua
CY100697	B/Managua/4772.01/2010	2010-10-08	Nicaragua
CY038343	B/Managua/4787.01/2008	2008-03-04	Nicaragua
CY100705	B/Managua/4834.02/2010	2010-08-03	Nicaragua
CY038327	B/Managua/4847.02/2008	2008-05-27	Nicaragua
CY099913	B/Managua/4847.07/2010	2010-08-01	Nicaragua
CY099841	B/Managua/4942.04/2010	2010-09-17	Nicaragua
CY100713	B/Managua/5227.05/2010	2010-08-31	Nicaragua
CY100721	B/Managua/5454.02/2010	2010-07-04	Nicaragua
CY100729	B/Managua/5549.04/2010	2010-09-17	Nicaragua
CY099849	B/Managua/5590.04/2010	2010-06-04	Nicaragua
CY101058	B/Managua/5748.03/2010	2010-09-08	Nicaragua
CY100737	B/Managua/5839.01/2010	2010-09-04	Nicaragua
CY101066	B/Managua/5894.02/2010	2010-08-22	Nicaragua
CY101074	B/Managua/5926.01/2010	2010-07-20	Nicaragua
CY106560	B/Managua/6006.03/2010	2010-08-05	Nicaragua
CY124876	B/Managua/921.01/2008	2008-06-06	Nicaragua
FJ480153	B/Maryland/01/2008	2008-09-24	USA
GQ340584	B/Maryland/01/2009	2009-01-09	USA
JN992992	B/Maryland/01/2010	2010-01-11	USA
KC813844	B/Maryland/01/2011	2011-01-11	USA
KF216565	B/Maryland/01/2013	2013-02-25	USA
KM063722	B/Maryland/01/2014	2014-01-02	USA
GQ451480	B/Maryland/02/2009	2009-02-17	USA
JN993052	B/Maryland/02/2010	2010-08-09	USA
KC813592	B/Maryland/02/2011	2011-02-09	USA
KM063764	B/Maryland/02/2014	2014-01-14	USA
GQ340620	B/Maryland/03/2008	2008-11-20	USA
GQ451462	B/Maryland/03/2009	2009-03-20	USA
KC891807	B/Maryland/03/2012	2012-02-24	USA
KJ136219	B/Maryland/03/2013	2013-05-06	USA
KC814078	B/Maryland/04/2011	2011-04-13	USA
KM063821	B/Maryland/04/2014	2014-01-27	USA
KC892073	B/Maryland/05/2012	2012-04-08	USA
GQ451482	B/Maryland/06/2009	2009-01-29	USA
KC892047	B/Maryland/06/2012	2012-06-20	USA
JN993112	B/Maryland/07/2010	2010-11-30	USA
KF216821	B/Maryland/07/2012	2012-10-20	USA
KT283484	B/Maryland/07/2014	2014-05-03	USA
JN992989	B/Maryland/08/2009	2009-11-30	USA
JN993154	B/Maryland/08/2010	2010-12-20	USA
AY581963	B/Maryland/1/2001	2001--	USA
KF216868	B/Maryland/11/2012	2012-12-21	USA
KT283471	B/Maryland/12/2014	2014-05-21	USA
CY130168	B/Maryland/3039/2012	2012-10-16	USA
EU515899	B/Massachusetts/01/2007	2007-05-01	USA
EU889006	B/Massachusetts/01/2008	2008-03-04	USA
JN993001	B/Massachusetts/01/2010	2010-01-28	USA
JN993046	B/Massachusetts/01/2010	2010-01-28	USA
KC813588	B/Massachusetts/01/2011	2011-02-08	USA
KC891613	B/Massachusetts/01/2012	2012-02-19	USA
KF217043	B/Massachusetts/01/2013	2013-02-04	USA
KJ532240	B/Massachusetts/01/2014	2014-01-03	USA
EU515895	B/Massachusetts/02/2007	2007-05-07	USA
EU889008	B/Massachusetts/02/2008	2008-03-10	USA
JN993064	B/Massachusetts/02/2010	2010-07-31	USA
KC813722	B/Massachusetts/02/2011	2011-03-06	USA
KC892118	B/Massachusetts/02/2012	2012-03-13	USA
KF216470	B/Massachusetts/02/2013	2013-03-02	USA
KJ532241	B/Massachusetts/02/2014	2014-01-08	USA
JN992983	B/Massachusetts/03/2009	2009-10-22	USA
KC286500	B/Massachusetts/03/2010	2010-09-02	USA
KC814084	B/Massachusetts/03/2011	2011-04-20	USA
KF216683	B/Massachusetts/03/2013	2013-03-01	USA
KM063860	B/Massachusetts/03/2014	2014-03-01	USA
EU515880	B/Massachusetts/04/2007	2007-10-15	USA
KC892079	B/Massachusetts/04/2012	2012-04-18	USA
KJ136225	B/Massachusetts/04/2013	2013-04-06	USA
KM063622	B/Massachusetts/04/2014	2014-04-08	USA
EU516002	B/Massachusetts/05/2007	2007-12-06	USA
KJ532177	B/Massachusetts/05/2013	2013-11-20	USA
KF217118	B/Massachusetts/06/2012	2012-11-29	USA
KF216943	B/Massachusetts/09/2012	2012-12-28	USA
CY187777	B/Massachusetts/3859/2014	2014-04-28	USA
CY187778	B/Massachusetts/3860/2014	2014-05-01	USA
CY189817	B/Massachusetts/3897/2014	2014-05-22	USA
KF142472	B/MatoGrosso/4794/2013	2013-01-10	Brazil
AY581964	B/Memphis/1/01	2001--	USA
AF129893	B/Memphis/10/97	1997--	USA
EU515970	B/Memphis/11/2007	2007-02-14	USA
AY260945	B/Memphis/12/97	1997--	USA
AY581970	B/Memphis/13/2003	2003--	USA
AF129891	B/Memphis/18/95	1995--	USA
AF129905	B/Memphis/19/96	1996--	USA
KC892125	B/Memphis/20/1996	1996--	USA
KC892140	B/Memphis/20/1996	1996--	USA
KC892142	B/Memphis/20/1996	1996--	USA
AY581954	B/Memphis/21/96	1996--	USA
AY581965	B/Memphis/3/01	2001--	USA
AF129889	B/Memphis/3/89	1989--	USA
AF129902	B/Memphis/5/93	1993--	USA
AY581969	B/Memphis/7/2003	2003--	USA
AY581962	B/Memphis/8/99	1999--	USA
CY018445	B/Mexico/84/2000	2000-03-10	Mexico
GQ451551	B/Michigan/01/2009	2009-04-04	USA
JN899544	B/Michigan/01/2009	2009-04-04	USA
KC813755	B/Michigan/01/2011	2011-01-04	USA
KC891631	B/Michigan/01/2012	2012-01-13	USA
KJ136231	B/Michigan/01/2013	2013-03-01	USA
KM063743	B/Michigan/01/2014	2014-01-22	USA
GQ451464	B/Michigan/02/2009	2009-04-05	USA
KC891628	B/Michigan/02/2012	2012-01-11	USA
KJ532216	B/Michigan/02/2013	2013-12-11	USA
KT283504	B/Michigan/02/2014	2014-05-18	USA
FJ009298	B/Michigan/03/2008	2008-03-19	USA
KC813905	B/Michigan/03/2011	2011-02-01	USA
KC891933	B/Michigan/03/2012	2012-03-13	USA
KJ532227	B/Michigan/03/2013	2013-12-28	USA
KT283548	B/Michigan/03/2014	2014-08-26	USA
CY018373	B/Michigan/04/2006	2006-04-04	USA
FJ009312	B/Michigan/04/2008	2008-03-27	USA
KC813908	B/Michigan/04/2011	2011-02-14	USA
EU914190	B/Michigan/05/2008	2008-04-21	USA
KC813943	B/Michigan/05/2011	2011-03-25	USA
KC813956	B/Michigan/06/2011	2011-04-07	USA
KC891598	B/Michigan/09/2011	2011-09-29	USA
FJ686891	B/Michigan/10/2008	2008-07-11	USA
FJ686881	B/Michigan/11/2008	2008-11-05	USA
EU515911	B/Michigan/14/2007	2007-04-06	USA
KF217107	B/Michigan/24/2012	2012-08-29	USA
KF216772	B/Michigan/25/2012	2012-09-25	USA
KF216556	B/Michigan/28/2012	2012-12-23	USA
CY018821	B/Mie/01/1993	1993--	Japan
EU779571	B/Minnesota/01/2008	2008-02-01	USA
GQ340649	B/Minnesota/01/2009	2009-01-10	USA
JQ034240	B/Minnesota/01/2011	2011-01-02	USA
KC891658	B/Minnesota/01/2012	2012-02-13	USA
EU852029	B/Minnesota/02/2008	2008-03-19	USA
GQ451514	B/Minnesota/02/2009	2009-03-12	USA
KC891595	B/Minnesota/02/2012	2012-05-12	USA
KF217074	B/Minnesota/02/2013	2013-02-08	USA
KM063618	B/Minnesota/02/2014	2014-04-07	USA
GQ451516	B/Minnesota/03/2009	2009-03-05	USA
KF216855	B/Minnesota/03/2013	2013-03-25	USA
KM063709	B/Minnesota/03/2014	2014-05-10	USA
EU852037	B/Minnesota/04/2008	2008-03-10	USA
KC891976	B/Minnesota/04/2011	2011-09-23	USA
KF216888	B/Minnesota/04/2012	2012-10-29	USA
KJ136201	B/Minnesota/04/2013	2013-04-08	USA
GQ451474	B/Minnesota/05/2009	2009-04-23	USA
KF216967	B/Minnesota/05/2012	2012-10-24	USA
EU515875	B/Minnesota/06/2007	2007-10-19	USA
FJ009318	B/Minnesota/06/2008	2008-05-01	USA
GQ451505	B/Minnesota/06/2009	2009-05-04	USA
KT283479	B/Minnesota/06/2014	2014-08-27	USA
FJ009310	B/Minnesota/07/2008	2008-05-07	USA
GQ451532	B/Minnesota/07/2009	2009-04-05	USA
JN899536	B/Minnesota/08/2009	2009-08-26	USA
JN993034	B/Mississippi/01/2010	2010-03-09	USA
KC891957	B/Mississippi/01/2012	2012-03-02	USA
KF217077	B/Mississippi/01/2013	2013-01-13	USA
KM063818	B/Mississippi/01/2014	2014-01-22	USA
FJ480158	B/Mississippi/02/2008	2008-08-04	USA
JN993070	B/Mississippi/02/2010	2010-10-12	USA
KC813636	B/Mississippi/02/2011	2011-02-18	USA
KF216549	B/Mississippi/02/2013	2013-03-04	USA
KF216954	B/Mississippi/03/2012	2012-11-04	USA
FJ686884	B/Mississippi/04/2008	2008-08-18	USA
FJ686915	B/Mississippi/04/2008	2008-08-18	USA
KF216942	B/Mississippi/04/2012	2012-12-10	USA
JN993136	B/Mississippi/05/2010	2010-11-09	USA
GQ451533	B/Mississippi/06/2008	2008-12-04	USA
JN993139	B/Mississippi/06/2010	2010-11-10	USA
GQ451491	B/Mississippi/07/2008	2008-12-17	USA
JN993115	B/Mississippi/08/2010	2010-12-04	USA
CY147216	B/Mississippi/3324/2013	2013-03-05	USA
CY147276	B/Mississippi/3384/2013	2013-04-01	USA
CY193477	B/Mississippi/4224/2014	2014-12-03	USA
CY030585	B/Mississippi/UR06-0031/2007	2007-01-16	USA
CY037375	B/Mississippi/UR06-0317/2007	2007-02-15	USA
CY030633	B/Mississippi/UR06-0340/2007	2007-02-19	USA
CY030815	B/Mississippi/UR06-0345/2007	2007-02-19	USA
CY030641	B/Mississippi/UR06-0348/2007	2007-02-20	USA
CY098931	B/Mississippi/UR06-0408/2007	2007-02-23	USA
CY030649	B/Mississippi/UR06-0409/2007	2007-02-23	USA
CY037399	B/Mississippi/UR06-0477/2007	2007-03-01	USA
CY037407	B/Mississippi/UR06-0492/2007	2007-03-02	USA
CY030697	B/Mississippi/UR06-0550/2007	2007-03-08	USA
CY030705	B/Mississippi/UR06-0551/2007	2007-03-08	USA
EU515999	B/Missouri/01/2008	2008-01-03	USA
EU566952	B/Missouri/01/2008	2008-01-03	USA
EU779588	B/Missouri/02/2008	2008-02-09	USA
KC814045	B/Missouri/02/2011	2011-02-23	USA
EU779590	B/Missouri/03/2008	2008-02-11	USA
KC813988	B/Missouri/03/2011	2011-03-01	USA
KF216885	B/Missouri/03/2013	2013-02-06	USA
KF216817	B/Missouri/04/2012	2012-10-15	USA
KF216973	B/Missouri/04/2012	2012-10-15	USA
KF217112	B/Missouri/05/2012	2012-11-13	USA
CY099410	B/Missouri/NHRC0001/2001	2001-01-19	USA
CY099442	B/Missouri/NHRC0001/2003	2003-03-04	USA
CY098893	B/Missouri/NHRC0001/2005	2005-03-01	USA
CY099929	B/Missouri/NHRC0001/2006	2006-04-26	USA
KT313453	B/Missouri/NHRC_36736/2015	2015-03-16	USA
GQ340600	B/Montana/01/2009	2009-01-15	USA
JN992932	B/Montana/01/2010	2010-12-20	USA
KC813863	B/Montana/01/2011	2011-01-13	USA
KF216552	B/Montana/01/2013	2013-03-01	USA
KM063689	B/Montana/01/2014	2014-03-09	USA
GQ451486	B/Montana/02/2009	2009-04-02	USA
KC813876	B/Montana/02/2011	2011-02-02	USA
KC891607	B/Montana/02/2012	2012-01-30	USA
KF216559	B/Montana/02/2013	2013-03-06	USA
KM063657	B/Montana/02/2014	2014-04-16	USA
KC813900	B/Montana/03/2011	2011-03-02	USA
KF216639	B/Montana/03/2012	2012-09-26	USA
KJ136243	B/Montana/03/2013	2013-04-30	USA
KF216641	B/Montana/04/2012	2012-09-22	USA
KF216615	B/Montana/05/2012	2012-10-21	USA
KF217095	B/Montana/05/2012	2012-10-21	USA
KJ532251	B/Montana/05/2013	2013-11-02	USA
KF217085	B/Montana/06/2012	2012-10-28	USA
CY018693	B/Moscow/16/2002	2002-02-22	Russia
LC033345	B/Nagasaki/13N035/2014	2014-01-29	Japan
LC033353	B/Nagasaki/13N052/2014	2014-02-17	Japan
LC033377	B/Nagasaki/13N070/2014	2014-02-17	Japan
LC033385	B/Nagasaki/13N098/2014	2014-03-28	Japan
GQ456063	B/Nairobi/15/2008	2008-06-09	Kenya
GQ456064	B/Nairobi/25/2008	2008-06-16	Kenya
AY581961	B/Nanchang/12/98	1998--	China
AY581952	B/Nanchang/15/95	1995--	China
AY581958	B/Nanchang/15/97	1997--	China
AY581948	B/Nanchang/195/94	1994--	China
AY581956	B/Nanchang/2/97	1997--	China
AY581955	B/Nanchang/20/96	1996--	China
AF134911	B/Nanchang/26/93	1993--	China
AY581951	B/Nanchang/3/95	1995--	China
AY581949	B/Nanchang/560/94	1994--	China
AF134914	B/Nanchang/6/96	1996--	China
AY581959	B/Nanchang/6/98	1998--	China
AY581950	B/Nanchang/630/94	1994--	China
AY581960	B/Nanchang/7/98	1998--	China
KC620394	B/Nanjing/111368/2011	2011-11-15	China
KC620396	B/Nanjing/1177/2011	2011-04-24	China
KC620397	B/Nanjing/1338/2011	2011-08-13	China
KC620393	B/Nanjing/1444/2011	2011-11-04	China
KC620399	B/Nanjing/1521/2011	2011-04-19	China
KC620398	B/Nanjing/1655/2011	2011-05-19	China
KC620395	B/Nanjing/1844/2011	2011-10-08	China
AF129906	B/Nashville/3/96	1996--	USA
AY581946	B/Nashville/45/91	1991--	USA
AF129895	B/Nashville/6/89	1989--	USA
EU515971	B/Nebraska/01/2007	2007-01-26	USA
EU779569	B/Nebraska/01/2008	2008-01-09	USA
JN992947	B/Nebraska/01/2010	2010-11-16	USA
KC813517	B/Nebraska/01/2011	2011-01-06	USA
KC891715	B/Nebraska/01/2012	2012-02-22	USA
KM063767	B/Nebraska/01/2014	2014-01-30	USA
EU515908	B/Nebraska/02/2007	2007-02-23	USA
KC891883	B/Nebraska/02/2012	2012-03-20	USA
KJ532257	B/Nebraska/02/2013	2013-10-18	USA
EU515904	B/Nebraska/03/2007	2007-02-27	USA
EU889025	B/Nebraska/03/2008	2008-04-14	USA
EU515905	B/Nebraska/04/2007	2007-03-09	USA
JN992935	B/Nebraska/04/2010	2010-12-22	USA
KC813668	B/Nebraska/04/2011	2011-02-04	USA
KF216534	B/Nebraska/05/2012	2012-11-20	USA
KC814072	B/Nebraska/06/2011	2011-04-02	USA
AY581966	B/Nebraska/1/2001	2001--	USA
KF216688	B/Nebraska/12/2012	2012-12-26	USA
AY581967	B/Nebraska/2/2001	2001--	USA
CY141301	B/Nebraska/3286/2012	2012-12-19	USA
CY147230	B/Nebraska/3338/2013	2013-03-13	USA
CY018525	B/Nepal/1331/2005	2005--	Nepal
CY019523	B/Nepal/1331/2005	2005-07-13	Nepal
EU515894	B/Nevada/01/2007	2007-03-10	USA
EU779573	B/Nevada/01/2008	2008-01-31	USA
JN899547	B/Nevada/01/2009	2009-01-28	USA
KC813786	B/Nevada/01/2011	2011-01-10	USA
KC891825	B/Nevada/01/2012	2012-03-05	USA
KJ532153	B/Nevada/01/2014	2014-01-07	USA
EU779575	B/Nevada/02/2008	2008-02-06	USA
GQ451507	B/Nevada/02/2009	2009-04-03	USA
EU889017	B/Nevada/03/2008	2008-02-08	USA
KC813804	B/Nevada/03/2011	2011-02-02	USA
KC891741	B/Nevada/03/2012	2012-05-01	USA
KM063804	B/Nevada/03/2014	2014-03-02	USA
EU889019	B/Nevada/04/2008	2008-03-21	USA
KC813582	B/Nevada/04/2011	2011-02-07	USA
KC891745	B/Nevada/04/2012	2012-05-01	USA
KF217056	B/Nevada/04/2013	2013-01-31	USA
JN899551	B/Nevada/05/2009	2009-09-16	USA
KC813585	B/Nevada/05/2011	2011-02-07	USA
KF217087	B/Nevada/05/2013	2013-02-13	USA
KM063609	B/Nevada/05/2014	2014-04-07	USA
KC813578	B/Nevada/06/2011	2011-01-06	USA
KF216483	B/Nevada/06/2013	2013-02-05	USA
KF217098	B/Nevada/07/2013	2013-03-15	USA
KM063647	B/Nevada/07/2014	2014-04-09	USA
KJ136146	B/Nevada/08/2013	2013-05-01	USA
KM063676	B/Nevada/08/2014	2014-05-08	USA
KC814008	B/Nevada/09/2011	2011-03-01	USA
KJ136149	B/Nevada/09/2013	2013-05-02	USA
KC813685	B/Nevada/10/2011	2011-03-10	USA
KC892100	B/Nevada/10/2012	2012-06-26	USA
KC813694	B/Nevada/11/2011	2011-03-14	USA
KT283462	B/Nevada/11/2014	2014-05-22	USA
KJ532187	B/Nevada/12/2013	2013-12-22	USA
KC814039	B/Nevada/14/2011	2011-05-23	USA
KF216757	B/Nevada/14/2012	2012-10-09	USA
KC814111	B/Nevada/16/2011	2011-08-23	USA
KF216500	B/Nevada/17/2012	2012-12-14	USA
KT283553	B/Nevada/18/2014	2014-06-27	USA
KT283556	B/Nevada/19/2014	2014-06-18	USA
CY141302	B/Nevada/3287/2013	2013-01-09	USA
CY141304	B/Nevada/3289/2013	2013-01-17	USA
CY147233	B/Nevada/3341/2013	2013-03-14	USA
CY163453	B/Nevada/3465/2013	2013-02-22	USA
GQ340633	B/NewHampshire/01/2009	2009-01-09	USA
KC813848	B/NewHampshire/01/2011	2011-02-13	USA
KC891954	B/NewHampshire/01/2012	2012-01-03	USA
KF216903	B/NewHampshire/01/2013	2013-01-15	USA
KM063747	B/NewHampshire/01/2014	2014-01-20	USA
GQ340595	B/NewHampshire/02/2008	2008-12-10	USA
KC814042	B/NewHampshire/02/2011	2011-03-04	USA
KC891798	B/NewHampshire/04/2012	2012-03-07	USA
KJ136195	B/NewHampshire/04/2013	2013-04-06	USA
KC891709	B/NewHampshire/06/2012	2012-04-16	USA
KJ532225	B/NewHampshire/06/2013	2013-12-06	USA
KC891867	B/NewHampshire/07/2012	2012-05-17	USA
KC891989	B/NewHampshire/08/2012	2012-05-24	USA
GQ340647	B/NewJersey/01/2009	2009-01-16	USA
JN993142	B/NewJersey/01/2010	2010-12-04	USA
KC814123	B/NewJersey/01/2011	2011-01-31	USA
KC891723	B/NewJersey/01/2012	2012-04-26	USA
KC891726	B/NewJersey/01/2012	2012-04-26	USA
EU515975	B/NewJersey/02/2007	2007-01-27	USA
EU779604	B/NewJersey/02/2008	2008-03-05	USA
KF216741	B/NewJersey/02/2012	2012-09-24	USA
EU852013	B/NewJersey/03/2008	2008-03-07	USA
KF217091	B/NewJersey/03/2013	2013-02-04	USA
EU852035	B/NewJersey/04/2008	2008-04-15	USA
KF216788	B/NewJersey/04/2013	2013-04-05	USA
FJ480162	B/NewJersey/05/2008	2008-03-13	USA
KJ136198	B/NewJersey/05/2013	2013-04-09	USA
FJ480164	B/NewJersey/06/2008	2008-04-26	USA
GQ340592	B/NewJersey/06/2008	2008-04-26	USA
EU515947	B/NewJersey/07/2007	2007-01-02	USA
FJ480150	B/NewJersey/07/2008	2008-04-02	USA
FJ480151	B/NewJersey/07/2008	2008-04-02	USA
KJ136216	B/NewJersey/07/2013	2013-05-08	USA
KJ136210	B/NewJersey/08/2013	2013-04-18	USA
GQ340616	B/NewJersey/10/2008	2008-12-11	USA
GQ340666	B/NewJersey/10/2008	2008-12-11	USA
GQ340598	B/NewJersey/11/2008	2008-12-29	USA
JN899559	B/NewJersey/11/2008	2008-12-29	USA
CY141305	B/NewJersey/3290/2013	2013-01-14	USA
CY141306	B/NewJersey/3291/2013	2013-01-22	USA
CY187780	B/NewJersey/3862/2014	2014-03-25	USA
CY187782	B/NewJersey/3864/2014	2014-04-03	USA
CY099466	B/NewJersey/NHRC0001/2005	2005-05-16	USA
EU566958	B/NewMexico/01/2008	2008-01-02	USA
GQ340645	B/NewMexico/01/2009	2009-01-08	USA
JN993118	B/NewMexico/01/2010	2010-12-20	USA
KC813796	B/NewMexico/01/2011	2011-01-16	USA
KC891637	B/NewMexico/01/2012	2012-01-11	USA
KT283456	B/NewMexico/01/2014	2014-05-04	USA
EU515940	B/NewMexico/02/2007	2007-05-23	USA
EU515950	B/NewMexico/02/2007	2007-05-23	USA
GQ451466	B/NewMexico/02/2009	2009-03-18	USA
KF216977	B/NewMexico/03/2012	2012-11-03	USA
KC814035	B/NewMexico/04/2011	2011-03-21	USA
KF216453	B/NewMexico/04/2012	2012-11-26	USA
KC814038	B/NewMexico/05/2011	2011-05-14	USA
KC891677	B/NewMexico/06/2011	2011-10-25	USA
KC891778	B/NewMexico/07/2011	2011-11-21	USA
KC891769	B/NewMexico/08/2011	2011-12-11	USA
EU515898	B/NewYork/01/2007	2007-03-22	USA
EU779555	B/NewYork/01/2008	2008-01-10	USA
EU779557	B/NewYork/01/2008	2008-01-10	USA
GQ451509	B/NewYork/01/2009	2009-03-30	USA
JN993121	B/NewYork/01/2010	2010-09-29	USA
KC891810	B/NewYork/01/2012	2012-02-21	USA
KM063904	B/NewYork/01/2014	2014-03-20	USA
EU515969	B/NewYork/02/2007	2007-03-26	USA
JN993145	B/NewYork/02/2010	2010-11-26	USA
KF216887	B/NewYork/02/2013	2013-02-03	USA
KM063911	B/NewYork/02/2014	2014-03-25	USA
KC892138	B/NewYork/03/2011	2011-02-15	USA
KC891870	B/NewYork/03/2012	2012-04-12	USA
KF216861	B/NewYork/03/2013	2013-03-25	USA
EU889026	B/NewYork/04/2008	2008-04-02	USA
KC892080	B/NewYork/04/2012	2012-06-25	USA
KJ136228	B/NewYork/04/2013	2013-05-13	USA
EU889028	B/NewYork/05/2008	2008-04-10	USA
FJ009306	B/NewYork/06/2008	2008-04-03	USA
KJ532215	B/NewYork/07/2013	2013-11-20	USA
KC891705	B/NewYork/08/2012	2012-07-23	USA
EU515998	B/NewYork/09/2007	2007-11-20	USA
EU779541	B/NewYork/10/2007	2007-12-21	USA
EU779543	B/NewYork/10/2007	2007-12-21	USA
KJ532242	B/NewYork/10/2013	2013-12-19	USA
CY173921	B/NewYork/1000/1993	1993-02-02	USA
CY173929	B/NewYork/1001/1993	1993-02-25	USA
CY173937	B/NewYork/1002/1993	1993-03-02	USA
CY173945	B/NewYork/1003/1993	1993-03-11	USA
CY173953	B/NewYork/1004/1995	1995-01-30	USA
CY173961	B/NewYork/1005/1995	1995-02-10	USA
CY173969	B/NewYork/1006/1995	1995-02-10	USA
CY173977	B/NewYork/1007/1995	1995-02-07	USA
CY173993	B/NewYork/1009/1995	1995-02-16	USA
CY174001	B/NewYork/1010/1995	1995-02-22	USA
CY174017	B/NewYork/1012/1995	1995-03-02	USA
CY174025	B/NewYork/1013/1995	1995-03-01	USA
CY174033	B/NewYork/1014/1996	1996-03-26	USA
CY174057	B/NewYork/1017/1997	1997-02-09	USA
CY174065	B/NewYork/1018/1997	1997-02-11	USA
CY174073	B/NewYork/1019/1999	1999-03-02	USA
CY174081	B/NewYork/1020/1999	1999--	USA
CY174097	B/NewYork/1022/2000	2000-12-29	USA
CY174105	B/NewYork/1023/2001	2001-01-02	USA
CY174121	B/NewYork/1025/2001	2001-01-04	USA
CY174129	B/NewYork/1026/2001	2001-01-11	USA
CY174137	B/NewYork/1027/2001	2001-01-15	USA
CY174161	B/NewYork/1030/2001	2001-01-16	USA
CY174169	B/NewYork/1031/2001	2001-01-22	USA
CY174185	B/NewYork/1033/2001	2001-01-24	USA
CY174201	B/NewYork/1035/2001	2001-02-05	USA
CY174209	B/NewYork/1036/2001	2001-01-31	USA
CY174217	B/NewYork/1037/2001	2001-02-07	USA
CY174225	B/NewYork/1038/2001	2001-02-07	USA
CY174233	B/NewYork/1039/2001	2001-02-07	USA
CY174241	B/NewYork/1040/2001	2001-02-20	USA
CY174257	B/NewYork/1043/2001	2001-02-27	USA
CY174265	B/NewYork/1044/2001	2001-02-27	USA
CY173615	B/NewYork/1045/2001	2001-03-01	USA
CY174273	B/NewYork/1046/2001	2001-03-08	USA
CY174281	B/NewYork/1047/2001	2001-03-12	USA
CY174289	B/NewYork/1048/2002	2002-01-29	USA
CY174297	B/NewYork/1049/2002	2002-03-04	USA
CY174305	B/NewYork/1050/2002	2002-03-11	USA
CY174313	B/NewYork/1051/2002	2002-03-20	USA
CY174321	B/NewYork/1052/2002	2002-04-02	USA
CY173623	B/NewYork/1053/2002	2002-04-09	USA
CY174329	B/NewYork/1055/2003	2003-01-29	USA
CY174337	B/NewYork/1056/2003	2003-02-04	USA
CY174353	B/NewYork/1058/2003	2003-03-11	USA
CY174361	B/NewYork/1059/2003	2003-03-13	USA
CY174385	B/NewYork/1062/2004	2004-11-23	USA
CY174393	B/NewYork/1063/2004	2004-12-09	USA
CY174401	B/NewYork/1064/2004	2004-12-16	USA
CY174409	B/NewYork/1065/2004	2004-12-28	USA
CY174417	B/NewYork/1066/2004	2004-12-29	USA
CY174425	B/NewYork/1067/2004	2004-12-29	USA
CY174433	B/NewYork/1068/2005	2005-01-05	USA
CY174449	B/NewYork/1070/2005	2005-01-29	USA
CY174457	B/NewYork/1072/2005	2005-02-22	USA
CY174465	B/NewYork/1073/2005	2005-02-19	USA
CY174473	B/NewYork/1075/2005	2005-03-21	USA
CY174481	B/NewYork/1078/2005	2005-04-08	USA
CY175105	B/NewYork/1079/2005	2005-02-13	USA
CY175113	B/NewYork/1080/2005	2005-02-21	USA
CY175121	B/NewYork/1081/2005	2005-03-02	USA
CY175129	B/NewYork/1082/2005	2005-03-05	USA
CY173654	B/NewYork/1083/2005	2005-03-21	USA
CY173662	B/NewYork/1084/2005	2005-04-04	USA
CY174489	B/NewYork/1088/2006	2006-03-28	USA
CY174497	B/NewYork/1089/2006	2006-04-06	USA
CY174505	B/NewYork/1090/2006	2006-05-10	USA
CY174521	B/NewYork/1092/2006	2006-04-01	USA
CY174529	B/NewYork/1093/2006	2006-03-24	USA
CY175145	B/NewYork/1095/2006	2006-04-10	USA
CY173678	B/NewYork/1097/2006	2006-05-01	USA
CY175153	B/NewYork/1098/2006	2006-05-06	USA
EU515995	B/NewYork/11/2007	2007-12-24	USA
EU566963	B/NewYork/11/2007	2007-12-24	USA
EU779545	B/NewYork/11/2007	2007-12-24	USA
KF216778	B/NewYork/11/2012	2012-09-12	USA
CY174537	B/NewYork/1100/2007	2007-01-16	USA
CY174545	B/NewYork/1101/2007	2007-01-17	USA
CY174553	B/NewYork/1102/2007	2007-01-17	USA
CY173638	B/NewYork/1103/2007	2007-01-23	USA
CY174561	B/NewYork/1104/2007	2007-02-06	USA
CY174569	B/NewYork/1105/2007	2007-02-06	USA
CY174577	B/NewYork/1106/2007	2007-01-25	USA
CY174633	B/NewYork/1113/2007	2007-03-11	USA
CY174641	B/NewYork/1115/2007	2007-03-18	USA
CY174649	B/NewYork/1116/2007	2007-03-19	USA
CY174665	B/NewYork/1118/2007	2007-03-24	USA
CY174673	B/NewYork/1119/2007	2007-03-29	USA
CY174681	B/NewYork/1120/2007	2007-03-30	USA
CY174689	B/NewYork/1121/2007	2007-03-30	USA
CY174705	B/NewYork/1123/2007	2007-04-09	USA
CY174713	B/NewYork/1124/2007	2007-05-02	USA
CY175161	B/NewYork/1125/2007	2007-01-29	USA
CY175169	B/NewYork/1126/2007	2007-02-21	USA
CY174721	B/NewYork/1129/2007	2007-12-05	USA
CY175185	B/NewYork/1133/2007	2007-12-19	USA
CY174753	B/NewYork/1134/2008	2008-01-04	USA
CY174761	B/NewYork/1135/2008	2008-01-10	USA
CY174785	B/NewYork/1138/2008	2008-01-14	USA
CY174793	B/NewYork/1139/2008	2008-01-14	USA
CY173646	B/NewYork/1141/2008	2008-01-15	USA
CY174817	B/NewYork/1143/2008	2008-01-09	USA
CY174825	B/NewYork/1144/2008	2008-01-22	USA
CY174833	B/NewYork/1145/2008	2006-01-23	USA
CY174873	B/NewYork/1151/2008	2008-01-28	USA
CY174897	B/NewYork/1154/2008	2008-01-31	USA
CY174913	B/NewYork/1156/2008	2008-02-04	USA
CY174921	B/NewYork/1157/2008	2008-02-06	USA
CY174953	B/NewYork/1161/2008	2008-01-23	USA
CY174961	B/NewYork/1162/2008	2008-02-07	USA
CY174969	B/NewYork/1163/2008	2008-02-12	USA
CY174977	B/NewYork/1164/2008	2008-02-19	USA
CY174985	B/NewYork/1165/2008	2008-02-25	USA
CY174993	B/NewYork/1166/2008	2008-02-25	USA
CY175001	B/NewYork/1167/2008	2008-02-26	USA
CY175033	B/NewYork/1171/2008	2008-02-27	USA
CY175041	B/NewYork/1172/2008	2008-02-28	USA
CY175049	B/NewYork/1173/2008	2008-03-03	USA
CY175057	B/NewYork/1174/2008	2008-03-04	USA
CY175065	B/NewYork/1175/2008	2008-03-04	USA
CY175073	B/NewYork/1176/2008	2008-03-06	USA
CY175089	B/NewYork/1178/2008	2008-03-10	USA
CY175209	B/NewYork/1182/2008	2008-02-27	USA
CY175257	B/NewYork/1190/2008	2008-03-18	USA
CY173695	B/NewYork/1193/2008	2008-04-02	USA
CY175281	B/NewYork/1194/2008	2008-04-10	USA
CY175289	B/NewYork/1195/2008	2008-04-16	USA
CY176329	B/NewYork/1196/2007	2007-11-20	USA
EU515996	B/NewYork/12/2007	2007-12-02	USA
KF216955	B/NewYork/12/2012	2012-10-19	USA
CY175297	B/NewYork/1201/2008	2008-11-28	USA
CY175321	B/NewYork/1204/2009	2009-02-09	USA
CY175329	B/NewYork/1205/2009	2009-02-09	USA
CY175345	B/NewYork/1207/2009	2009-02-18	USA
CY175353	B/NewYork/1208/2009	2009-02-23	USA
CY175361	B/NewYork/1209/2009	2009-02-23	USA
CY175369	B/NewYork/1210/2009	2009-03-02	USA
CY175377	B/NewYork/1211/2009	2009-03-02	USA
CY175385	B/NewYork/1212/2009	2009-02-19	USA
CY175393	B/NewYork/1213/2009	2009-02-24	USA
CY175417	B/NewYork/1216/2009	2009-03-05	USA
CY175425	B/NewYork/1217/2009	2009-03-08	USA
CY175433	B/NewYork/1218/2009	2009-03-11	USA
CY175441	B/NewYork/1219/2009	2009-03-16	USA
CY175449	B/NewYork/1220/2009	2009-03-25	USA
CY175481	B/NewYork/1224/2009	2009-04-28	USA
CY173876	B/NewYork/1227/2009	2009-01-29	USA
CY176345	B/NewYork/1228/2009	2009-02-01	USA
CY173884	B/NewYork/1229/2009	2009-02-12	USA
CY176353	B/NewYork/1230/2009	2009-03-12	USA
CY176369	B/NewYork/1232/2009	2009-03-30	USA
CY175497	B/NewYork/1235/2009	2010-02-06	USA
CY175505	B/NewYork/1238/2010	2010-09-29	USA
CY175513	B/NewYork/1239/2010	2010-11-26	USA
CY175521	B/NewYork/1240/2010	2010-12-08	USA
CY175529	B/NewYork/1241/2010	2010--	USA
CY175537	B/NewYork/1242/2010	2010-12-23	USA
CY173703	B/NewYork/1244/2010	2010-12-23	USA
CY175553	B/NewYork/1245/2011	2011-01-10	USA
CY175561	B/NewYork/1246/2011	2011-01-19	USA
CY175569	B/NewYork/1247/2011	2011-01-25	USA
CY175577	B/NewYork/1248/2011	2011-01-25	USA
CY175585	B/NewYork/1249/2011	2011-01-25	USA
CY175609	B/NewYork/1252/2011	2011-01-26	USA
CY175617	B/NewYork/1253/2011	2011-01-31	USA
CY175625	B/NewYork/1254/2011	2011-01-31	USA
CY175633	B/NewYork/1255/2011	2011-02-02	USA
CY175641	B/NewYork/1256/2011	2011-01-27	USA
CY173711	B/NewYork/1258/2011	2011-02-01	USA
CY173719	B/NewYork/1259/2011	2011-02-01	USA
CY175665	B/NewYork/1261/2011	2011-02-03	USA
CY175705	B/NewYork/1266/2011	2011-02-03	USA
CY175713	B/NewYork/1267/2011	2011-02-05	USA
CY175721	B/NewYork/1268/2011	2011-02-06	USA
CY175737	B/NewYork/1270/2011	2011-02-08	USA
CY175745	B/NewYork/1271/2011	2011-02-08	USA
CY175761	B/NewYork/1273/2011	2011-02-09	USA
CY175769	B/NewYork/1274/2011	2011-02-12	USA
CY175785	B/NewYork/1276/2011	2011-02-17	USA
CY175801	B/NewYork/1278/2011	2011-02-16	USA
CY175833	B/NewYork/1283/2011	2011-02-18	USA
CY175841	B/NewYork/1284/2011	2011-02-18	USA
CY175849	B/NewYork/1285/2011	2011-02-24	USA
CY175857	B/NewYork/1286/2011	2011-03-03	USA
CY175873	B/NewYork/1288/2011	2011-03-07	USA
CY175889	B/NewYork/1290/2011	2011-03-08	USA
CY173727	B/NewYork/1291/2011	2011-03-09	USA
CY175897	B/NewYork/1292/2011	2011-03-14	USA
CY175905	B/NewYork/1293/2011	2011-03-14	USA
CY175913	B/NewYork/1295/2011	2011-03-15	USA
CY175921	B/NewYork/1296/2011	2011-03-14	USA
CY175929	B/NewYork/1297/2011	2011-03-20	USA
CY175937	B/NewYork/1298/2011	2011-03-20	USA
CY173742	B/NewYork/1299/2011	2011-03-28	USA
CY175953	B/NewYork/1301/2011	2011-04-05	USA
CY175961	B/NewYork/1302/2011	2011-04-06	USA
CY175969	B/NewYork/1303/2011	2011-04-01	USA
CY175977	B/NewYork/1304/2011	2011-04-14	USA
CY173750	B/NewYork/1305/2011	2011-04-06	USA
CY173900	B/NewYork/1308/2011	2011-01-26	USA
CY181449	B/NewYork/1311/2011	2011-01-24	USA
CY181473	B/NewYork/1314/2011	2011-02-15	USA
CY181433	B/NewYork/1315/2011	2011-02-28	USA
CY181441	B/NewYork/1316/2011	2011-03-16	USA
CY181481	B/NewYork/1317/2011	2011-03-22	USA
CY175985	B/NewYork/1323/2011	2011-04-18	USA
CY173764	B/NewYork/1324/2011	2011-04-21	USA
CY173772	B/NewYork/1325/2011	2011-04-19	USA
CY175993	B/NewYork/1329/2012	2012-01-14	USA
CY173779	B/NewYork/1330/2012	2012-02-28	USA
CY176001	B/NewYork/1331/2012	2012-02-28	USA
CY176009	B/NewYork/1332/2012	2012-03-01	USA
CY176017	B/NewYork/1333/2012	2012-02-28	USA
CY176025	B/NewYork/1334/2012	2012-03-06	USA
CY176033	B/NewYork/1335/2012	2012-03-07	USA
CY176041	B/NewYork/1336/2012	2012-03-15	USA
CY176049	B/NewYork/1337/2012	2012-03-15	USA
CY176057	B/NewYork/1338/2012	2012-03-16	USA
CY176073	B/NewYork/1340/2012	2012-03-17	USA
CY176081	B/NewYork/1341/2012	2012-03-21	USA
CY176089	B/NewYork/1342/2012	2012-03-20	USA
CY176097	B/NewYork/1343/2012	2012-03-21	USA
CY176105	B/NewYork/1344/2012	2012-03-23	USA
CY176113	B/NewYork/1345/2012	2012-03-29	USA
CY176121	B/NewYork/1346/2012	2012-03-30	USA
CY176129	B/NewYork/1347/2012	2012-04-02	USA
CY176137	B/NewYork/1348/2012	2012-04-08	USA
CY176145	B/NewYork/1349/2012	2012-04-08	USA
CY176153	B/NewYork/1350/2012	2012-04-06	USA
CY176161	B/NewYork/1351/2012	2012-04-04	USA
CY176169	B/NewYork/1352/2012	2012-04-09	USA
CY176185	B/NewYork/1354/2012	2012-04-11	USA
CY176193	B/NewYork/1355/2012	2012-04-14	USA
CY176201	B/NewYork/1356/2012	2012-04-21	USA
CY176217	B/NewYork/1358/2012	2012-04-07	USA
CY173786	B/NewYork/1362/2012	2012-04-24	USA
CY173793	B/NewYork/1364/2012	2012-05-01	USA
CY176249	B/NewYork/1365/2012	2012-05-03	USA
CY176257	B/NewYork/1366/2012	2012-05-01	USA
CY173801	B/NewYork/1368/2012	2012-04-30	USA
CY176281	B/NewYork/1370/2012	2012-05-02	USA
CY176305	B/NewYork/1374/2012	2012-05-05	USA
CY173817	B/NewYork/1375/2012	2012-05-04	USA
CY176313	B/NewYork/1376/2012	2012-05-10	USA
CY173824	B/NewYork/1377/2012	2012-05-05	USA
CY173831	B/NewYork/1378/2012	2012-05-04	USA
CY173847	B/NewYork/1380/2012	2012-05-15	USA
CY173861	B/NewYork/1382/2012	2012-05-23	USA
CY173868	B/NewYork/1383/2012	2012-05-25	USA
CY176321	B/NewYork/1384/2012	2012-06-25	USA
CY181497	B/NewYork/1385/2012	2012-03-08	USA
CY181505	B/NewYork/1386/2012	2012-03-14	USA
CY174369	B/NewYork/1394/2003	2003-12-18	USA
KF216600	B/NewYork/14/2012	2012-11-26	USA
KF216578	B/NewYork/20/2012	2012-11-28	USA
FJ009302	B/NewYork/21/2008	2008-04-11	USA
FJ152004	B/NewYork/22/2008	2008-04-16	USA
CY019667	B/NewYork/24/1993	1993-12-08	USA
FJ152015	B/NewYork/24/2008	2008-04-23	USA
CY141307	B/NewYork/3292/2013	2013-01-11	USA
CY141309	B/NewYork/3294/2013	2013-01-16	USA
CY147269	B/NewYork/3377/2013	2013-03-26	USA
CY147272	B/NewYork/3380/2013	2013-03-27	USA
CY147274	B/NewYork/3382/2013	2013-03-28	USA
CY147279	B/NewYork/3387/2013	2013-04-02	USA
CY147282	B/NewYork/3390/2013	2013-04-08	USA
CY147283	B/NewYork/3391/2013	2013-04-11	USA
CY147284	B/NewYork/3392/2013	2013-04-11	USA
CY147285	B/NewYork/3393/2013	2013-04-12	USA
CY163443	B/NewYork/3455/2013	2013-05-08	USA
CY037367	B/NewYork/347/1999	1999-01-19	USA
CY187783	B/NewYork/3865/2014	2014-03-18	USA
CY187784	B/NewYork/3866/2014	2014-03-24	USA
CY187785	B/NewYork/3867/2014	2014-03-27	USA
CY187787	B/NewYork/3869/2014	2014-04-02	USA
CY187788	B/NewYork/3870/2014	2014-04-04	USA
CY187789	B/NewYork/3871/2014	2014-04-04	USA
CY187790	B/NewYork/3872/2014	2014-04-04	USA
CY187793	B/NewYork/3875/2014	2014-04-02	USA
CY187796	B/NewYork/3878/2014	2014-04-16	USA
CY187797	B/NewYork/3879/2014	2014-04-17	USA
CY019643	B/NewYork/39/1991	1991-03-20	USA
CY191363	B/NewYork/WC-LVD-13-001/2013	2013-11-20	USA
CY191371	B/NewYork/WC-LVD-13-002/2013	2013-12-22	USA
CY191347	B/NewYork/WC-LVD-14-001/2014	2014-03-05	USA
CY191355	B/NewYork/WC-LVD-14-002/2014	2014-03-08	USA
CY191331	B/NewYork/WC-LVD-14-003/2014	2014-02-11	USA
CY191379	B/NewYork/WC-LVD-14-004/2014	2014-02-18	USA
CY191387	B/NewYork/WC-LVD-14-005/2014	2014-02-23	USA
CY191395	B/NewYork/WC-LVD-14-006/2014	2014-03-01	USA
CY191403	B/NewYork/WC-LVD-14-007/2014	2014-03-11	USA
CY191411	B/NewYork/WC-LVD-14-008/2014	2014-03-14	USA
CY191419	B/NewYork/WC-LVD-14-009/2014	2014-03-17	USA
CY191427	B/NewYork/WC-LVD-14-010/2014	2014-03-18	USA
CY191435	B/NewYork/WC-LVD-14-011/2014	2014-03-10	USA
CY191443	B/NewYork/WC-LVD-14-012/2014	2014-03-20	USA
CY191451	B/NewYork/WC-LVD-14-013/2014	2014-03-22	USA
CY191467	B/NewYork/WC-LVD-14-015/2014	2014-03-24	USA
CY191475	B/NewYork/WC-LVD-14-016/2014	2014-03-31	USA
CY191483	B/NewYork/WC-LVD-14-018/2014	2014-04-02	USA
CY191491	B/NewYork/WC-LVD-14-019/2014	2014-04-02	USA
CY191499	B/NewYork/WC-LVD-14-020/2014	2014-04-11	USA
CY191515	B/NewYork/WC-LVD-14-022/2014	2014-04-10	USA
CY191523	B/NewYork/WC-LVD-14-023/2014	2014-04-14	USA
CY191531	B/NewYork/WC-LVD-14-024/2014	2014-04-17	USA
CY191539	B/NewYork/WC-LVD-14-025/2014	2014-04-17	USA
CY191547	B/NewYork/WC-LVD-14-026/2014	2014-04-17	USA
CY191555	B/NewYork/WC-LVD-14-027/2014	2014-04-20	USA
CY191563	B/NewYork/WC-LVD-14-028/2014	2014-04-19	USA
CY191571	B/NewYork/WC-LVD-14-029/2014	2014-04-18	USA
CY191579	B/NewYork/WC-LVD-14-030/2014	2014-04-18	USA
CY191603	B/NewYork/WC-LVD-14-034/2014	2014-04-29	USA
CY191619	B/NewYork/WC-LVD-14-036/2014	2014-04-27	USA
CY191627	B/NewYork/WC-LVD-14-037/2014	2014-05-05	USA
CY191635	B/NewYork/WC-LVD-14-038/2014	2014-05-22	USA
CY191643	B/NewYork/WC-LVD-14-039/2014	2014-05-14	USA
CY191651	B/NewYork/WC-LVD-14-040/2014	2014-05-15	USA
CY155730	B/Newcastle/1/2005	2005-09-26	Australia
CY152225	B/Newcastle/12/2005	2005-09-22	Australia
CY152226	B/Newcastle/12/2005	2005-09-22	Australia
CY188753	B/Nicaragua/1658_02/2010	2010-08-19	Nicaragua
CY188689	B/Nicaragua/3758_01/2008	2008-06-03	Nicaragua
CY188761	B/Nicaragua/3758_03/2010	2010-08-14	Nicaragua
CY188713	B/Nicaragua/4435_02/2008	2008-06-14	Nicaragua
CY188697	B/Nicaragua/4847_02/2008	2008-05-27	Nicaragua
CY188729	B/Nicaragua/4871_01/2008	2008-07-24	Nicaragua
CY188777	B/Nicaragua/4871_03/2010	2010-08-23	Nicaragua
CY188705	B/Nicaragua/511_01/2008	2008-06-10	Nicaragua
CY188793	B/Nicaragua/511_05/2012	2012-10-29	Nicaragua
CY188745	B/Nicaragua/5823_02/2010	2010-08-04	Nicaragua
CY188785	B/Nicaragua/921_04/2012	2012-10-29	Nicaragua
CY182409	B/Nicaragua/AGB2-02/2012	2012-08-27	Nicaragua
CY182417	B/Nicaragua/AGB2-03/2012	2012-08-24	Nicaragua
CY182425	B/Nicaragua/AGB2-06/2012	2012-09-19	Nicaragua
CY182433	B/Nicaragua/AGB2-07/2012	2012-09-22	Nicaragua
CY182361	B/Nicaragua/AGB2-08/2012	2012-08-29	Nicaragua
CY182441	B/Nicaragua/AGB2-09/2012	2012-09-02	Nicaragua
CY182449	B/Nicaragua/AGB2-10/2012	2012-09-30	Nicaragua
CY182465	B/Nicaragua/AGB2-12/2012	2012-09-01	Nicaragua
CY182481	B/Nicaragua/AGB2-14/2012	2012-10-05	Nicaragua
CY182497	B/Nicaragua/AGB2-16/2012	2012-10-09	Nicaragua
CY182369	B/Nicaragua/AGB2-17/2012	2012-10-10	Nicaragua
CY182505	B/Nicaragua/AGB2-18/2012	2012-09-15	Nicaragua
CY182521	B/Nicaragua/AGB2-20/2012	2012-09-15	Nicaragua
CY182529	B/Nicaragua/AGB2-23/2012	2012-07-11	Nicaragua
CY182537	B/Nicaragua/AGB2-24/2012	2012-08-02	Nicaragua
CY182545	B/Nicaragua/AGB2-25/2012	2012-07-28	Nicaragua
CY182553	B/Nicaragua/AGB2-26/2012	2012-08-20	Nicaragua
CY182561	B/Nicaragua/AGB2-27/2012	2012-08-17	Nicaragua
CY182377	B/Nicaragua/AGB2-29/2012	2012-10-08	Nicaragua
CY182577	B/Nicaragua/AGB2-30/2012	2012-09-07	Nicaragua
CY182385	B/Nicaragua/AGB2-32/2012	2012-09-10	Nicaragua
CY182585	B/Nicaragua/AGB2-33/2012	2012-06-26	Nicaragua
CY182609	B/Nicaragua/AGB2-37/2012	2012-10-14	Nicaragua
CY182617	B/Nicaragua/AGB2-38/2012	2012-10-16	Nicaragua
CY182393	B/Nicaragua/AGB2-41/2012	2012-10-24	Nicaragua
CY182641	B/Nicaragua/AGB2-42/2012	2012-10-23	Nicaragua
CY182657	B/Nicaragua/AGB2-48/2012	2012-11-07	Nicaragua
LC033177	B/Niigata/13F001/2014	2014-01-28	Japan
LC033185	B/Niigata/13F064/2014	2014-02-05	Japan
LC033153	B/Niigata/13F117/2014	2014-02-10	Japan
LC033193	B/Niigata/13F180/2014	2014-02-17	Japan
LC033209	B/Niigata/13F336/2014	2014-03-03	Japan
LC033217	B/Niigata/13F434/2014	2014-03-11	Japan
LC033225	B/Niigata/13F498/2014	2014-03-17	Japan
LC033073	B/Niigata/13NU024/2014	2014-04-17	Japan
CY109194	B/Ningbo/41/2010	2010-01-06	China
CY109202	B/Ningbo/429/2010	2010-02-21	China
CY109210	B/Ningbo/49/2010	2010-01-09	China
EU852025	B/NorthCarolina/01/2008	2008-02-06	USA
GQ340591	B/NorthCarolina/01/2009	2009-02-03	USA
JN992782	B/NorthCarolina/01/2010	2010-02-24	USA
KC813602	B/NorthCarolina/01/2011	2011-02-01	USA
KF216459	B/NorthCarolina/01/2013	2013-01-29	USA
KM063581	B/NorthCarolina/01/2014	2014-03-18	USA
KC813604	B/NorthCarolina/02/2011	2011-02-01	USA
KF216892	B/NorthCarolina/02/2012	2012-10-31	USA
KF217000	B/NorthCarolina/02/2013	2013-03-02	USA
JN992973	B/NorthCarolina/03/2010	2010-11-22	USA
KF216787	B/NorthCarolina/03/2013	2013-03-20	USA
KM063702	B/NorthCarolina/03/2014	2014-05-07	USA
KC813611	B/NorthCarolina/04/2011	2011-01-26	USA
KF216703	B/NorthCarolina/04/2013	2013-04-04	USA
JN992975	B/NorthCarolina/05/2010	2010-12-03	USA
KC813674	B/NorthCarolina/05/2011	2011-02-07	USA
KF216646	B/NorthCarolina/05/2012	2012-12-04	USA
KC814146	B/NorthCarolina/06/2011	2011-01-24	USA
KF216731	B/NorthCarolina/06/2013	2013-04-04	USA
KT283574	B/NorthCarolina/06/2014	2014-07-31	USA
KF216811	B/NorthCarolina/07/2013	2013-04-07	USA
KC814135	B/NorthCarolina/08/2011	2011-02-10	USA
KJ136180	B/NorthCarolina/08/2013	2013-04-19	USA
JN992950	B/NorthCarolina/09/2010	2010-12-27	USA
JN992953	B/NorthCarolina/10/2010	2010-12-17	USA
KJ136189	B/NorthCarolina/10/2013	2013-04-20	USA
JN992981	B/NorthCarolina/11/2010	2010-11-29	USA
JN992955	B/NorthCarolina/12/2010	2010-12-20	USA
KC814145	B/NorthCarolina/14/2011	2011-01-29	USA
KC814139	B/NorthCarolina/16/2011	2011-02-07	USA
KC814137	B/NorthCarolina/17/2011	2011-02-10	USA
KC813624	B/NorthCarolina/19/2011	2011-02-17	USA
KC813552	B/NorthCarolina/20/2011	2011-01-06	USA
KC813645	B/NorthCarolina/22/2011	2011-01-13	USA
KC813639	B/NorthCarolina/24/2011	2011-02-08	USA
KC814151	B/NorthCarolina/26/2011	2011-01-15	USA
KC814154	B/NorthCarolina/27/2011	2011-01-12	USA
KC891670	B/NorthCarolina/28/2011	2011-11-13	USA
CY147280	B/NorthCarolina/3388/2013	2013-04-05	USA
CY187800	B/NorthCarolina/3882/2014	2014-02-20	USA
CY069565	B/NorthCarolina/WRAIR1582P/2009	2009-03-	USA
EU779600	B/NorthDakota/01/2008	2008-02-11	USA
GQ340575	B/NorthDakota/01/2009	2009-02-05	USA
KC813867	B/NorthDakota/01/2011	2011-01-15	USA
KF216961	B/NorthDakota/01/2012	2012-11-07	USA
EU779602	B/NorthDakota/02/2008	2008-02-13	USA
KC813893	B/NorthDakota/02/2011	2011-02-22	USA
KF216979	B/NorthDakota/02/2012	2012-11-02	USA
KF216608	B/NorthDakota/02/2013	2013-03-03	USA
KF216878	B/NorthDakota/04/2012	2012-12-28	USA
KF301653	B/Novosibirsk/05/2011	2011-02-11	Russia
KF301656	B/Novosibirsk/74/2012	2012-06-04	Russia
GQ451468	B/Ohio/01/2009	2009-02-05	USA
JQ034243	B/Ohio/01/2011	2011-01-01	USA
KC892056	B/Ohio/01/2012	2012-04-12	USA
KF216763	B/Ohio/01/2013	2013-01-14	USA
KM063832	B/Ohio/01/2014	2014-02-28	USA
GQ451476	B/Ohio/02/2009	2009-01-19	USA
GQ451487	B/Ohio/02/2009	2009-01-19	USA
KC813889	B/Ohio/02/2011	2011-01-31	USA
KC813941	B/Ohio/03/2011	2011-02-10	USA
KF216564	B/Ohio/03/2013	2013-03-13	USA
KJ532175	B/Ohio/04/2013	2013-11-05	USA
KF216523	B/Ohio/06/2012	2012-11-19	USA
KF216687	B/Ohio/06/2012	2012-11-19	USA
CY163431	B/Ohio/3443/2013	2013-02-21	USA
CY187803	B/Ohio/3885/2014	2014-04-18	USA
CY030831	B/Ohio/UR06-0428/2007	2007-02-26	USA
CY037431	B/Ohio/UR06-0572/2007	2007-03-12	USA
CY018797	B/Oita/15/1992	1992-10-16	Japan
EU779594	B/Oklahoma/01/2008	2008-02-19	USA
KC813570	B/Oklahoma/01/2011	2011-01-04	USA
EU515886	B/Oklahoma/02/2007	2007-11-09	USA
EU779596	B/Oklahoma/02/2008	2008-02-18	USA
JN992872	B/Oklahoma/02/2010	2010-11-05	USA
KF217019	B/Oklahoma/02/2013	2013-01-22	USA
GQ340623	B/Oklahoma/03/2007	2007-11-01	USA
KM063872	B/Oklahoma/03/2014	2014-03-23	USA
KF216695	B/Oklahoma/04/2013	2013-03-14	USA
CY134621	B/Oklahoma/3065/2012	2012-12-05	USA
CY141313	B/Oklahoma/3298/2013	2013-01-09	USA
CY147214	B/Oklahoma/3322/2013	2013-03-04	USA
CY147234	B/Oklahoma/3342/2013	2013-03-14	USA
CY147248	B/Oklahoma/3356/2013	2013-03-15	USA
CY147266	B/Oklahoma/3374/2013	2013-03-21	USA
CY187379	B/Oklahoma/3711/2014	2014-01-14	USA
CY187804	B/Oklahoma/3886/2014	2014-04-22	USA
KC814021	B/Oregon/01/2011	2011-03-25	USA
KC891634	B/Oregon/01/2012	2012-01-18	USA
KC891819	B/Oregon/02/2012	2012-03-06	USA
KF216659	B/Oregon/04/2012	2012-12-31	USA
K02713	B/Oregon/5/80	1980--	USA
CY018557	B/Osaka/547/1997	1997--	Japan
CY154818	B/Otago/01/2004	2004-08-26	NewZealand
[truncated: 983 more rows]

## Sheet: NA
Accession	Virus name	Date	Country
X67013	B/Yamagata/16/88	1988--	Japan
M30631	B/HongKong/8/73	1973--	HongKong
M30632	B/Leningrad/179/86	1986--	Russia
M30633	B/Maryland/59	1959--	USA
M30634	B/Memphis/6/86	1986--	USA
M30635	B/Memphis/3/89	1989--	USA
M30636	B/Oregon/5/80	1980--	USA
M30639	B/Victoria/3/85	1985--	Australia
J02095	B/lee/40	1940--	USA
AY581986	B/Aichi/5/88	1988--	Japan
CY018679	B/Akita/27/2001	2001--	Japan
JF972546	B/Akita/34/2001	2001-03-08	Japan
JF972554	B/Akita/41/2001	2001-03-09	Japan
KJ136165	B/Alabama/02/2013	2013-05-22	USA
KT283483	B/Alaska/02/2014	2014-05-29	USA
CY019661	B/Alaska/03/1992	1992-06-13	USA
KT283443	B/Alaska/03/2014	2014-06-09	USA
KJ136159	B/Alaska/06/2013	2013-05-10	USA
CY018359	B/Alaska/12/1996	1996-10-28	USA
AY139059	B/Alaska/16/2000	2000--	USA
CY018471	B/Alaska/16/2000	2000-11-22	USA
KT283550	B/Alaska/25/2014	2014-07-30	USA
DQ508915	B/AnnArbor/1/1986	1986--	USA
CY018575	B/AnnArbor/1994	1994--	USA
CY019549	B/Argentina/132/2001	2001-08-07	Argentina
KP067330	B/Argentina/275/1997	1997--	Argentina
CY018607	B/Argentina/3640/1999	1999--	Argentina
AY139071	B/Argentina/69/2001	2001--	Argentina
KJ532170	B/Arizona/01/2014	2014-01-02	USA
KJ136129	B/Arizona/03/2013	2013-01-23	USA
KJ136171	B/Arizona/06/2013	2013-05-30	USA
KJ532198	B/Arizona/08/2013	2013-09-27	USA
DQ343823	B/Arizona/135/2005	2005--	USA
DQ343822	B/Arizona/140/2005	2005--	USA
DQ343821	B/Arizona/146/2005	2005--	USA
DQ343820	B/Arizona/148/2005	2005--	USA
DQ343819	B/Arizona/162/2005	2005--	USA
DQ343817	B/Arizona/164/2005	2005--	USA
DQ343824	B/Arizona/59/2005	2005--	USA
KJ532162	B/Arkansas/01/2013	2013-12-29	USA
CY109184	B/Arkhangelsk/RII1/2010	2010-12-16	Russia
KP067331	B/Auckland/01/2000	2000--	NewZealand
CY018415	B/Auckland/01/2000	2000-05-09	NewZealand
CY151595	B/Auckland/1/2003	2003-02-18	NewZealand
CY154772	B/Auckland/1/2004	2004-08-11	NewZealand
CY155924	B/Auckland/1/2007	2007-05-16	NewZealand
CY150699	B/Auckland/1/2008	2008-03-27	NewZealand
CY149959	B/Auckland/10/2008	2008-06-25	NewZealand
CY150049	B/Auckland/106/2008	2008-08-09	NewZealand
CY151779	B/Auckland/109/2005	2005-06-27	NewZealand
CY153180	B/Auckland/117/2008	2008-08-12	NewZealand
CY156508	B/Auckland/12/2008	2008-06-30	NewZealand
CY151035	B/Auckland/14/2002	2002-06-06	NewZealand
CY156220	B/Auckland/14/2007	2007-09-24	NewZealand
CY150098	B/Auckland/144/2008	2008-08-25	NewZealand
CY150131	B/Auckland/158/2008	2008-09-12	NewZealand
CY156852	B/Auckland/159/2008	2008-09-19	NewZealand
JF972552	B/Auckland/2/2001	2001-06-07	NewZealand
CY150707	B/Auckland/2/2008	2008-04-22	NewZealand
CY152996	B/Auckland/23/2008	2008-07-08	NewZealand
CY151283	B/Auckland/26/2002	2002-07-04	NewZealand
CY154148	B/Auckland/27/2011	2011-07-06	NewZealand
CY155948	B/Auckland/3/2007	2007-06-28	NewZealand
CY156452	B/Auckland/3/2008	2008-05-13	NewZealand
CY155380	B/Auckland/32/2005	2005-05-30	NewZealand
CY156556	B/Auckland/33/2008	2008-07-11	NewZealand
CY151531	B/Auckland/35/2002	2002-08-27	NewZealand
CY151579	B/Auckland/36/2002	2002-10-02	NewZealand
CY151627	B/Auckland/4/2005	2005-04-18	NewZealand
CY155956	B/Auckland/4/2007	2007-07-02	NewZealand
CY150763	B/Auckland/41/2008	2008-07-17	NewZealand
CY154316	B/Auckland/53/2011	2011-08-02	NewZealand
CY152948	B/Auckland/6/2008	2008-06-18	NewZealand
CY156604	B/Auckland/63/2008	2008-07-23	NewZealand
CY154444	B/Auckland/65/2011	2011-08-29	NewZealand
CY154508	B/Auckland/66/2011	2011-09-10	NewZealand
CY154020	B/Auckland/7/2011	2011-05-30	NewZealand
CY154540	B/Auckland/71/2011	2011-09-22	NewZealand
CY153108	B/Auckland/91/2008	2008-08-04	NewZealand
CY156676	B/Auckland/97/2008	2008-08-07	NewZealand
CY151739	B/Auckland/98/2005	2005-06-18	NewZealand
CY019677	B/Bangkok/141/1994	1994-05-07	Thailand
CY019613	B/Bangkok/153/1990	1990--	Thailand
AY139056	B/Bangkok/34/99	1999--	Thailand
AY139055	B/Bangkok/54/99	1999--	Thailand
CY115257	B/Bangladesh/3333/2007	2007--	Bangladesh
CY115361	B/Bangladesh/5945/2009	2009--	Bangladesh
KC244110	B/Beijing-Xicheng/11496/2011	2011-09-	China
AJ249278	B/Beijing/1/1987	1987--	China
M54967	B/Beijing/1/1987	1987--	China
KP067333	B/Beijing/1/1994	1994--	China
AJ784090	B/Beijing/184/93	1993--	China
AY139077	B/Beijing/184/93	1993--	China
AY139078	B/Beijing/243/97	1997--	China
KP067335	B/Beijing/6/1994	1994--	China
AY687396	B/Beijing/76/98	1998--	China
CY111568	B/Boston/DB01/2011	2011-02-11	USA
CY111488	B/Boston/DB02/2011	2011-03-18	USA
CY111575	B/Boston/DB03/2011	2011-04-20	USA
CY171801	B/Boston/YGB_01002/2013	2013-01-01	USA
CY171809	B/Boston/YGB_01005/2013	2013-01-31	USA
CY171817	B/Boston/YGB_01006/2013	2013-02-10	USA
CY171745	B/Boston/YGB_01007/2013	2013-02-13	USA
CY171825	B/Boston/YGB_01009/2013	2013-02-20	USA
CY171833	B/Boston/YGB_01010/2013	2013-02-23	USA
CY171841	B/Boston/YGB_01017/2013	2013-03-14	USA
CY171865	B/Boston/YGB_01020/2013	2013-03-17	USA
CY171873	B/Boston/YGB_01021/2013	2013-03-18	USA
CY171881	B/Boston/YGB_01022/2013	2013-03-20	USA
CY171897	B/Boston/YGB_01025/2013	2013-03-25	USA
CY171905	B/Boston/YGB_01030/2013	2013-03-29	USA
CY171913	B/Boston/YGB_01031/2013	2013-03-31	USA
CY171921	B/Boston/YGB_01032/2013	2013-04-01	USA
CY171929	B/Boston/YGB_01033/2013	2013-04-01	USA
CY171945	B/Boston/YGB_01035/2013	2013-04-02	USA
CY171953	B/Boston/YGB_01036/2013	2013-04-03	USA
CY171961	B/Boston/YGB_01038/2013	2013-04-04	USA
CY171977	B/Boston/YGB_01040/2013	2013-04-05	USA
CY171761	B/Boston/YGB_01042/2013	2013-04-08	USA
CY171985	B/Boston/YGB_01043/2013	2013-04-08	USA
CY171993	B/Boston/YGB_01044/2013	2013-04-09	USA
CY172009	B/Boston/YGB_01046/2013	2013-04-10	USA
CY172017	B/Boston/YGB_01047/2013	2013-04-13	USA
CY172041	B/Boston/YGB_01050/2013	2013-04-22	USA
CY172049	B/Boston/YGB_01051/2013	2013-04-26	USA
CY172057	B/Boston/YGB_01052/2013	2013-04-26	USA
CY172065	B/Boston/YGB_01055/2013	2013-04-27	USA
CY172073	B/Boston/YGB_01056/2013	2013-04-28	USA
CY171777	B/Boston/YGB_01057/2013	2013-05-01	USA
CY172081	B/Boston/YGB_01058/2013	2013-05-02	USA
CY172089	B/Boston/YGB_02012/2013	2013-03-20	USA
CY172097	B/Boston/YGB_02021/2013	2013-04-05	USA
CY172105	B/Boston/YGB_02022/2013	2013-04-08	USA
AY139070	B/Brazil/952/2001	2001--	Brazil
CY018439	B/Brazil/975/2000	2000-06-09	Brazil
CY155900	B/Brisbane/03/2007	2007-03-09	Australia
CY154780	B/Brisbane/1/2004	2004-08-14	Australia
CY152292	B/Brisbane/1/2006	2006-02-27	Australia
CY155884	B/Brisbane/1/2007	2007-01-25	Australia
CY153468	B/Brisbane/1/2010	2010-08-11	Australia
CY152884	B/Brisbane/10/2007	2007-08-09	Australia
CY150277	B/Brisbane/10/2011	2011-02-18	Australia
CY149846	B/Brisbane/101/2005	2005-09-28	Australia
CY150017	B/Brisbane/102/2008	2008-07-28	Australia
CY155764	B/Brisbane/104/2005	2005-10-31	Australia
CY156660	B/Brisbane/104/2008	2008-08-05	Australia
CY155772	B/Brisbane/105/2005	2005-11-19	Australia
CY154524	B/Brisbane/108/2011	2011-09-14	Australia
CY151051	B/Brisbane/11/2002	2002-06-06	Australia
CY156428	B/Brisbane/11/2008	2008-04-23	Australia
CY150349	B/Brisbane/111/2011	2011-10-02	Australia
CY156924	B/Brisbane/112/2011	2011-09-26	Australia
CY150803	B/Brisbane/115/2008	2008-08-18	Australia
CY154580	B/Brisbane/117/2011	2011-10-10	Australia
CY153236	B/Brisbane/119/2008	2008-08-17	Australia
CY154612	B/Brisbane/119/2011	2011-10-19	Australia
CY150650	B/Brisbane/12/2007	2007-08-14	Australia
CY156444	B/Brisbane/12/2008	2008-05-09	Australia
CY156932	B/Brisbane/121/2011	2011-10-31	Australia
CY153188	B/Brisbane/122/2008	2008-08-12	Australia
CY154620	B/Brisbane/124/2011	2011-11-09	Australia
CY156940	B/Brisbane/125/2011	2011-11-18	Australia
CY152572	B/Brisbane/13/2006	2006-07-24	Australia
CY152932	B/Brisbane/13/2007	2007-09-02	Australia
CY156436	B/Brisbane/13/2008	2008-05-01	Australia
CY153916	B/Brisbane/13/2011	2011-02-28	Australia
CY153084	B/Brisbane/138/2008	2008-08-01	Australia
CY155028	B/Brisbane/14/2004	2004-09-23	Australia
CY152580	B/Brisbane/14/2006	2006-07-28	Australia
CY156468	B/Brisbane/14/2008	2008-06-04	Australia
CY153924	B/Brisbane/14/2011	2011-03-03	Australia
CY155084	B/Brisbane/15/2004	2004-10-02	Australia
CY149935	B/Brisbane/15/2007	2007-08-20	Australia
CY153932	B/Brisbane/15/2011	2011-03-09	Australia
CY152588	B/Brisbane/16/2006	2006-08-01	Australia
CY156148	B/Brisbane/16/2007	2007-09-06	Australia
CY153636	B/Brisbane/16/2010	2010-09-27	Australia
CY156764	B/Brisbane/162/2008	2008-08-21	Australia
CY153428	B/Brisbane/163/2008	2008-10-04	Australia
CY156884	B/Brisbane/164/2008	2008-09-30	Australia
CY150164	B/Brisbane/165/2008	2008-09-25	Australia
CY152604	B/Brisbane/17/2006	2006-08-03	Australia
CY156476	B/Brisbane/17/2008	2008-06-11	Australia
CY153364	B/Brisbane/171/2008	2008-09-04	Australia
CY155172	B/Brisbane/18/2004	2004-10-22	Australia
CY156180	B/Brisbane/18/2007	2007-09-11	Australia
CY154012	B/Brisbane/18/2011	2011-05-25	Australia
CY155188	B/Brisbane/19/2004	2004-10-28	Australia
CY150899	B/Brisbane/2/2002	2002-05-16	Australia
CY152284	B/Brisbane/2/2006	2006-02-23	Australia
CY149919	B/Brisbane/2/2007	2007-02-06	Australia
CY156404	B/Brisbane/2/2008	2008-02-02	Australia
CY153860	B/Brisbane/2/2011	2011-01-04	Australia
CY155220	B/Brisbane/20/2004	2004-12-01	Australia
CY149943	B/Brisbane/20/2007	2007-08-31	Australia
CY151211	B/Brisbane/21/2002	2002-06-24	Australia
CY155228	B/Brisbane/21/2004	2004-12-29	Australia
CY156500	B/Brisbane/21/2008	2008-06-23	Australia
CY149951	B/Brisbane/22/2007	2007-09-12	Australia
CY156524	B/Brisbane/22/2008	2008-07-02	Australia
CY152612	B/Brisbane/23/2006	2006-08-08	Australia
CY156252	B/Brisbane/23/2007	2007-10-01	Australia
CY151171	B/Brisbane/24/2002	2002-06-20	Australia
CY156292	B/Brisbane/24/2007	2007-10-19	Australia
CY151131	B/Brisbane/25/2002	2002-06-17	Australia
CY156332	B/Brisbane/25/2007	2007-10-29	Australia
CY150220	B/Brisbane/25/2010	2010-10-06	Australia
CY151987	B/Brisbane/26/2005	2005-08-03	Australia
CY150244	B/Brisbane/26/2010	2010-10-17	Australia
CY151123	B/Brisbane/27/2002	2002-06-14	Australia
CY156340	B/Brisbane/27/2007	2007-11-02	Australia
CY156348	B/Brisbane/28/2007	2007-11-24	Australia
CY153764	B/Brisbane/28/2010	2010-10-28	Australia
CY156356	B/Brisbane/29/2007	2007-12-10	Australia
CY150931	B/Brisbane/3/2002	2002-05-20	Australia
CY155780	B/Brisbane/3/2006	2006-05-04	Australia
CY150691	B/Brisbane/3/2008	2008-02-29	Australia
CY153500	B/Brisbane/3/2010	2010-08-19	Australia
CY156372	B/Brisbane/30/2007	2007-12-20	Australia
CY152644	B/Brisbane/31/2006	2006-08-16	Australia
CY156388	B/Brisbane/31/2007	2007-12-28	Australia
CY156548	B/Brisbane/31/2008	2008-07-09	Australia
CY153772	B/Brisbane/31/2010	2010-11-03	Australia
EF566111	B/Brisbane/32/2002	2002--	Australia
CY018703	B/Brisbane/32/2002	2002-07-02	Australia
CY155548	B/Brisbane/32/2005	2005-08-09	Australia
CY156380	B/Brisbane/32/2007	2007-12-27	Australia
CY154028	B/Brisbane/32/2011	2011-06-06	Australia
FJ766844	B/Brisbane/33/2008	2008-07-13	Australia
CY149983	B/Brisbane/33/2008	2008-07-13	Australia
CY151291	B/Brisbane/34/2002	2002-07-04	Australia
CY156620	B/Brisbane/34/2008	2008-07-24	Australia
CY152003	B/Brisbane/36/2005	2005-08-05	Australia
CY152668	B/Brisbane/38/2006	2006-08-20	Australia
CY151331	B/Brisbane/39/2002	2002-07-11	Australia
CY152692	B/Brisbane/39/2006	2006-08-23	Australia
CY150252	B/Brisbane/39/2010	2010-11-26	Australia
CY150971	B/Brisbane/4/2002	2002-05-24	Australia
CY154892	B/Brisbane/4/2004	2004-09-11	Australia
CY155348	B/Brisbane/4/2005	2005-05-19	Australia
CY155788	B/Brisbane/4/2006	2006-05-04	Australia
CY152812	B/Brisbane/4/2007	2007-03-29	Australia
CY153876	B/Brisbane/4/2011	2011-01-19	Australia
CY150549	B/Brisbane/40/2005	2005-08-06	Australia
CY153844	B/Brisbane/41/2010	2010-12-18	Australia
CY155564	B/Brisbane/42/2005	2005-08-14	Australia
CY152051	B/Brisbane/43/2005	2005-08-12	Australia
CY152700	B/Brisbane/43/2006	2006-08-25	Australia
CY152708	B/Brisbane/44/2006	2006-08-27	Australia
CY151371	B/Brisbane/47/2002	2002-07-16	Australia
CY156628	B/Brisbane/48/2008	2008-07-29	Australia
CY155036	B/Brisbane/5/2004	2004-09-23	Australia
CY155796	B/Brisbane/5/2006	2006-05-06	Australia
CY152820	B/Brisbane/5/2007	2007-06-24	Australia
CY156412	B/Brisbane/5/2008	2008-03-04	Australia
CY151387	B/Brisbane/52/2002	2002-07-18	Australia
CY153052	B/Brisbane/54/2008	2008-07-25	Australia
CY153076	B/Brisbane/55/2008	2008-07-31	Australia
CY155660	B/Brisbane/58/2005	2005-08-29	Australia
CY151435	B/Brisbane/59/2002	2002-07-27	Australia
CY151747	B/Brisbane/6/2005	2005-06-19	Australia
CY152828	B/Brisbane/6/2007	2007-06-26	Australia
CY153892	B/Brisbane/6/2011	2011-02-05	Australia
CY098872	B/Brisbane/60-10/2010	2010-09-29	Australia
CY099923	B/Brisbane/60-11/2010	2010-10-05	Australia
CY099572	B/Brisbane/60-12/2010	2010-10-09	Australia
CY100403	B/Brisbane/60-2/2010	2010-11-09	Australia
CY099548	B/Brisbane/60-3/2010	2010-11-23	Australia
CY100411	B/Brisbane/60-5/2010	2010-12-01	Australia
CY100419	B/Brisbane/60-6/2010	2010-09-13	Australia
CY099564	B/Brisbane/60-7/2010	2010-09-15	Australia
CY152147	B/Brisbane/60/2005	2005-08-31	Australia
CY115153	B/Brisbane/60/2008	2008--	Australia
FJ766839	B/Brisbane/60/2008	2008-08-15	Australia
FJ766841	B/Brisbane/60/2008	2008-08-04	Australia
CY152732	B/Brisbane/63/2006	2006-09-03	Australia
CY152075	B/Brisbane/65/2005	2005-08-17	Australia
CY152716	B/Brisbane/67/2006	2006-08-29	Australia
CY152107	B/Brisbane/68/2005	2005-08-25	Australia
CY154324	B/Brisbane/68/2011	2011-08-03	Australia
CY151075	B/Brisbane/7/2002	2002-06-11	Australia
CY154916	B/Brisbane/7/2004	2004-09-14	Australia
CY152836	B/Brisbane/7/2006	2006-06-30	Australia
CY152852	B/Brisbane/7/2007	2007-07-20	Australia
CY151507	B/Brisbane/72/2002	2002-08-16	Australia
CY151547	B/Brisbane/74/2002	2002-08-29	Australia
CY152740	B/Brisbane/74/2006	2006-09-08	Australia
CY152139	B/Brisbane/77/2005	2005-08-29	Australia
CY152756	B/Brisbane/77/2006	2006-09-14	Australia
CY153092	B/Brisbane/79/2008	2008-08-02	Australia
CY151819	B/Brisbane/8/2005	2005-07-02	Australia
CY150613	B/Brisbane/8/2007	2007-07-31	Australia
CY156644	B/Brisbane/80/2008	2008-07-31	Australia
CY152764	B/Brisbane/84/2006	2006-09-21	Australia
CY154388	B/Brisbane/84/2011	2011-08-16	Australia
CY152195	B/Brisbane/85/2005	2005-09-09	Australia
CY156020	B/Brisbane/9/2007	2007-07-31	Australia
CY153548	B/Brisbane/9/2010	2010-09-08	Australia
CY152163	B/Brisbane/90/2005	2005-09-06	Australia
CY152772	B/Brisbane/90/2006	2006-09-26	Australia
CY152780	B/Brisbane/92/2006	2006-10-03	Australia
CY152788	B/Brisbane/93/2006	2006-10-05	Australia
CY155724	B/Brisbane/95/2005	2005-09-21	Australia
CY152804	B/Brisbane/95/2006	2006-12-22	Australia
CY152203	B/Brisbane/97/2005	2005-09-12	Australia
CY152252	B/Brisbane/99/2005	2005-10-05	Australia
CY154492	B/Brisbane/99/2011	2011-09-06	Australia
CY018543	B/Bucharest/311/1998	1998--	Romania
CY018847	B/California/01/1995	1995--	USA
KM063762	B/California/01/2014	2014-01-21	USA
CY019693	B/California/02/1994	1994-12-13	USA
CY022239	B/California/02/1995	1995-02-16	USA
KM063726	B/California/02/2014	2014-01-26	USA
KM063778	B/California/04/2014	2014-02-03	USA
KM063802	B/California/05/2014	2014-02-25	USA
KT283451	B/California/16/2014	2014-04-11	USA
KT283499	B/California/18/2014	2014-05-07	USA
EU879084	B/California/4/2005	2005-01-28	USA
EU879086	B/California/5/2005	2005-01-24	USA
CY098909	B/California/NHRC0001/2004	2004-12-23	USA
CY099492	B/California/NHRC0001/2005	2005-01-25	USA
CY099380	B/California/NHRC0001/2006	2006-03-29	USA
CY099771	B/California/NHRC0002/2006	2006-03-09	USA
CY099947	B/California/NHRC0003/2006	2006-03-14	USA
CY099476	B/California/NHRC0004/2003	2003-03-06	USA
CY099532	B/California/NHRC0004/2006	2006-02-28	USA
CY099883	B/California/NHRC0005/2005	2005-01-18	USA
CY099891	B/California/NHRC0006/2005	2005-01-21	USA
CY099524	B/California/NHRC0006/2006	2006-02-21	USA
CY098917	B/California/NHRC0007/2005	2005-02-11	USA
CY099899	B/California/NHRC0008/2005	2005-02-22	USA
KF928639	B/California/NHRC384256/2013	2013-01-03	USA
KT313429	B/California/NHRC_BRD11999N/2015	2015-02-17	USA
KT313430	B/California/NHRC_BRD12016N/2015	2015-03-02	USA
KT259417	B/California/NHRC_BRD41044N/2015	2015-01-16	USA
KT259418	B/California/NHRC_BRD80335N/2014	2014-12-01	USA
KT313431	B/California/NHRC_FDX11810/2015	2015-03-05	USA
KT313432	B/California/NHRC_SAR10325N/2015	2015-02-19	USA
KT259425	B/California/NHRC_SAR40985N/2015	2015-01-17	USA
CY018487	B/Canada/16188/2000	2000-11-23	Canada
AY139065	B/Canada/464/2001	2001--	Canada
CY022223	B/Chantaburi/218/2003	2003-07-26	Thailand
AB036871	B/Chiba/447/98	1998--	Japan
CY172113	B/Chicago/YGB_04001/2012	2012-11-13	USA
CY172121	B/Chicago/YGB_04003/2012	2012-12-26	USA
CY172129	B/Chicago/YGB_04004/2012	2012-12-31	USA
CY171785	B/Chicago/YGB_04005/2012	2012-12-31	USA
CY172137	B/Chicago/YGB_04006/2013	2013-01-03	USA
CY172145	B/Chicago/YGB_04007/2013	2013-02-06	USA
CY172153	B/Chicago/YGB_04008/2013	2013-02-07	USA
CY171793	B/Chicago/YGB_04010/2013	2013-02-20	USA
CY172161	B/Chicago/YGB_04011/2013	2013-02-20	USA
CY019581	B/Chile/3162/2002	2002-03-14	Chile
KC244112	B/ChongqingYuzhong/1480/2010	2010-08-	China
CY155876	B/Christchurch/1/2007	2007-01-25	NewZealand
CY153452	B/Christchurch/1/2010	2010-06-30	NewZealand
CY153460	B/Christchurch/1001/2010	2010-07-31	NewZealand
CY155916	B/Christchurch/1002/2007	2007-04-13	NewZealand
CY154116	B/Christchurch/101/2011	2011-06-30	NewZealand
CY150106	B/Christchurch/104/2008	2008-08-28	NewZealand
CY151523	B/Christchurch/118/2002	2002-08-22	NewZealand
CY151539	B/Christchurch/119/2002	2002-08-28	NewZealand
CY150779	B/Christchurch/13/2008	2008-07-23	NewZealand
CY151571	B/Christchurch/133/2002	2002-09-11	NewZealand
CY152844	B/Christchurch/16/2007	2007-07-16	NewZealand
CY150025	B/Christchurch/18/2008	2008-08-03	NewZealand
CY150421	B/Christchurch/188/2004	2004-09-23	NewZealand
CY150683	B/Christchurch/2/2008	2008-01-19	NewZealand
CY150605	B/Christchurch/200/2007	2007-06-30	NewZealand
CY151923	B/Christchurch/209/2005	2005-07-20	NewZealand
CY154788	B/Christchurch/22/2004	2004-08-18	NewZealand
CY154716	B/Christchurch/241/2004	2004-01-07	NewZealand
CY154724	B/Christchurch/242/2004	2004-01-07	NewZealand
CY154220	B/Christchurch/25/2011	2011-07-19	NewZealand
CY155620	B/Christchurch/254/2005	2005-08-23	NewZealand
CY149830	B/Christchurch/263/2005	2005-08-26	NewZealand
CY155452	B/Christchurch/278/2005	2005-06-24	NewZealand
CY151603	B/Christchurch/281/2004	2004-10-12	NewZealand
CY150787	B/Christchurch/29/2008	2008-07-29	NewZealand
CY150755	B/Christchurch/3/2008	2008-06-25	NewZealand
CY154836	B/Christchurch/33/2004	2004-08-30	NewZealand
CY155164	B/Christchurch/335/2004	2004-10-21	NewZealand
CY150445	B/Christchurch/346/2004	2004-11-02	NewZealand
CY150493	B/Christchurch/38/2005	2005-06-05	NewZealand
CY152300	B/Christchurch/4/2006	2006-03-08	NewZealand
CY150413	B/Christchurch/407/2004	2004-09-17	NewZealand
CY156076	B/Christchurch/42/2007	2007-08-17	NewZealand
CY150666	B/Christchurch/54/2007	2007-08-23	NewZealand
CY154500	B/Christchurch/54/2011	2011-09-08	NewZealand
CY154740	B/Christchurch/6/2004	2004-07-18	NewZealand
CY150738	B/Christchurch/6/2008	2008-06-11	NewZealand
CY151755	B/Christchurch/71/2005	2005-06-21	NewZealand
CY149911	B/Christchurch/75/2006	2006-09-19	NewZealand
CY151315	B/Christchurch/84/2002	2002-07-10	NewZealand
CY151459	B/Christchurch/86/2002	2002-08-05	NewZealand
CY156204	B/Christchurch/86/2007	2007-09-13	NewZealand
CY151483	B/Christchurch/90/2002	2002-08-10	NewZealand
CY154900	B/Christchurch/95/2004	2004-09-12	NewZealand
CY156244	B/Christchurch/98/2007	2007-10-01	NewZealand
CY150819	B/Christchurch/99/2008	2008-08-25	NewZealand
CY018511	B/Colorado/04/2004	2004-11-09	USA
KJ532259	B/Colorado/06/2013	2013-10-19	USA
CY018743	B/Colorado/13/2004	2004-12-14	USA
KM063744	B/Connecticut/01/2014	2014-01-03	USA
CY018855	B/Connecticut/02/1995	1995-01-05	USA
KM063584	B/Connecticut/02/2014	2014-03-17	USA
CY018807	B/Connecticut/07/1993	1993-01-26	USA
CY019637	B/Cordoba/2979/1991	1991-06-13	Argentina
CY019629	B/Czechoslovakia/69/1990	1990--	CzechRepublic
KM063756	B/Delaware/01/2014	2014-01-27	USA
KM063639	B/Delaware/02/2014	2014-04-15	USA
KJ683861	B/Delhi/Y30/2012	2012-09-14	India
KJ683863	B/Delhi/Y33/2012	2012-10-02	India
KJ136177	B/DistrictOfColumbia/01/2013	2013-03-08	USA
CY018391	B/Egypt/2040/2004	2004-04-27	Egypt
CY109190	B/Ekaterinburg/RII9/2011	2011-01-28	Russia
CY115273	B/England/145/2008	2008--	UnitedKingdom
AY744290	B/Finland/162/03	2003--	Finland
AY744291	B/Finland/164/2003	2003--	Finland
AY744292	B/Finland/190/2003	2003--	Finland
AY744293	B/Finland/191/2003	2003--	Finland
AY744295	B/Finland/203/2003	2003--	Finland
AY744296	B/Finland/204/2003	2003--	Finland
AY744297	B/Finland/220/2003	2003--	Finland
AY744298	B/Finland/223/2003	2003--	Finland
AY744299	B/Finland/227/2003	2003--	Finland
AY744301	B/Finland/235/2003	2003--	Finland
AY744302	B/Finland/244/2003	2003--	Finland
KJ532229	B/Florida/01/2014	2014-01-14	USA
CY018399	B/Florida/02/1998	1998-11-11	USA
CY018367	B/Florida/02/2006	2006-01-09	USA
KM063631	B/Florida/02/2014	2014-01-14	USA
KF009553	B/Florida/04/2006	2006-11-01	USA
KM063779	B/Florida/04/2014	2014-02-17	USA
KJ136168	B/Florida/05/2013	2013-05-01	USA
KM063920	B/Florida/05/2014	2014-03-03	USA
KJ532203	B/Florida/07/2013	2013-11-07	USA
KT283458	B/Florida/07/2014	2014-05-06	USA
KJ532212	B/Florida/08/2013	2013-11-30	USA
KJ532213	B/Florida/09/2013	2013-12-03	USA
KJ532232	B/Florida/10/2013	2013-12-04	USA
KT283513	B/Florida/26/2014	2014-07-03	USA
KT283510	B/Florida/27/2014	2014-07-27	USA
CY130167	B/Florida/3038/2012	2012-09-20	USA
CY033878	B/Florida/4/2006	2006--	USA
CY033854	B/Florida/7/2004	2004--	USA
CY015288	B/Florida/7e/2004	2004-10-01	USA
CY030571	B/Florida/UR06-0001/2006	2006-11-13	USA
CY030769	B/Florida/UR06-0002/2006	2006-11-15	USA
CY030579	B/Florida/UR06-0003/2006	2006-11-16	USA
CY022247	B/Florida/UR06-0006/2006	2006-11-27	USA
CY115289	B/FujianGulou/1272/2008	2008--	China
KP067338	B/Fujian/203/2003	2003--	China
JF972551	B/Fukushima/90/2001	2001-03-27	Japan
KF028393	B/Gainesville/04/2012	2012-07-24	USA
KT283540	B/Georgia/01/2014	2014-06-06	USA
CY018407	B/Georgia/02/1998	1998-11-28	USA
CY018583	B/Georgia/04/1998	1998--	USA
CY019485	B/Georgia/09/2005	2005-02-14	USA
CY099867	B/Georgia/NHRC0001/2001	2001-01-09	USA
CY099436	B/Georgia/NHRC0001/2003	2003-01-16	USA
CY099388	B/Georgia/NHRC0001/2006	2006-05-29	USA
KT313433	B/Georgia/NHRC_68223/2015	2015-03-03	USA
KJ683864	B/Goa/Y36/2012	2012-10-16	India
AY139079	B/Guangdong/5/94	1994--	China
AY581990	B/Guangdong/8/93	1993--	China
EU305616	B/Guangzhou/01/2007	2007-07-12	China
AY139052	B/Guangzhou/7/97	1997--	China
AY581988	B/Guangzhou/86/92	1992--	China
AY581989	B/Guangzhou/87/92	1992--	China
LC032931	B/Gunma/13G020/2014	2014-03-18	Japan
LC032939	B/Gunma/13G022/2014	2014-03-05	Japan
LC032947	B/Gunma/13G026/2014	2014-03-15	Japan
LC032963	B/Gunma/13G027/2014	2014-03-18	Japan
AY581991	B/Harbin/7/1994	1994--	China
CY040443	B/Harbin/7/1994	1994--	China
KJ683852	B/Haryana/V16/2012	2012-02-15	India
KJ683867	B/Haryana/Y39/2013	2013-01-21	India
KM063665	B/Hawaii/01/2014	2014-01-06	USA
KM063661	B/Hawaii/02/2014	2014-01-03	USA
KJ136156	B/Hawaii/03/2013	2013-04-05	USA
KJ136174	B/Hawaii/04/2013	2013-05-23	USA
KM063653	B/Hawaii/04/2014	2014-03-19	USA
KT283567	B/Hawaii/07/2014	2014-06-04	USA
KJ532200	B/Hawaii/09/2013	2013-06-21	USA
AY139067	B/Hawaii/10/2001	2001--	USA
CY019509	B/Hawaii/10/2001	2001-05-09	USA
KJ532164	B/Hawaii/10/2013	2013-12-20	USA
CY018463	B/Hawaii/11/2004	2004-06-14	USA
CY018519	B/Hawaii/13/2004	2004-06-21	USA
KT283478	B/Hawaii/16/2014	2014-07-07	USA
KT283506	B/Hawaii/22/2014	2014-07-31	USA
CY033862	B/Hawaii/33/2004	2004--	USA
AY139069	B/Hawaii/36/2001	2001--	USA
CY098901	B/Hawaii/NHRC0001/2003	2003-01-19	USA
AY582002	B/Henan/22/97	1997--	China
LC033011	B/Hokkaido/13H025/2014	2014-02-04	Japan
LC033019	B/Hokkaido/13H045/2014	2014-02-14	Japan
LC033027	B/Hokkaido/13H068/2014	2014-03-04	Japan
LC033035	B/Hokkaido/13H080/2014	2014-03-17	Japan
CY018815	B/HongKong/02/1993	1993-02-15	HongKong
CY018791	B/HongKong/03/1992	1992-03-23	HongKong
DQ508923	B/HongKong/05/1972	1972--	HongKong
CY018631	B/HongKong/06/2001	2001-01-08	HongKong
CY018639	B/HongKong/123/2001	2001-02-23	HongKong
AY139074	B/HongKong/1351/2002	2002--	HongKong
CY018863	B/HongKong/1351/2002	2002-01-17	HongKong
CY018671	B/HongKong/167/2002	2002-01-03	HongKong
CY018775	B/HongKong/22/1989	1989-11-02	HongKong
AY139063	B/HongKong/22/2001	2001--	HongKong
CY018647	B/HongKong/22/2001	2001-01-18	HongKong
CY115193	B/HongKong/259/2010	2010--	HongKong
AY139064	B/HongKong/28/2001	2001--	HongKong
CY019597	B/HongKong/28/2001	2001-01-22	HongKong
CY018663	B/HongKong/310/2004	2004-11-24	HongKong
CY018735	B/HongKong/310/2004	2004-11-24	HongKong
AY139066	B/HongKong/330/2001	2001--	HongKong
AY191502	B/HongKong/330/2001	2001--	HongKong
AY504612	B/HongKong/330/2001	2001--	HongKong
CY018711	B/HongKong/330/2001	2001-04-09	HongKong
CY018495	B/HongKong/542/2000	2000-07-20	HongKong
AY191499	B/HongKong/548/2000	2000--	HongKong
CY018455	B/HongKong/553a/2003	2003-03-31	HongKong
AY139057	B/HongKong/557/2000	2000--	HongKong
CY018503	B/HongKong/557/2000	2000-10-04	HongKong
AY139062	B/HongKong/6/2001	2001--	HongKong
AY139050	B/HongKong/70/1996	1996--	HongKong
CY018551	B/HongKong/70/1996	1996--	HongKong
AF129909	B/Houston/1/91	1991--	USA
AF129912	B/Houston/1/92	1992--	USA
AF129919	B/Houston/1/96	1996--	USA
AF129914	B/Houston/2/93	1993--	USA
CY018025	B/Houston/B56/1997	1997-01-27	USA
CY019439	B/Houston/B57/1997	1997-02-10	USA
CY019454	B/Houston/B59/1997	1997-02-10	USA
CY019460	B/Houston/B60/1997	1997-02-25	USA
CY018033	B/Houston/B61/1997	1997-02-25	USA
CY018048	B/Houston/B65/1998	1998-05-04	USA
CY018103	B/Houston/B66/2000	2000-03-10	USA
CY018111	B/Houston/B67/2000	2000-03-22	USA
CY018119	B/Houston/B68/2000	2000-04-16	USA
CY018151	B/Houston/B69/2002	2002-03-21	USA
CY018159	B/Houston/B70/2002	2002-03-22	USA
CY018167	B/Houston/B71/2002	2002-02-23	USA
CY018303	B/Houston/B720/2004	2004-12-28	USA
CY018175	B/Houston/B74/2002	2002-03-18	USA
CY018311	B/Houston/B745/2005	2005-01-03	USA
CY018183	B/Houston/B75/2002	2002-03-20	USA
CY018319	B/Houston/B756/2005	2005-01-04	USA
CY018191	B/Houston/B77/2002	2002-03-21	USA
CY018327	B/Houston/B787/2005	2005-01-06	USA
CY018255	B/Houston/B79/2003	2003--	USA
CY018263	B/Houston/B81/2003	2003-01-16	USA
CY018271	B/Houston/B84/2003	2003-01-15	USA
CY018335	B/Houston/B846/2005	2005-01-12	USA
CY018343	B/Houston/B850/2005	2005-01-12	USA
CY018279	B/Houston/B86/2003	2003-01-21	USA
CY018287	B/Houston/B87/2003	2003-01-19	USA
CY018295	B/Houston/B88/2003	2003-01-17	USA
CY115385	B/Hubei-Wujiagang/158/2009	2009--	China
AY581985	B/Ibaraki/2/85	1985--	Japan
KM063758	B/Idaho/01/2014	2014-02-01	USA
KM063915	B/Illinois/01/2014	2014-03-01	USA
KM063652	B/Illinois/02/2014	2014-04-20	USA
CY019501	B/Illinois/13/2005	2005-02-03	USA
CY018751	B/Illinois/47/2005	2005-03-07	USA
CY099428	B/Illinois/NHRC0001/2003	2003-02-24	USA
CY099372	B/Illinois/NHRC0001/2006	2006-02-22	USA
KT313434	B/Illinois/NHRC_18299/2015	2015-03-04	USA
KT259426	B/Illinois/NHRC_FDX51448/2015	2015-01-13	USA
KT313435	B/Illinois/NHRC_FDX51486/2015	2015-02-27	USA
CY030777	B/Illinois/UR06-0016/2007	2007-01-02	USA
CY037417	B/Illinois/UR06-0516/2007	2007-03-05	USA
CY019717	B/Indiana/01/1995	1995--	USA
KM063845	B/Indiana/01/2014	2014-02-24	USA
KM063656	B/Indiana/02/2014	2014-04-24	USA
KM063827	B/Iowa/02/2014	2014-03-05	USA
CY019565	B/Iowa/03/2002	2002-03-19	USA
KM063580	B/Iowa/03/2014	2014-03-12	USA
KM063608	B/Iowa/04/2014	2014-04-07	USA
KF234473	B/Irkutsk/489/2012	2012-07-31	Russia
LC033395	B/Isahaya/13I004/2014	2014-03-04	Japan
JF972553	B/Iwate/1038/2001	2001-03-19	Japan
KT313436	B/Japan/NHRC_02-H4184/2015	2015-01-27	Japan
KT313437	B/Japan/NHRC_GWA0191/2015	2015-02-10	Japan
KP976416	B/Jiangsu/01/2015	2015-02-05	China
CY033846	B/Jiangsu/10/2003	2003--	China
CY033830	B/Jilin/20/2003	2003--	China
CY018615	B/Johannesburg/05/1999	1999--	SouthAfrica
CY019701	B/Johannesburg/06/1994	1994--	SouthAfrica
CY019541	B/Johannesburg/69/2001	2001-06-12	SouthAfrica
JF972555	B/Kagoshima/2/2001	2001-01-29	Japan
CY109176	B/Kaliningrad/RII21/2011	2011-02-10	Russia
D14543	B/Kanagawa/73	1973--	Japan
D14855	B/Kanagawa/73	1973--	Japan
CY098954	B/Kansas/UR06-0385/2007	2007-02-21	USA
KT266888	B/Kenya/006/2011	2011-02-05	Kenya
KT266885	B/Kenya/009/2011	2011-02-16	Kenya
KT266882	B/Kenya/011/2011	2011-02-25	Kenya
KT266891	B/Kenya/012/2011	2011-02-28	Kenya
JQ396213	B/Kenya/098/2011	2011-04-07	Kenya
JQ396214	B/Kenya/099/2011	2011-04-08	Kenya
JQ396215	B/Kenya/100/2011	2011-04-13	Kenya
JQ396216	B/Kenya/101/2011	2011-04-12	Kenya
KT266892	B/Kenya/K02/2011	2011-02-02	Kenya
KT266886	B/Kenya/M03/2011	2011-02-02	Kenya
KT266887	B/Kenya/M04/2011	2011-02-04	Kenya
KT266889	B/Kenya/MO8/2011	2011-02-10	Kenya
JF693255	B/Kol/1013/2007	2007-07-27	India
JF693266	B/Kol/202/2010	2010-03-16	India
JF693254	B/Kol/583/2006	2006-10-20	India
AB036867	B/Kouchi/193/1999	1999--	Japan
CY018431	B/Kouchi/193/1999	1999-02-02	Japan
LC032899	B/Kyoto/13K014/2014	2014-01-24	Japan
DQ792907	B/Lee/1940	1940--	USA
DQ792899	B/Lee/1940	1940--	USA
CY115113	B/Lee/1940	1940--	USA
CY022231	B/Lisbon/02/1994	1994-10-26	Portugal
AY582017	B/LosAngeles/1/2002	2002--	USA
KM063851	B/Louisiana/01/2014	2014-02-18	USA
KM063880	B/Louisiana/02/2014	2014-03-12	USA
KM063602	B/Louisiana/03/2014	2014-04-07	USA
KF301652	B/Magadan/515/2012	2012-06-06	Russia
KJ532245	B/Maine/01/2013	2013-12-02	USA
KM063754	B/Maine/01/2014	2014-01-07	USA
KM063593	B/Maine/02/2014	2014-03-12	USA
CY119548	B/Malaysia/06535/1995	1995-04-18	Malaysia
CY118285	B/Malaysia/10815/1999	1999-01-25	Malaysia
CY119556	B/Malaysia/10837/1996	1996-09-19	Malaysia
CY119564	B/Malaysia/10928/1996	1996-10-05	Malaysia
CY119572	B/Malaysia/10941/1999	1999-02-09	Malaysia
CY119580	B/Malaysia/11087/1996	1996-11-01	Malaysia
CY119588	B/Malaysia/11169/1999	1999-03-09	Malaysia
CY119596	B/Malaysia/11185/1996	1996-11-16	Malaysia
CY119636	B/Malaysia/11721/1999	1999-03-25	Malaysia
CY119604	B/Malaysia/13367/1999	1999-12-29	Malaysia
CY118301	B/Malaysia/13370/1999	1999-12-29	Malaysia
CY119652	B/Malaysia/13396/2000	2000-01-03	Malaysia
CY119660	B/Malaysia/13494/2000	2000-01-20	Malaysia
CY118293	B/Malaysia/13624/2000	2000-02-14	Malaysia
CY119612	B/Malaysia/13693/2000	2000-02-23	Malaysia
CY119628	B/Malaysia/15048/1998	1998-02-01	Malaysia
CY118357	B/Malaysia/1710547/2007	2007-01-19	Malaysia
CY119860	B/Malaysia/1723975/2007	2007-02-05	Malaysia
CY119868	B/Malaysia/1749254/2007	2007-03-20	Malaysia
CY119884	B/Malaysia/1751951/2007	2007-03-25	Malaysia
CY119892	B/Malaysia/1759914/2007	2007-04-06	Malaysia
CY119900	B/Malaysia/1776305/2007	2007-05-06	Malaysia
CY119908	B/Malaysia/1781325/2007	2007-05-14	Malaysia
CY120040	B/Malaysia/1814277/2007	2007-07-06	Malaysia
CY119916	B/Malaysia/1818085/2007	2007-07-13	Malaysia
CY119924	B/Malaysia/1818439/2007	2007-07-13	Malaysia
CY119932	B/Malaysia/1819373/2007	2007-07-16	Malaysia
CY118373	B/Malaysia/1820237/2007	2007-07-17	Malaysia
CY118380	B/Malaysia/1822191/2007	2007-07-20	Malaysia
CY118396	B/Malaysia/1875091/2007	2007-10-17	Malaysia
CY119948	B/Malaysia/1887865/2007	2007-11-07	Malaysia
CY118404	B/Malaysia/1887872/2007	2007-11-07	Malaysia
CY119956	B/Malaysia/1890240/2007	2007-11-12	Malaysia
CY119964	B/Malaysia/1892514/2007	2007-11-15	Malaysia
CY119972	B/Malaysia/1895275/2007	2007-11-20	Malaysia
CY118412	B/Malaysia/1896500/2007	2007-11-22	Malaysia
CY119980	B/Malaysia/1899839/2007	2007-11-28	Malaysia
CY119988	B/Malaysia/1917686/2007	2007-12-28	Malaysia
CY119996	B/Malaysia/1918984/2007	2007-12-31	Malaysia
CY120012	B/Malaysia/1921279/2008	2008-01-04	Malaysia
CY120031	B/Malaysia/24157/2003	2003-01-29	Malaysia
CY119668	B/Malaysia/24296/2003	2003-02-18	Malaysia
CY119676	B/Malaysia/24651/2003	2003-03-31	Malaysia
EF566434	B/Malaysia/2506/2004(eggpassaged)	2004-12-06	Malaysia
CY040451	B/Malaysia/2506/2004	2004--	Malaysia
CY038289	B/Malaysia/2506/2004	2004--	Malaysia
CY119692	B/Malaysia/27127/2004	2004-01-24	Malaysia
CY119700	B/Malaysia/29570/2004	2004-08-26	Malaysia
CY119940	B/Malaysia/30/2007	2007-11-06	Malaysia
CY119708	B/Malaysia/30238/2004	2004-11-22	Malaysia
CY118309	B/Malaysia/30383/2004	2004-12-10	Malaysia
CY119716	B/Malaysia/30397/2004	2004-12-22	Malaysia
CY119724	B/Malaysia/30474/2004	2004-12-22	Malaysia
CY119732	B/Malaysia/30552/2004	2004-12-31	Malaysia
CY119740	B/Malaysia/30589/2005	2005-01-05	Malaysia
CY119748	B/Malaysia/30743/2005	2005-01-28	Malaysia
CY119756	B/Malaysia/31529/2005	2005-05-14	Malaysia
CY119772	B/Malaysia/33021/2005	2005-11-17	Malaysia
CY118325	B/Malaysia/33076/2005	2005-11-24	Malaysia
CY119780	B/Malaysia/33271/2005	2005-12-19	Malaysia
CY119788	B/Malaysia/33772/2006	2006-02-21	Malaysia
CY119796	B/Malaysia/33808/2006	2006-02-24	Malaysia
CY119804	B/Malaysia/33922/2006	2006-02-08	Malaysia
CY118341	B/Malaysia/33938/2006	2006-02-20	Malaysia
CY119820	B/Malaysia/33951/2006	2006-03-13	Malaysia
CY119828	B/Malaysia/34079/2006	2006-03-23	Malaysia
CY119836	B/Malaysia/34094/2006	2006-03-24	Malaysia
CY118349	B/Malaysia/34611/2006	2006-05-15	Malaysia
AY139073	B/Malaysia/83077/2001	2001--	Malaysia
CY124958	B/Managua/1089.01/2008	2008-07-16	Nicaragua
CY099787	B/Managua/1250.02/2010	2010-07-08	Nicaragua
CY100747	B/Managua/1312.01/2010	2010-07-03	Nicaragua
CY124902	B/Managua/1365.02/2008	2008-06-17	Nicaragua
CY100755	B/Managua/1499.02/2010	2010-10-05	Nicaragua
CY100763	B/Managua/1504.03/2010	2010-08-20	Nicaragua
CY124998	B/Managua/177.02/2008	2008-11-01	Nicaragua
CY099803	B/Managua/1873.01/2010	2010-06-15	Nicaragua
CY100659	B/Managua/2037.01/2010	2010-08-28	Nicaragua
CY124966	B/Managua/2056.03/2008	2008-08-07	Nicaragua
CY100667	B/Managua/2090.02/2010	2010-07-15	Nicaragua
CY124870	B/Managua/2650.02/2008	2008-05-31	Nicaragua
CY124854	B/Managua/2941.01/2008	2008-02-26	Nicaragua
CY099819	B/Managua/3323.01/2010	2010-08-25	Nicaragua
CY124934	B/Managua/3387.03/2008	2008-06-29	Nicaragua
CY124886	B/Managua/36.01/2008	2008-06-09	Nicaragua
CY124910	B/Managua/3640.01/2008	2008-06-18	Nicaragua
CY099827	B/Managua/4403.06/2010	2010-09-02	Nicaragua
CY100683	B/Managua/4437.01/2010	2010-10-02	Nicaragua
CY100691	B/Managua/4468.03/2010	2010-10-11	Nicaragua
CY124894	B/Managua/4479.01/2008	2008-06-11	Nicaragua
CY099835	B/Managua/4485.05/2010	2010-08-10	Nicaragua
CY040435	B/Managua/4577.01/2008	2008-06-02	Nicaragua
CY040427	B/Managua/4705.02/2008	2008-04-21	Nicaragua
CY100699	B/Managua/4772.01/2010	2010-10-08	Nicaragua
CY038345	B/Managua/4787.01/2008	2008-03-04	Nicaragua
CY101054	B/Managua/4880.07/2010	2010-08-18	Nicaragua
CY099843	B/Managua/4942.04/2010	2010-09-17	Nicaragua
CY124990	B/Managua/4982.02/2008	2008-08-28	Nicaragua
CY124846	B/Managua/5024.01/2008	2008-06-27	Nicaragua
CY100715	B/Managua/5227.05/2010	2010-08-31	Nicaragua
CY099851	B/Managua/5590.04/2010	2010-06-04	Nicaragua
CY101068	B/Managua/5894.02/2010	2010-08-22	Nicaragua
CY101076	B/Managua/5926.01/2010	2010-07-20	Nicaragua
CY106562	B/Managua/6006.03/2010	2010-08-05	Nicaragua
CY124974	B/Managua/673.02/2008	2008-08-13	Nicaragua
CY098880	B/Managua/70.01/2008	2008-02-19	Nicaragua
KM063718	B/Maryland/01/2014	2014-01-02	USA
KM063757	B/Maryland/02/2014	2014-01-14	USA
KM063817	B/Maryland/04/2014	2014-01-27	USA
KM063893	B/Maryland/05/2014	2014-03-12	USA
KT283487	B/Maryland/07/2014	2014-05-03	USA
AY582012	B/Maryland/1/2001	2001--	USA
AY139076	B/Maryland/1/2002	2002--	USA
KT283470	B/Maryland/12/2014	2014-05-21	USA
CY130169	B/Maryland/3039/2012	2012-10-16	USA
KJ532233	B/Massachusetts/01/2014	2014-01-03	USA
KJ532237	B/Massachusetts/02/2014	2014-01-08	USA
KM063856	B/Massachusetts/03/2014	2014-03-01	USA
KJ136226	B/Massachusetts/04/2013	2013-04-06	USA
KJ532173	B/Massachusetts/05/2013	2013-11-20	USA
AY582013	B/Memphis/1/01	2001--	USA
CY068894	B/Memphis/1/2003	2003--	USA
AY260947	B/Memphis/12/97	1997--	USA
AY582018	B/Memphis/13/2003	2003--	USA
AF129918	B/Memphis/18/95	1995--	USA
AF129920	B/Memphis/19/96	1996--	USA
AF129921	B/Memphis/20/1996	1996--	USA
AY581998	B/Memphis/21/96	1996--	USA
AY581997	B/Memphis/28/96	1996--	USA
AY582014	B/Memphis/3/01	2001--	USA
AF129916	B/Memphis/4/93	1993--	USA
AF129917	B/Memphis/5/93	1993--	USA
AY582010	B/Memphis/8/99	1999--	USA
CY018447	B/Mexico/84/2000	2000-03-10	Mexico
KM063759	B/Michigan/01/2014	2014-01-22	USA
KJ532221	B/Michigan/02/2013	2013-12-11	USA
KT283466	B/Michigan/02/2014	2014-05-18	USA
KJ532228	B/Michigan/03/2013	2013-12-28	USA
KT283545	B/Michigan/03/2014	2014-08-26	USA
CY018375	B/Michigan/04/2006	2006-04-04	USA
CY015375	B/Michigan/20/2005	2005--	USA
AB036872	B/Mie/01/1993	1993--	Japan
CY018823	B/Mie/01/1993	1993--	Japan
KM063594	B/Minnesota/01/2014	2014-03-10	USA
KM063621	B/Minnesota/02/2014	2014-04-07	USA
KM063716	B/Minnesota/03/2014	2014-05-10	USA
KT283427	B/Minnesota/06/2014	2014-08-27	USA
KM063813	B/Mississippi/01/2014	2014-01-22	USA
CY030587	B/Mississippi/UR06-0031/2007	2007-01-16	USA
CY037377	B/Mississippi/UR06-0317/2007	2007-02-15	USA
CY030635	B/Mississippi/UR06-0340/2007	2007-02-19	USA
CY030817	B/Mississippi/UR06-0345/2007	2007-02-19	USA
CY030643	B/Mississippi/UR06-0348/2007	2007-02-20	USA
CY030651	B/Mississippi/UR06-0409/2007	2007-02-23	USA
CY030675	B/Mississippi/UR06-0446/2007	2007-02-27	USA
CY037401	B/Mississippi/UR06-0477/2007	2007-03-01	USA
CY037409	B/Mississippi/UR06-0492/2007	2007-03-02	USA
CY030707	B/Mississippi/UR06-0551/2007	2007-03-08	USA
KT283529	B/Missouri/01/2014	2014--	USA
CY099412	B/Missouri/NHRC0001/2001	2001-01-19	USA
CY099444	B/Missouri/NHRC0001/2003	2003-03-04	USA
CY098895	B/Missouri/NHRC0001/2005	2005-03-01	USA
CY099931	B/Missouri/NHRC0001/2006	2006-04-26	USA
KJ532252	B/Montana/05/2013	2013-11-02	USA
CY018695	B/Moscow/16/2002	2002-02-22	Russia
CY109186	B/Moscow/RII3/2011	2011-01-18	Russia
LC033347	B/Nagasaki/13N035/2014	2014-01-29	Japan
LC033355	B/Nagasaki/13N052/2014	2014-02-17	Japan
LC033379	B/Nagasaki/13N070/2014	2014-02-17	Japan
LC033363	B/Nagasaki/13N090/2014	2014-03-06	Japan
LC033371	B/Nagasaki/13N092/2014	2014-03-13	Japan
LC033387	B/Nagasaki/13N098/2014	2014-03-28	Japan
AB036868	B/Nagoya/20/99	1999--	Japan
GQ896381	B/Nairobi/15/2008	2008-06-09	Kenya
AY582011	B/Nanchang/1/2000	2000--	China
AY582008	B/Nanchang/12/98	1998--	China
AY581996	B/Nanchang/15/95	1995--	China
AY582005	B/Nanchang/15/97	1997--	China
AY581992	B/Nanchang/195/94	1994--	China
AY582003	B/Nanchang/2/97	1997--	China
AY581999	B/Nanchang/20/96	1996--	China
KP067329	B/Nanchang/24/1996	1996--	China
AF134906	B/Nanchang/26/93	1993--	China
AY581995	B/Nanchang/3/95	1995--	China
AF134907	B/Nanchang/480/94	1994--	China
AF134910	B/Nanchang/5/97	1997--	China
AY581993	B/Nanchang/560/94	1994--	China
AF134909	B/Nanchang/6/96	1996--	China
AY582006	B/Nanchang/6/98	1998--	China
AY581994	B/Nanchang/630/94	1994--	China
AF134908	B/Nanchang/8/95	1995--	China
AF129913	B/Nashville/107/93	1993--	USA
AF129922	B/Nashville/3/96	1996--	USA
AY582000	B/Nashville/34/96	1996--	USA
AY581987	B/Nashville/45/91	1991--	USA
AF129910	B/Nashville/48/91	1991--	USA
AF129907	B/Nashville/6/89	1989--	USA
KM063745	B/Nebraska/01/2014	2014-01-30	USA
KJ532258	B/Nebraska/02/2013	2013-10-18	USA
KM063823	B/Nebraska/02/2014	2014-02-04	USA
AY582015	B/Nebraska/1/2001	2001--	USA
AY582016	B/Nebraska/2/2001	2001--	USA
DQ343815	B/Nepal/1079/2005	2005--	Nepal
DQ343811	B/Nepal/1089/2005	2005--	Nepal
DQ343809	B/Nepal/1092/2005	2005--	Nepal
DQ343803	B/Nepal/1106/2005	2005--	Nepal
DQ343801	B/Nepal/1114/2005	2005--	Nepal
DQ343799	B/Nepal/1118/2005	2005--	Nepal
DQ343796	B/Nepal/1120/2005	2005--	Nepal
DQ343797	B/Nepal/1122/2005	2005--	Nepal
DQ343828	B/Nepal/1136/2005	2005--	Nepal
DQ343826	B/Nepal/1139/2005	2005--	Nepal
CY018527	B/Nepal/1331/2005	2005--	Nepal
CY019525	B/Nepal/1331/2005	2005-07-13	Nepal
AY582001	B/Netherlands/6/96	1996--	Netherlands
KJ532168	B/Nevada/01/2014	2014-01-07	USA
KM063828	B/Nevada/04/2014	2014-03-12	USA
KM063599	B/Nevada/05/2014	2014-04-07	USA
KM063658	B/Nevada/06/2014	2014-04-14	USA
KM063696	B/Nevada/08/2014	2014-05-08	USA
KJ136162	B/Nevada/10/2013	2013-05-20	USA
KJ532179	B/Nevada/12/2013	2013-12-22	USA
KT283570	B/Nevada/18/2014	2014-06-27	USA
KT283542	B/Nevada/19/2014	2014-06-18	USA
KM063750	B/NewHampshire/01/2014	2014-01-20	USA
KJ532223	B/NewHampshire/05/2013	2013-12-02	USA
KJ532224	B/NewHampshire/06/2013	2013-12-06	USA
KM063590	B/NewJersey/01/2014	2014-03-02	USA
JF972550	B/NewJersey/02/2001	2001-01-05	USA
KT283467	B/NewJersey/05/2014	2014-05-19	USA
CY099468	B/NewJersey/NHRC0001/2005	2005-05-16	USA
KT283453	B/NewMexico/02/2014	2014-05-04	USA
KM063923	B/NewYork/02/2014	2014-03-25	USA
KJ136229	B/NewYork/04/2013	2013-05-13	USA
KJ532214	B/NewYork/07/2013	2013-11-20	USA
AY139075	B/NewYork/1/2002	2002--	USA
KJ532243	B/NewYork/10/2013	2013-12-19	USA
CY173923	B/NewYork/1000/1993	1993-02-02	USA
CY173931	B/NewYork/1001/1993	1993-02-25	USA
CY173939	B/NewYork/1002/1993	1993-03-02	USA
CY173947	B/NewYork/1003/1993	1993-03-11	USA
CY173955	B/NewYork/1004/1995	1995-01-30	USA
CY173963	B/NewYork/1005/1995	1995-02-10	USA
CY173971	B/NewYork/1006/1995	1995-02-10	USA
CY173979	B/NewYork/1007/1995	1995-02-07	USA
CY173995	B/NewYork/1009/1995	1995-02-16	USA
CY174003	B/NewYork/1010/1995	1995-02-22	USA
CY174019	B/NewYork/1012/1995	1995-03-02	USA
CY174027	B/NewYork/1013/1995	1995-03-01	USA
CY174035	B/NewYork/1014/1996	1996-03-26	USA
CY174059	B/NewYork/1017/1997	1997-02-09	USA
CY174075	B/NewYork/1019/1999	1999-03-02	USA
CY174083	B/NewYork/1020/1999	1999--	USA
CY174099	B/NewYork/1022/2000	2000-12-29	USA
CY174107	B/NewYork/1023/2001	2001-01-02	USA
CY174115	B/NewYork/1024/2001	2001-01-05	USA
CY174123	B/NewYork/1025/2001	2001-01-04	USA
CY174131	B/NewYork/1026/2001	2001-01-11	USA
CY174139	B/NewYork/1027/2001	2001-01-15	USA
CY174147	B/NewYork/1028/2001	2001-01-15	USA
CY174163	B/NewYork/1030/2001	2001-01-16	USA
CY174171	B/NewYork/1031/2001	2001-01-22	USA
CY174187	B/NewYork/1033/2001	2001-01-24	USA
CY174203	B/NewYork/1035/2001	2001-02-05	USA
CY174219	B/NewYork/1037/2001	2001-02-07	USA
CY174235	B/NewYork/1039/2001	2001-02-07	USA
CY174251	B/NewYork/1041/2001	2001-02-15	USA
CY174259	B/NewYork/1043/2001	2001-02-27	USA
CY173617	B/NewYork/1045/2001	2001-03-01	USA
CY174275	B/NewYork/1046/2001	2001-03-08	USA
CY174283	B/NewYork/1047/2001	2001-03-12	USA
CY174291	B/NewYork/1048/2002	2002-01-29	USA
CY174299	B/NewYork/1049/2002	2002-03-04	USA
CY174307	B/NewYork/1050/2002	2002-03-11	USA
CY174315	B/NewYork/1051/2002	2002-03-20	USA
CY174323	B/NewYork/1052/2002	2002-04-02	USA
CY174331	B/NewYork/1055/2003	2003-01-29	USA
CY174339	B/NewYork/1056/2003	2003-02-04	USA
CY174347	B/NewYork/1057/2003	2003-02-03	USA
CY174355	B/NewYork/1058/2003	2003-03-11	USA
CY174363	B/NewYork/1059/2003	2003-03-13	USA
CY174387	B/NewYork/1062/2004	2004-11-23	USA
CY174395	B/NewYork/1063/2004	2004-12-09	USA
CY174411	B/NewYork/1065/2004	2004-12-28	USA
CY174419	B/NewYork/1066/2004	2004-12-29	USA
CY174435	B/NewYork/1068/2005	2005-01-05	USA
CY174443	B/NewYork/1069/2005	2005-01-16	USA
CY174451	B/NewYork/1070/2005	2005-01-29	USA
CY174467	B/NewYork/1073/2005	2005-02-19	USA
CY174475	B/NewYork/1075/2005	2005-03-21	USA
CY173633	B/NewYork/1076/2005	2005-03-28	USA
CY174483	B/NewYork/1078/2005	2005-04-08	USA
CY175107	B/NewYork/1079/2005	2005-02-13	USA
CY175123	B/NewYork/1081/2005	2005-03-02	USA
CY175131	B/NewYork/1082/2005	2005-03-05	USA
CY173656	B/NewYork/1083/2005	2005-03-21	USA
CY173664	B/NewYork/1084/2005	2005-04-04	USA
CY174491	B/NewYork/1088/2006	2006-03-28	USA
CY174499	B/NewYork/1089/2006	2006-04-06	USA
CY174507	B/NewYork/1090/2006	2006-05-10	USA
CY174515	B/NewYork/1091/2006	2006-05-15	USA
CY174523	B/NewYork/1092/2006	2006-04-01	USA
CY174531	B/NewYork/1093/2006	2006-03-24	USA
CY173680	B/NewYork/1097/2006	2006-05-01	USA
CY175155	B/NewYork/1098/2006	2006-05-06	USA
CY174539	B/NewYork/1100/2007	2007-01-16	USA
CY174547	B/NewYork/1101/2007	2007-01-17	USA
CY174555	B/NewYork/1102/2007	2007-01-17	USA
CY173640	B/NewYork/1103/2007	2007-01-23	USA
CY174563	B/NewYork/1104/2007	2007-02-06	USA
CY174571	B/NewYork/1105/2007	2007-02-06	USA
CY174595	B/NewYork/1108/2007	2007-02-05	USA
CY174603	B/NewYork/1109/2007	2007-02-07	USA
CY174635	B/NewYork/1113/2007	2007-03-11	USA
CY174643	B/NewYork/1115/2007	2007-03-18	USA
CY174651	B/NewYork/1116/2007	2007-03-19	USA
CY174667	B/NewYork/1118/2007	2007-03-24	USA
CY174675	B/NewYork/1119/2007	2007-03-29	USA
CY174683	B/NewYork/1120/2007	2007-03-30	USA
CY174691	B/NewYork/1121/2007	2007-03-30	USA
CY174699	B/NewYork/1122/2007	2007-04-11	USA
CY174707	B/NewYork/1123/2007	2007-04-09	USA
CY174715	B/NewYork/1124/2007	2007-05-02	USA
CY175163	B/NewYork/1125/2007	2007-01-29	USA
CY175171	B/NewYork/1126/2007	2007-02-21	USA
CY174723	B/NewYork/1129/2007	2007-12-05	USA
CY175187	B/NewYork/1133/2007	2007-12-19	USA
CY174755	B/NewYork/1134/2008	2008-01-04	USA
CY174763	B/NewYork/1135/2008	2008-01-10	USA
CY174779	B/NewYork/1137/2008	2008-01-15	USA
CY174795	B/NewYork/1139/2008	2008-01-14	USA
CY174811	B/NewYork/1142/2008	2008-01-17	USA
CY174835	B/NewYork/1145/2008	2006-01-23	USA
CY174843	B/NewYork/1146/2008	2008-01-22	USA
CY174851	B/NewYork/1147/2008	2008-01-28	USA
CY174875	B/NewYork/1151/2008	2008-01-28	USA
CY174899	B/NewYork/1154/2008	2008-01-31	USA
CY174915	B/NewYork/1156/2008	2008-02-04	USA
CY174923	B/NewYork/1157/2008	2008-02-06	USA
CY174931	B/NewYork/1158/2008	2008-02-06	USA
CY174955	B/NewYork/1161/2008	2008-01-23	USA
CY174963	B/NewYork/1162/2008	2008-02-07	USA
CY174979	B/NewYork/1164/2008	2008-02-19	USA
CY174987	B/NewYork/1165/2008	2008-02-25	USA
CY175035	B/NewYork/1171/2008	2008-02-27	USA
CY175043	B/NewYork/1172/2008	2008-02-28	USA
CY175059	B/NewYork/1174/2008	2008-03-04	USA
CY175067	B/NewYork/1175/2008	2008-03-04	USA
CY175075	B/NewYork/1176/2008	2008-03-06	USA
CY175091	B/NewYork/1178/2008	2008-03-10	USA
CY175099	B/NewYork/1179/2008	2008-03-03	USA
CY175211	B/NewYork/1182/2008	2008-02-27	USA
CY175219	B/NewYork/1183/2008	2008-03-03	USA
CY175235	B/NewYork/1187/2008	2008-03-06	USA
CY175283	B/NewYork/1194/2008	2008-04-10	USA
CY176331	B/NewYork/1196/2007	2007-11-20	USA
CY175299	B/NewYork/1201/2008	2008-11-28	USA
CY175323	B/NewYork/1204/2009	2009-02-09	USA
CY175331	B/NewYork/1205/2009	2009-02-09	USA
CY175355	B/NewYork/1208/2009	2009-02-23	USA
CY175371	B/NewYork/1210/2009	2009-03-02	USA
CY175379	B/NewYork/1211/2009	2009-03-02	USA
CY175387	B/NewYork/1212/2009	2009-02-19	USA
CY175395	B/NewYork/1213/2009	2009-02-24	USA
CY175403	B/NewYork/1214/2009	2009-02-24	USA
CY175411	B/NewYork/1215/2009	2009-03-05	USA
CY175427	B/NewYork/1217/2009	2009-03-08	USA
CY175435	B/NewYork/1218/2009	2009-03-11	USA
CY175459	B/NewYork/1221/2009	2009-02-26	USA
CY175483	B/NewYork/1224/2009	2009-04-28	USA
CY175491	B/NewYork/1225/2009	2009-05-07	USA
CY173878	B/NewYork/1227/2009	2009-01-29	USA
CY176347	B/NewYork/1228/2009	2009-02-01	USA
CY176355	B/NewYork/1230/2009	2009-03-12	USA
CY176363	B/NewYork/1231/2009	2009-03-24	USA
CY176371	B/NewYork/1232/2009	2009-03-30	USA
CY175499	B/NewYork/1235/2009	2010-02-06	USA
CY175507	B/NewYork/1238/2010	2010-09-29	USA
CY175515	B/NewYork/1239/2010	2010-11-26	USA
CY175523	B/NewYork/1240/2010	2010-12-08	USA
CY175531	B/NewYork/1241/2010	2010--	USA
CY175539	B/NewYork/1242/2010	2010-12-23	USA
CY175547	B/NewYork/1243/2010	2010-12-26	USA
CY173705	B/NewYork/1244/2010	2010-12-23	USA
CY175555	B/NewYork/1245/2011	2011-01-10	USA
CY175563	B/NewYork/1246/2011	2011-01-19	USA
CY175571	B/NewYork/1247/2011	2011-01-25	USA
CY175579	B/NewYork/1248/2011	2011-01-25	USA
CY175595	B/NewYork/1250/2011	2011-01-26	USA
CY175619	B/NewYork/1253/2011	2011-01-31	USA
CY175635	B/NewYork/1255/2011	2011-02-02	USA
CY173721	B/NewYork/1259/2011	2011-02-01	USA
CY175667	B/NewYork/1261/2011	2011-02-03	USA
CY175675	B/NewYork/1262/2011	2011-02-02	USA
CY175691	B/NewYork/1264/2011	2011-02-02	USA
CY175699	B/NewYork/1265/2011	2011-01-31	USA
CY175707	B/NewYork/1266/2011	2011-02-03	USA
CY175715	B/NewYork/1267/2011	2011-02-05	USA
CY175723	B/NewYork/1268/2011	2011-02-06	USA
CY175739	B/NewYork/1270/2011	2011-02-08	USA
CY175747	B/NewYork/1271/2011	2011-02-08	USA
CY175755	B/NewYork/1272/2011	2011-02-07	USA
CY175779	B/NewYork/1275/2011	2011-02-14	USA
CY175787	B/NewYork/1276/2011	2011-02-17	USA
CY175803	B/NewYork/1278/2011	2011-02-16	USA
CY175811	B/NewYork/1279/2011	2011-02-20	USA
CY175827	B/NewYork/1282/2011	2011-02-25	USA
CY175835	B/NewYork/1283/2011	2011-02-18	USA
CY175851	B/NewYork/1285/2011	2011-02-24	USA
CY175859	B/NewYork/1286/2011	2011-03-03	USA
CY175891	B/NewYork/1290/2011	2011-03-08	USA
CY173729	B/NewYork/1291/2011	2011-03-09	USA
CY175899	B/NewYork/1292/2011	2011-03-14	USA
CY175907	B/NewYork/1293/2011	2011-03-14	USA
CY175923	B/NewYork/1296/2011	2011-03-14	USA
CY175931	B/NewYork/1297/2011	2011-03-20	USA
CY175939	B/NewYork/1298/2011	2011-03-20	USA
KT283546	B/NewYork/13/2014	2014-06-28	USA
CY175947	B/NewYork/1300/2011	2011-03-27	USA
CY175963	B/NewYork/1302/2011	2011-04-06	USA
CY175971	B/NewYork/1303/2011	2011-04-01	USA
CY173758	B/NewYork/1306/2011	2011-04-09	USA
CY181451	B/NewYork/1311/2011	2011-01-24	USA
CY181475	B/NewYork/1314/2011	2011-02-15	USA
CY181435	B/NewYork/1315/2011	2011-02-28	USA
CY181443	B/NewYork/1316/2011	2011-03-16	USA
CY181483	B/NewYork/1317/2011	2011-03-22	USA
CY181491	B/NewYork/1318/2011	2011-04-04	USA
CY173766	B/NewYork/1324/2011	2011-04-21	USA
CY175995	B/NewYork/1329/2012	2012-01-14	USA
CY176003	B/NewYork/1331/2012	2012-02-28	USA
CY176019	B/NewYork/1333/2012	2012-02-28	USA
CY176035	B/NewYork/1335/2012	2012-03-07	USA
CY176051	B/NewYork/1337/2012	2012-03-15	USA
CY176059	B/NewYork/1338/2012	2012-03-16	USA
CY176067	B/NewYork/1339/2012	2012-03-16	USA
CY176075	B/NewYork/1340/2012	2012-03-17	USA
CY176083	B/NewYork/1341/2012	2012-03-21	USA
CY176091	B/NewYork/1342/2012	2012-03-20	USA
CY176099	B/NewYork/1343/2012	2012-03-21	USA
CY176107	B/NewYork/1344/2012	2012-03-23	USA
CY176115	B/NewYork/1345/2012	2012-03-29	USA
CY176123	B/NewYork/1346/2012	2012-03-30	USA
CY176131	B/NewYork/1347/2012	2012-04-02	USA
CY176147	B/NewYork/1349/2012	2012-04-08	USA
CY176171	B/NewYork/1352/2012	2012-04-09	USA
CY176187	B/NewYork/1354/2012	2012-04-11	USA
CY176195	B/NewYork/1355/2012	2012-04-14	USA
CY176203	B/NewYork/1356/2012	2012-04-21	USA
CY176219	B/NewYork/1358/2012	2012-04-07	USA
CY176227	B/NewYork/1359/2012	2012-04-10	USA
CY176235	B/NewYork/1361/2012	2012-04-17	USA
CY173788	B/NewYork/1362/2012	2012-04-24	USA
CY173795	B/NewYork/1364/2012	2012-05-01	USA
CY176251	B/NewYork/1365/2012	2012-05-03	USA
CY176267	B/NewYork/1367/2012	2012-04-26	USA
CY173803	B/NewYork/1368/2012	2012-04-30	USA
CY176283	B/NewYork/1370/2012	2012-05-02	USA
CY176299	B/NewYork/1372/2012	2012-05-07	USA
CY173811	B/NewYork/1373/2012	2012-05-05	USA
CY176307	B/NewYork/1374/2012	2012-05-05	USA
CY173819	B/NewYork/1375/2012	2012-05-04	USA
CY176315	B/NewYork/1376/2012	2012-05-10	USA
CY173826	B/NewYork/1377/2012	2012-05-05	USA
CY173833	B/NewYork/1378/2012	2012-05-04	USA
CY173841	B/NewYork/1379/2012	2012-05-16	USA
CY173849	B/NewYork/1380/2012	2012-05-15	USA
CY173870	B/NewYork/1383/2012	2012-05-25	USA
CY176323	B/NewYork/1384/2012	2012-06-25	USA
CY181499	B/NewYork/1385/2012	2012-03-08	USA
CY181507	B/NewYork/1386/2012	2012-03-14	USA
CY174371	B/NewYork/1394/2003	2003-12-18	USA
CY015364	B/NewYork/14e/2005	2005-03-23	USA
CY019669	B/NewYork/24/1993	1993-12-08	USA
CY037369	B/NewYork/347/1999	1999-01-19	USA
CY019645	B/NewYork/39/1991	1991-03-20	USA
JF972548	B/NewYork/39/2001	2001-01-04	USA
CY191365	B/NewYork/WC-LVD-13-001/2013	2013-11-20	USA
CY191373	B/NewYork/WC-LVD-13-002/2013	2013-12-22	USA
CY191349	B/NewYork/WC-LVD-14-001/2014	2014-03-05	USA
CY191357	B/NewYork/WC-LVD-14-002/2014	2014-03-08	USA
CY191333	B/NewYork/WC-LVD-14-003/2014	2014-02-11	USA
CY191381	B/NewYork/WC-LVD-14-004/2014	2014-02-18	USA
CY191397	B/NewYork/WC-LVD-14-006/2014	2014-03-01	USA
CY191421	B/NewYork/WC-LVD-14-009/2014	2014-03-17	USA
CY191429	B/NewYork/WC-LVD-14-010/2014	2014-03-18	USA
CY191437	B/NewYork/WC-LVD-14-011/2014	2014-03-10	USA
CY191453	B/NewYork/WC-LVD-14-013/2014	2014-03-22	USA
CY191477	B/NewYork/WC-LVD-14-016/2014	2014-03-31	USA
CY191485	B/NewYork/WC-LVD-14-018/2014	2014-04-02	USA
CY191501	B/NewYork/WC-LVD-14-020/2014	2014-04-11	USA
CY191533	B/NewYork/WC-LVD-14-024/2014	2014-04-17	USA
CY191541	B/NewYork/WC-LVD-14-025/2014	2014-04-17	USA
CY191549	B/NewYork/WC-LVD-14-026/2014	2014-04-17	USA
CY191557	B/NewYork/WC-LVD-14-027/2014	2014-04-20	USA
CY191573	B/NewYork/WC-LVD-14-029/2014	2014-04-18	USA
CY191589	B/NewYork/WC-LVD-14-032/2014	2014-04-24	USA
CY191613	B/NewYork/WC-LVD-14-035/2014	2014-04-28	USA
CY191629	B/NewYork/WC-LVD-14-037/2014	2014-05-05	USA
CY191637	B/NewYork/WC-LVD-14-038/2014	2014-05-22	USA
CY191645	B/NewYork/WC-LVD-14-039/2014	2014-05-14	USA
CY191653	B/NewYork/WC-LVD-14-040/2014	2014-05-15	USA
CY155732	B/Newcastle/1/2005	2005-09-26	Australia
CY152228	B/Newcastle/12/2005	2005-09-22	Australia
CY188755	B/Nicaragua/1658_02/2010	2010-08-19	Nicaragua
CY188763	B/Nicaragua/3758_03/2010	2010-08-14	Nicaragua
CY188715	B/Nicaragua/4435_02/2008	2008-06-14	Nicaragua
CY188723	B/Nicaragua/477_01/2008	2008-06-26	Nicaragua
CY188699	B/Nicaragua/4847_02/2008	2008-05-27	Nicaragua
CY188731	B/Nicaragua/4871_01/2008	2008-07-24	Nicaragua
CY188779	B/Nicaragua/4871_03/2010	2010-08-23	Nicaragua
CY188707	B/Nicaragua/511_01/2008	2008-06-10	Nicaragua
CY188747	B/Nicaragua/5823_02/2010	2010-08-04	Nicaragua
CY182411	B/Nicaragua/AGB2-02/2012	2012-08-27	Nicaragua
CY182419	B/Nicaragua/AGB2-03/2012	2012-08-24	Nicaragua
CY182427	B/Nicaragua/AGB2-06/2012	2012-09-19	Nicaragua
CY182435	B/Nicaragua/AGB2-07/2012	2012-09-22	Nicaragua
CY182443	B/Nicaragua/AGB2-09/2012	2012-09-02	Nicaragua
CY182451	B/Nicaragua/AGB2-10/2012	2012-09-30	Nicaragua
CY182475	B/Nicaragua/AGB2-13/2012	2012-10-04	Nicaragua
CY182483	B/Nicaragua/AGB2-14/2012	2012-10-05	Nicaragua
CY182491	B/Nicaragua/AGB2-15/2012	2012-09-09	Nicaragua
CY182499	B/Nicaragua/AGB2-16/2012	2012-10-09	Nicaragua
CY182371	B/Nicaragua/AGB2-17/2012	2012-10-10	Nicaragua
CY182507	B/Nicaragua/AGB2-18/2012	2012-09-15	Nicaragua
CY182523	B/Nicaragua/AGB2-20/2012	2012-09-15	Nicaragua
CY182531	B/Nicaragua/AGB2-23/2012	2012-07-11	Nicaragua
CY182539	B/Nicaragua/AGB2-24/2012	2012-08-02	Nicaragua
CY182547	B/Nicaragua/AGB2-25/2012	2012-07-28	Nicaragua
CY182555	B/Nicaragua/AGB2-26/2012	2012-08-20	Nicaragua
CY182563	B/Nicaragua/AGB2-27/2012	2012-08-17	Nicaragua
CY182571	B/Nicaragua/AGB2-28/2012	2012-10-06	Nicaragua
CY182379	B/Nicaragua/AGB2-29/2012	2012-10-08	Nicaragua
CY182579	B/Nicaragua/AGB2-30/2012	2012-09-07	Nicaragua
CY182387	B/Nicaragua/AGB2-32/2012	2012-09-10	Nicaragua
CY182587	B/Nicaragua/AGB2-33/2012	2012-06-26	Nicaragua
CY182595	B/Nicaragua/AGB2-34/2012	2012-11-10	Nicaragua
CY182611	B/Nicaragua/AGB2-37/2012	2012-10-14	Nicaragua
CY182619	B/Nicaragua/AGB2-38/2012	2012-10-16	Nicaragua
CY182627	B/Nicaragua/AGB2-39/2012	2012-10-19	Nicaragua
CY182635	B/Nicaragua/AGB2-40/2012	2012-10-20	Nicaragua
CY182651	B/Nicaragua/AGB2-47/2012	2012-11-02	Nicaragua
LC033179	B/Niigata/13F001/2014	2014-01-28	Japan
LC033187	B/Niigata/13F064/2014	2014-02-05	Japan
LC033155	B/Niigata/13F117/2014	2014-02-10	Japan
LC033163	B/Niigata/13F179/2014	2014-02-17	Japan
LC033195	B/Niigata/13F180/2014	2014-02-17	Japan
LC033203	B/Niigata/13F239/2014	2014-02-24	Japan
LC033171	B/Niigata/13F290/2014	2014-02-26	Japan
LC033211	B/Niigata/13F336/2014	2014-03-03	Japan
LC033219	B/Niigata/13F434/2014	2014-03-11	Japan
LC033227	B/Niigata/13F498/2014	2014-03-17	Japan
LC033067	B/Niigata/13NU021/2014	2014-03-27	Japan
LC033075	B/Niigata/13NU024/2014	2014-04-17	Japan
CY109196	B/Ningbo/41/2010	2010-01-06	China
CY109204	B/Ningbo/429/2010	2010-02-21	China
CY109212	B/Ningbo/49/2010	2010-01-09	China
KM063641	B/NorthCarolina/02/2014	2014-03-28	USA
KM063710	B/NorthCarolina/03/2014	2014-05-07	USA
KT283516	B/NorthCarolina/04/2014	2014-06-05	USA
KT283575	B/NorthCarolina/06/2014	2014-07-31	USA
AY581984	B/Norway/1/84	1984--	Norway
KF234469	B/Novosibirsk/03/2013	2013-01-24	Russia
KF234470	B/Novosibirsk/04/2010	2010-12-31	Russia
KF234471	B/Novosibirsk/05/2011	2011-02-11	Russia
KF234468	B/Novosibirsk/05/2013	2013-01-24	Russia
KF234465	B/Novosibirsk/36/2009	2009-03-14	Russia
KF234472	B/Novosibirsk/715/2009	2009-03-10	Russia
KF301657	B/Novosibirsk/74/2012	2012-06-04	Russia
KF234467	B/Novosibirsk/LP/2013	2013-01-25	Russia
CY114528	B/Novosibirsk/RII01/2012	2012-01-17	Russia
CY109178	B/Novosibirsk/RII16/2011	2011-04-13	Russia
CY109170	B/Novosibirsk/RII4/2011	2011-02-01	Russia
KM063849	B/Ohio/01/2014	2014-02-28	USA
KJ532172	B/Ohio/04/2013	2013-11-05	USA
EF541478	B/Ohio/1/2005	2005-02-23	USA
CY033451	B/Ohio/UR06-0410/2007	2007-02-23	USA
CY030833	B/Ohio/UR06-0428/2007	2007-02-26	USA
CY037433	B/Ohio/UR06-0572/2007	2007-03-12	USA
CY018799	B/Oita/15/1992	1992-10-16	Japan
KM063873	B/Oklahoma/02/2014	2014-03-20	USA
KM063868	B/Oklahoma/03/2014	2014-03-23	USA
AY139072	B/Oman/16296/2001	2001--	Oman
KF301658	B/Omsk/07/2012	2012-04-02	Russia
CY109174	B/Omsk/RII28/2011	2011-04-04	Russia
CY109182	B/Omsk/RII4/2011	2011-02-14	Russia
KC478981	B/Ontario/0003689/2012	2012-01-11	Canada
KC478982	B/Ontario/0003959/2012	2012-01-31	Canada
KC478994	B/Ontario/0003960/2012	2012-01-03	Canada
JQ340369	B/Ontario/0004382/2011	2011-03-23	Canada
KC478985	B/Ontario/0004547/2012	2012-02-08	Canada
JQ943658	B/Ontario/0006871/2011	2011-04-03	Canada
JQ943656	B/Ontario/0009330/2011	2011-03-03	Canada
JQ943663	B/Ontario/0010241/2012	2012-01-28	Canada
KC479000	B/Ontario/0010605/2012	2012-03-09	Canada
JQ943665	B/Ontario/0010628/2012	2012-03-12	Canada
KC479008	B/Ontario/0010724/2012	2012-03-20	Canada
KC478996	B/Ontario/0020252/2012	2012-02-09	Canada
KC478997	B/Ontario/0020731/2012	2012-02-25	Canada
KC479003	B/Ontario/0040130/2012	2012-03-12	Canada
KC479004	B/Ontario/0040194/2012	2012-03-15	Canada
KC479005	B/Ontario/0040195/2012	2012-03-15	Canada
KC478995	B/Ontario/0045505/2012	2012-02-23	Canada
KC478991	B/Ontario/0058337/2012	2012-02-	Canada
JN601140	B/Ontario/006876/2011	2011-04-10	Canada
JQ943657	B/Ontario/0075502/2011	2011-03-07	Canada
JQ943659	B/Ontario/0077145/2011	2011-04-21	Canada
KC478983	B/Ontario/0096820/2012	2012-01-29	Canada
JQ943664	B/Ontario/0100744/2012	2012-01-31	Canada
KC478986	B/Ontario/0125851/2012	2012-02-04	Canada
KC478987	B/Ontario/0125852/2012	2012-03-02	Canada
KC478999	B/Ontario/0134209/2012	2012-02-09	Canada
KC479001	B/Ontario/0151068/2012	2012-02-14	Canada
KC478989	B/Ontario/0151142/2012	2012-02-15	Canada
KC478998	B/Ontario/0157913/2012	2012-02-18	Canada
KC479002	B/Ontario/0182047/2012	2012-02-21	Canada
KC478990	B/Ontario/0198297/2012	2012-02-28	Canada
JQ943662	B/Ontario/0305509/2011	2011-04-10	Canada
JQ340370	B/Ontario/0315667/2011	2011-04-12	Canada
JQ943661	B/Ontario/0345100/2011	2011-04-23	Canada
JQ943660	B/Ontario/0352600/2011	2011-04-28	Canada
KC478993	B/Ontario/1060343/2011	2011-12-06	Canada
KC478992	B/Ontario/1060350/2011	2011-12-06	Canada
KC479006	B/Ontario/1126626/2011	2011-12-25	Canada
JN632582	B/Ontario/13040/2011	2011-02-02	Canada
EU515958	B/Oregon/01/2007	2007--	USA
AY139054	B/Osaka/547/1997	1997--	Japan
CY018559	B/Osaka/547/1997	1997--	Japan
CY154820	B/Otago/01/2004	2004-08-26	NewZealand
CY155076	B/Otago/02/2004	2004-10-01	NewZealand
CY150437	B/Otago/04/2004	2004-10-27	NewZealand
CY152187	B/Otago/18/2005	2005-09-07	NewZealand
CY018351	B/Panama/45/1990	1990-03-07	Panama
CY115209	B/Panama/45/1990	1990--	Panama
CY018727	B/Paraguay/636/2003	2003-12-13	Paraguay
CY018599	B/Paris/549/1999	1999--	France
KM063763	B/Pennsylvania/01/2014	2014-01-04	USA
CY115129	B/Pennsylvania/07/2007	2007--	USA
CY038305	B/Pennsylvania/PIT63/2008	2008-03-20	USA
CY019733	B/Perth/25/2002	2002-07-09	Australia
KJ136223	B/RhodeIsland/01/2013	2013-04-24	USA
CY018423	B/Romania/217/1999	1999-02-08	Romania
CY019725	B/Romania/318/1998	1998-04-06	Romania
CY018535	B/Russia/22/1995	1995--	Russia
KJ162582	B/Russia/69	1969--	Russia
EF626638	B/Russia/69	1969--	Russia
AB036866	B/Saga/S172/99	1999--	Japan
KC488870	B/SaintPetersburg/RII24/2012	2012-03-21	Russia
KC488872	B/SaintPetersburg/RII24/2012	2012-03-21	Russia
KC488875	B/SaintPetersburg/RII42/2012	2012-04-04	Russia
KC488863	B/SaintPetersburg/RII44/2012	2012-04-09	Russia
KC488865	B/SaintPetersburg/RII44/2012	2012-04-09	Russia
KF612240	B/SantaCruz/121/2010	2010-03-23	Bolivia
KF612237	B/SantaCruz/18/2010	2010-03-16	Bolivia
KF612234	B/SantaCruz/194/2012	2012-04-16	Bolivia
KF612241	B/SantaCruz/28/2012	2012-03-01	Bolivia
KF612239	B/SantaCruz/29/2010	2010-03-18	Bolivia
KF612233	B/SantaCruz/706/2012	2012-04-26	Bolivia
KF612235	B/SantaCruz/761/2012	2012-03-16	Bolivia
KF612238	B/SantaCruz/781/2010	2010-04-09	Bolivia
KF612232	B/SantaCruz/96/2012	2012-02-27	Bolivia
KF612236	B/SantaCruz/98/2012	2012-03-02	Bolivia
JF972547	B/Sapporo/70/2001	2001-03-31	Japan
AJ784088	B/Shandong/7/97	1997--	China
AY044172	B/Shangdong/7/97	1997--	China
EF541477	B/Shanghai/361/2002	2002-06-12	China
KP067336	B/Shanghai/4/1994	1994--	China
AY582009	B/Shiga/51/98	1998--	Japan
AB036873	B/Shiga/T30/98	1998--	Japan
CY019517	B/Shizuoka/15/2001	2001--	Japan
CY018623	B/Shizuoka/480/2000	2000--	Japan
KP067332	B/Sichuan/15/1991	1991--	China
AY139051	B/Sichuan/281/96	1996--	China
AY139068	B/Sichuan/317/2001	2001--	China
AY139080	B/Sichuan/379/99	1999--	China
AJ784087	B/Sichuan/379/99	1999--	China
AF129911	B/Sichuan/8/92	1992--	China
CY018783	B/Singapore/04/1991	1991-07-10	Singapore
CY019709	B/Singapore/11/1994	1994-05-10	Singapore
CY018591	B/Singapore/22/1998	1998--	Singapore
M30637	B/Singapore/222/79	1979--	Singapore
CY018567	B/Singapore/31/1998	1998--	Singapore
CY019493	B/Singapore/35/1998	1998-10-22	Singapore
CY153900	B/SouthAuckland/1/2011	2011-02-07	NewZealand
CY150317	B/SouthAuckland/12/2011	2011-06-21	NewZealand
CY150293	B/SouthAuckland/2/2011	2011-03-19	NewZealand
CY153956	B/SouthAuckland/3/2011	2011-04-24	NewZealand
CY156916	B/SouthAuckland/5/2011	2011-06-15	NewZealand
KP067334	B/SouthAustralia/5/1999	1999--	Australia
KM063925	B/SouthCarolina/02/2014	2014-03-20	USA
CY019589	B/SouthCarolina/04/2003	2003-02-06	USA
CY099396	B/SouthCarolina/NHRC0001/2000	2000-02-14	USA
CY099404	B/SouthCarolina/NHRC0001/2001	2001-01-17	USA
CY099452	B/SouthCarolina/NHRC0001/2004	2004-12-23	USA
CY099875	B/SouthCarolina/NHRC0001/2005	2005-02-15	USA
CY098887	B/SouthCarolina/NHRC0001/2006	2006-02-15	USA
CY099420	B/SouthCarolina/NHRC0002/2001	2001-01-30	USA
KM063844	B/SouthDakota/01/2014	2014-03-17	USA
CY130171	B/SouthDakota/3040/2012	2012-10-24	USA
CY018383	B/St.Petersburg/14/2006	2006-03-14	Russia
CY109172	B/Stavropol/RII12/2011	2011-03-04	Russia
CY109188	B/Stavropol/RII7/2011	2011-02-20	Russia
AY191501	B/Switzerland/4291/97	1997--	Switzerland
CY150827	B/Sydney/1/2002	2002-02-19	Australia
CY150357	B/Sydney/1/2004	2004-06-08	Australia
CY155908	B/Sydney/1/2007	2007-03-12	Australia
CY150172	B/Sydney/1/2009	2009-04-01	Australia
CY149871	B/Sydney/10/2006	2006-07-18	Australia
CY153836	B/Sydney/10/2010	2010-12-17	Australia
CY156772	B/Sydney/102/2008	2008-08-23	Australia
CY156836	B/Sydney/105/2008	2008-09-17	Australia
CY156804	B/Sydney/106/2008	2008-09-08	Australia
CY150963	B/Sydney/11/2002	2002-05-24	Australia
CY152564	B/Sydney/11/2006	2006-07-24	Australia
CY152916	B/Sydney/111/2007	2007-08-25	Australia
CY156876	B/Sydney/111/2008	2008-09-30	Australia
CY153396	B/Sydney/114/2008	2008-09-26	Australia
CY151915	B/Sydney/12/2005	2005-07-17	Australia
CY152548	B/Sydney/12/2006	2006-07-24	Australia
CY154108	B/Sydney/12/2011	2011-06-29	Australia
CY155628	B/Sydney/13/2005	2005-08-24	Australia
CY156580	B/Sydney/13/2008	2008-07-18	Australia
CY150573	B/Sydney/14/2005	2005-08-31	Australia
CY152556	B/Sydney/14/2006	2006-07-24	Australia
CY152179	B/Sydney/15/2005	2005-09-06	Australia
CY155572	B/Sydney/17/2005	2005-08-15	Australia
CY152115	B/Sydney/18/2005	2005-08-25	Australia
CY152123	B/Sydney/19/2005	2005-08-26	Australia
CY154268	B/Sydney/19/2011	2011-07-24	Australia
CY150835	B/Sydney/2/2002	2002-03-27	Australia
CY154748	B/Sydney/2/2004	2004-07-19	Australia
CY155964	B/Sydney/2/2007	2007-07-04	Australia
CY150715	B/Sydney/2/2008	2008-05-21	Australia
CY153804	B/Sydney/2/2010	2010-11-23	Australia
CY152099	B/Sydney/20/2005	2005-08-25	Australia
CY154372	B/Sydney/20/2011	2011-08-11	Australia
CY154636	B/Sydney/200/2002	2002-02-11	Australia
CY154180	B/Sydney/200/2011	2011-07-10	Australia
CY154644	B/Sydney/201/2002	2002-03-27	Australia
CY155020	B/Sydney/201/2004	2004-09-23	Australia
CY153508	B/Sydney/201/2010	2010-08-23	Australia
CY154204	B/Sydney/201/2011	2011-07-16	Australia
CY150851	B/Sydney/202/2002	2002-04-06	Australia
CY155124	B/Sydney/202/2004	2004-10-06	Australia
CY153516	B/Sydney/202/2010	2010-08-26	Australia
CY150891	B/Sydney/203/2002	2002-05-16	Australia
CY152628	B/Sydney/203/2006	2006-08-14	Australia
CY150883	B/Sydney/204/2002	2002-05-13	Australia
CY150581	B/Sydney/204/2006	2006-08-14	Australia
CY153652	B/Sydney/204/2010	2010-09-29	Australia
CY153580	B/Sydney/205/2010	2010-09-15	Australia
CY154300	B/Sydney/206/2011	2011-07-30	Australia
CY150228	B/Sydney/207/2010	2010-10-06	Australia
CY153700	B/Sydney/208/2010	2010-10-10	Australia
CY155868	B/Sydney/209/2006	2006-09-04	Australia
CY155596	B/Sydney/21/2005	2005-08-22	Australia
CY153164	B/Sydney/21/2008	2008-08-07	Australia
CY149887	B/Sydney/210/2006	2006-08-22	Australia
CY150947	B/Sydney/211/2002	2002-05-21	Australia
CY150987	B/Sydney/213/2002	2002-05-27	Australia
CY155612	B/Sydney/23/2005	2005-08-22	Australia
CY151043	B/Sydney/24/2002	2002-06-06	Australia
CY150533	B/Sydney/24/2005	2005-07-14	Australia
CY151899	B/Sydney/25/2005	2005-07-14	Australia
CY152091	B/Sydney/27/2005	2005-08-22	Australia
CY153100	B/Sydney/27/2008	2008-08-02	Australia
CY149838	B/Sydney/29/2005	2005-08-30	Australia
CY154652	B/Sydney/3/2002	2002-04-05	Australia
CY155932	B/Sydney/3/2007	2007-05-20	Australia
CY153444	B/Sydney/3/2009	2009-05-05	Australia
CY152892	B/Sydney/300/2007	2007-08-10	Australia
CY154260	B/Sydney/31/2011	2011-07-22	Australia
CY154132	B/Sydney/32/2011	2011-07-04	Australia
CY154452	B/Sydney/33/2011	2011-08-29	Australia
CY150795	B/Sydney/34/2008	2008-08-13	Australia
CY154588	B/Sydney/34/2011	2011-10-13	Australia
CY154804	B/Sydney/4/2004	2004-08-19	Australia
CY150643	B/Sydney/4/2007	2007-08-10	Australia
CY150180	B/Sydney/4/2009	2009-05-04	Australia
CY153908	B/Sydney/4/2011	2011-02-10	Australia
CY151019	B/Sydney/45/2002	2002-06-03	Australia
CY156796	B/Sydney/45/2008	2008-09-02	Australia
CY150285	B/Sydney/47/2011	2011-03-02	Australia
CY151059	B/Sydney/49/2002	2002-06-10	Australia
CY150875	B/Sydney/5/2002	2002-04-26	Australia
CY154884	B/Sydney/5/2004	2004-09-10	Australia
CY156492	B/Sydney/5/2008	2008-06-19	Australia
CY153604	B/Sydney/5/2010	2010-09-21	Australia
CY150811	B/Sydney/50/2008	2008-08-20	Australia
CY155940	B/Sydney/500/2007	2007-05-23	Australia
CY153564	B/Sydney/500/2010	2010-09-13	Australia
CY155500	B/Sydney/501/2005	2005-07-24	Australia
CY153572	B/Sydney/501/2010	2010-09-15	Australia
CY154004	B/Sydney/502/2011	2011-05-24	Australia
CY152211	B/Sydney/503/2005	2005-09-14	Australia
CY156052	B/Sydney/503/2007	2007-08-14	Australia
CY153644	B/Sydney/503/2010	2010-09-28	Australia
CY154036	B/Sydney/503/2011	2011-06-07	Australia
CY152244	B/Sydney/504/2005	2005-09-28	Australia
CY152908	B/Sydney/504/2007	2007-08-17	Australia
CY150204	B/Sydney/504/2010	2010-09-29	Australia
CY154076	B/Sydney/504/2011	2011-06-15	Australia
CY152260	B/Sydney/505/2005	2005-10-12	Australia
CY152924	B/Sydney/505/2007	2007-08-30	Australia
CY153668	B/Sydney/505/2010	2010-10-05	Australia
CY153684	B/Sydney/506/2010	2010-10-09	Australia
CY155852	B/Sydney/507/2006	2006-06-16	Australia
CY152420	B/Sydney/508/2006	2006-06-17	Australia
CY156484	B/Sydney/508/2008	2008-06-15	Australia
CY153708	B/Sydney/508/2010	2010-10-11	Australia
CY152428	B/Sydney/509/2006	2006-06-20	Australia
CY153724	B/Sydney/509/2010	2010-10-13	Australia
CY156892	B/Sydney/51/2008	2008-10-03	Australia
CY152460	B/Sydney/510/2006	2006-06-28	Australia
CY153852	B/Sydney/512/2010	2010-12-20	Australia
CY154476	B/Sydney/513/2011	2011-09-04	Australia
CY154516	B/Sydney/515/2011	2011-09-11	Australia
CY154548	B/Sydney/516/2011	2011-09-22	Australia
CY156668	B/Sydney/522/2008	2008-08-06	Australia
CY156708	B/Sydney/524/2008	2008-08-11	Australia
CY156724	B/Sydney/526/2008	2008-08-14	Australia
CY151099	B/Sydney/53/2002	2002-06-13	Australia
CY154404	B/Sydney/53/2011	2011-08-18	Australia
CY156788	B/Sydney/540-a/2008	2008-08-30	Australia
CY153332	B/Sydney/543/2008	2008-08-29	Australia
CY152956	B/Sydney/55/2008	2008-06-19	Australia
CY152964	B/Sydney/56/2008	2008-06-24	Australia
CY150843	B/Sydney/6/2002	2002-04-02	Australia
CY155988	B/Sydney/6/2007	2007-07-19	Australia
CY153732	B/Sydney/6/2010	2010-10-15	Australia
CY153940	B/Sydney/6/2011	2011-03-23	Australia
CY156532	B/Sydney/61/2008	2008-07-07	Australia
CY156564	B/Sydney/62/2008	2008-07-11	Australia
CY151259	B/Sydney/64/2002	2002-07-01	Australia
CY153036	B/Sydney/65/2008	2008-07-22	Australia
CY156636	B/Sydney/69/2008	2008-07-30	Australia
CY150867	B/Sydney/7/2002	2002-04-21	Australia
CY155540	B/Sydney/7/2005	2005-08-09	Australia
CY152484	B/Sydney/7/2006	2006-07-03	Australia
CY151139	B/Sydney/70/2002	2002-06-18	Australia
CY152636	B/Sydney/70/2006	2006-08-15	Australia
CY152660	B/Sydney/71/2006	2006-08-20	Australia
CY151187	B/Sydney/72/2002	2002-06-21	Australia
CY156684	B/Sydney/76/2008	2008-08-07	Australia
CY152724	B/Sydney/79/2006	2006-08-31	Australia
CY152508	B/Sydney/8/2006	2006-07-09	Australia
CY153964	B/Sydney/8/2011	2011-04-30	Australia
CY151227	B/Sydney/80/2002	2002-06-26	Australia
CY151395	B/Sydney/82/2002	2002-07-18	Australia
CY152748	B/Sydney/83/2006	2006-09-09	Australia
CY151363	B/Sydney/84/2002	2002-07-15	Australia
CY153348	B/Sydney/84/2008	2008-09-02	Australia
CY151299	B/Sydney/85/2002	2002-07-08	Australia
CY151451	B/Sydney/86/2002	2002-08-02	Australia
CY152796	B/Sydney/88/2006	2006-11-01	Australia
CY153004	B/Sydney/89/2008	2008-07-14	Australia
CY150859	B/Sydney/9/2002	2002-04-11	Australia
CY152516	B/Sydney/9/2006	2006-07-10	Australia
CY153972	B/Sydney/9/2011	2011-05-02	Australia
CY153044	B/Sydney/91/2008	2008-07-25	Australia
JX266944	B/Taiwan/101/2010	2010-04-10	Taiwan
CY018831	B/Taiwan/1197/1994	1994-05-12	Taiwan
CY031789	B/Taiwan/125/2004	2004-02-10	Taiwan
CY098993	B/Taiwan/14/2007	2007-01-02	Taiwan
CY019573	B/Taiwan/1484/2001	2001-05-25	Taiwan
CY098969	B/Taiwan/1605/2006	2006-12-05	Taiwan
CY030857	B/Taiwan/1734/2006	2006-12-22	Taiwan
CY040372	B/Taiwan/1838/2006	2006-12-30	Taiwan
CY040395	B/Taiwan/202/2005	2005--	Taiwan
AY139053	B/Taiwan/217/97	1997--	Taiwan
CY030841	B/Taiwan/2171/2004	2004-08-10	Taiwan
CY098977	B/Taiwan/251/2007	2007-01-23	Taiwan
JX266943	B/Taiwan/2563/2008	2008-04-07	Taiwan
CY040411	B/Taiwan/2643/2002	2002-05-21	Taiwan
CY040364	B/Taiwan/2755/2006	2006-11-11	Taiwan
CY040403	B/Taiwan/2894/2006	2006-11-23	Taiwan
JX266942	B/Taiwan/30/2008	2008-02-22	Taiwan
CY033950	B/Taiwan/3001/2006	2006-11-30	Taiwan
CY040419	B/Taiwan/3246/2002	2002-06-13	Taiwan
CY099009	B/Taiwan/3290/2006	2006-12-26	Taiwan
CY040387	B/Taiwan/3395/2004	2004-12-31	Taiwan
CY038273	B/Taiwan/37/2007	2007-01-12	Taiwan
JX266941	B/Taiwan/3798/2007	2007-05-28	Taiwan
CY033814	B/Taiwan/383/2005	2005-01-27	Taiwan
CY038265	B/Taiwan/417/2005	2005-01-28	Taiwan
CY033798	B/Taiwan/42/2007	2007-01-16	Taiwan
CY033886	B/Taiwan/45/2001	2001-01-03	Taiwan
CY038321	B/Taiwan/45/2007	2007-01-03	Taiwan
CY033894	B/Taiwan/481/2001	2001-02-15	Taiwan
CY030849	B/Taiwan/500/2005	2005-02-03	Taiwan
CY031781	B/Taiwan/539/2005	2005-02-07	Taiwan
CY033902	B/Taiwan/634/2001	2001-02-28	Taiwan
CY033958	B/Taiwan/70028/2007	2007-01-04	Taiwan
CY033934	B/Taiwan/70061/2006	2006-01-16	Taiwan
CY033942	B/Taiwan/70690/2006	2006-05-12	Taiwan
CY099001	B/Taiwan/70864/2005	2005--	Taiwan
CY033966	B/Taiwan/71523/2007	2007-08-06	Taiwan
CY033910	B/Taiwan/72068/2004	2004-12-02	Taiwan
CY033918	B/Taiwan/783/2005	2005-03-23	Taiwan
CY033926	B/Taiwan/91061/2005	2005-11-16	Taiwan
CY033806	B/Taiwan/94/2005	2005-01-10	Taiwan
JX266945	B/Taiwan/94543/2011	2011-12-09	Taiwan
JX266946	B/Taiwan/94564/2011	2011-12-17	Taiwan
JX266947	B/Taiwan/94786/2012	2012-02-14	Taiwan
CY098985	B/Taiwan/99/2007	2007-01-08	Taiwan
KP861963	B/Tehran/10/2014	2014-11-	Iran
KP861955	B/Tehran/13728/2014	2014-11-	Iran
KP861954	B/Tehran/35425/2014	2014-11-	Iran
KP861951	B/Tehran/69867/2014	2014-11-	Iran
AJ784089	B/Tehran/80/02	2002--	Iran
KP861958	B/Tehran/85141/2014	2014-11-	Iran
KP861959	B/Tehran/85467/2014	2014-11-	Iran
KP861960	B/Tehran/85541/2014	2014-11-	Iran
KP861952	B/Tehran/88658/2014	2014-11-	Iran
KP861953	B/Tehran/88859/2014	2014-11-	Iran
CY018087	B/Temple/B10/1999	1999-02-10	USA
CY018127	B/Temple/B1166/2001	2001--	USA
CY018135	B/Temple/B1181/2001	2001--	USA
CY019477	B/Temple/B1182/2001	2001--	USA
CY019468	B/Temple/B1188/2001	2001--	USA
CY022215	B/Temple/B1190/2001	2001--	USA
CY018143	B/Temple/B1193/2001	2001--	USA
CY018199	B/Temple/B17/2003	2003--	USA
CY018207	B/Temple/B18/2003	2003--	USA
CY018215	B/Temple/B19/2003	2003--	USA
CY018223	B/Temple/B20/2003	2003--	USA
CY018239	B/Temple/B24/2003	2003--	USA
CY018055	B/Temple/B3/1999	1999-02-09	USA
CY018247	B/Temple/B30/2003	2003--	USA
CY018063	B/Temple/B7/1999	1999-02-11	USA
CY018071	B/Temple/B8/1999	1999-02-05	USA
CY018079	B/Temple/B9/1999	1999-02-09	USA
CY156972	B/Tennessee/F2005/2010	2010-12-07	USA
CY156947	B/Tennessee/F2007A/2010	2010-12-10	USA
CY156988	B/Tennessee/F2028/2011	2011-02-03	USA
CY156956	B/Tennessee/F2028A/2011	2011-02-07	USA
CY156996	B/Tennessee/F2060c59/2011	2011-02-24	USA
CY030785	B/Tennessee/UR06-0079/2007	2007-01-26	USA
CY030595	B/Tennessee/UR06-0105/2007	2007-01-29	USA
CY030603	B/Tennessee/UR06-0261/2007	2007-02-13	USA
CY030611	B/Tennessee/UR06-0263/2007	2007-02-13	USA
CY098940	B/Tennessee/UR06-0276/2007	2007-02-14	USA
CY030619	B/Tennessee/UR06-0310/2007	2007-02-15	USA
CY030801	B/Tennessee/UR06-0319/2007	2007-02-15	USA
CY037385	B/Tennessee/UR06-0405/2007	2007-02-23	USA
CY037393	B/Tennessee/UR06-0406/2007	2007-02-23	USA
CY030825	B/Tennessee/UR06-0407/2007	2007-02-23	USA
CY030659	B/Tennessee/UR06-0431/2007	2007-02-26	USA
CY030683	B/Tennessee/UR06-0451/2007	2007-02-27	USA
CY098947	B/Tennessee/UR06-0457/2007	2007-02-27	USA
CY098961	B/Tennessee/UR06-0458/2007	2007-02-27	USA
CY030691	B/Tennessee/UR06-0460/2007	2007-02-27	USA
CY038777	B/Tennessee/UR06-0559/2007	2007-03-08	USA
KM063724	B/Texas/01/2014	2014-02-01	USA
KM063739	B/Texas/02/2014	2014-02-12	USA
KM063783	B/Texas/03/2014	2014-02-10	USA
KM063838	B/Texas/04/2014	2014-03-25	USA
CY018479	B/Texas/06/2000	2000-05-03	USA
KM063577	B/Texas/06/2014	2014-03-17	USA
KJ532178	B/Texas/07/2013	2013-12-05	USA
KM063595	B/Texas/07/2014	2014-04-03	USA
KJ532194	B/Texas/08/2013	2013-12-11	USA
KM063704	B/Texas/09/2014	2014-04-29	USA
AY139058	B/Texas/1/2000	2000--	USA
JF972549	B/Texas/12/2000	2000-01-01	USA
CY019653	B/Texas/14/1991	1991-01-11	USA
KT283461	B/Texas/19/2014	2014-05-19	USA
CY019605	B/Texas/37/1988	1988--	USA
CY099460	B/Texas/NHRC0001/2005	2005-04-08	USA
CY099859	B/Texas/NHRC0001/2006	2006-04-05	USA
CY030809	B/Texas/UR06-0343/2007	2007-02-19	USA
CY037425	B/Texas/UR06-0541/2007	2007-03-06	USA
CY030715	B/Texas/UR06-0590/2007	2007-03-13	USA
JX513136	B/Thailand/CU-243/2006	2006--	Thailand
JX513144	B/Thailand/CU-364/2008	2008--	Thailand
KM100243	B/Thailand/CU-A585/2013	2013-12-25	Thailand
KM100244	B/Thailand/CU-A605/2014	2014-01-07	Thailand
KM100247	B/Thailand/CU-A615/2014	2014-01-22	Thailand
KM100248	B/Thailand/CU-A626/2014	2014-01-22	Thailand
KM100251	B/Thailand/CU-A645/2014	2014-02-05	Thailand
JX512976	B/Thailand/CU-B2201/2010	2010-02-24	Thailand
JX512984	B/Thailand/CU-B2271/2010	2010-03-05	Thailand
JX512992	B/Thailand/CU-B2320/2010	2010-03-20	Thailand
JX513000	B/Thailand/CU-B2372/2010	2010-06-04	Thailand
JX513008	B/Thailand/CU-B2390/2010	2010-06-17	Thailand
JX513016	B/Thailand/CU-B2432/2010	2010-07-09	Thailand
JX513024	B/Thailand/CU-B2504/2010	2010-07-09	Thailand
JX513032	B/Thailand/CU-B2660/2010	2010-08-14	Thailand
JX513040	B/Thailand/CU-B3153/2010	2010-09-01	Thailand
JX513048	B/Thailand/CU-B4504/2011	2011-01-01	Thailand
JX513056	B/Thailand/CU-B4585/2011	2011-02-04	Thailand
JX513064	B/Thailand/CU-B5522/2011	2011-08-27	Thailand
JX513072	B/Thailand/CU-B5671/2011	2011-09-15	Thailand
JX513080	B/Thailand/CU-B5734/2011	2011-09-23	Thailand
JX513088	B/Thailand/CU-B5910/2011	2011-11-04	Thailand
JX513096	B/Thailand/CU-B6078/2012	2012-02-19	Thailand
JX513104	B/Thailand/CU-B6096/2012	2012-03-13	Thailand
KM100232	B/Thailand/CU-B6148/2012	2012-04-04	Thailand
KM100233	B/Thailand/CU-B6240/2012	2012-05-23	Thailand
KM100234	B/Thailand/CU-B6257/2012	2012-06-14	Thailand
KM100237	B/Thailand/CU-B6975/2012	2012-09-20	Thailand
KM100239	B/Thailand/CU-B7215/2012	2012-11-19	Thailand
KM100241	B/Thailand/CU-B7337/2012	2012-12-18	Thailand
KM100242	B/Thailand/CU-B8813/2013	2013-12-19	Thailand
KM100245	B/Thailand/CU-B8925/2014	2014-01-14	Thailand
KM100249	B/Thailand/CU-B8999/2014	2014-02-01	Thailand
KM100250	B/Thailand/CU-B9017/2014	2014-02-03	Thailand
KM100252	B/Thailand/CU-B9034/2014	2014-02-07	Thailand
JX513112	B/Thailand/CU-C1262/2010	2010-10-05	Thailand
JX513120	B/Thailand/CU-C1451/2010	2010-12-08	Thailand
JX513128	B/Thailand/CU-C1768/2011	2011-03-22	Thailand
JX513152	B/Thailand/CU-H1400/2010	2010-02-01	Thailand
JX513160	B/Thailand/CU-H1896/2010	2010-04-29	Thailand
JX513168	B/Thailand/CU-H2132/2010	2010-08-05	Thailand
JX513176	B/Thailand/CU-H2584/2010	2010-09-30	Thailand
JX513184	B/Thailand/CU-H2738/2010	2010-11-17	Thailand
JX513192	B/Thailand/CU-H2933/2011	2011-02-12	Thailand
JX513200	B/Thailand/CU-H3002/2011	2011-07-26	Thailand
JX513208	B/Thailand/CU-H3052/2011	2011-08-29	Thailand
KM100235	B/Thailand/CU-H3313/2012	2012-07-16	Thailand
KM100236	B/Thailand/CU-H3349/2012	2012-08-20	Thailand
KM100238	B/Thailand/CU-H3456/2012	2012-10-24	Thailand
KM100240	B/Thailand/CU-H3496/2012	2012-12-14	Thailand
KF492944	B/Thailand/SirirajICRC_BKK_1/2012	2012-07-31	Thailand
KF492945	B/Thailand/SirirajICRC_BKK_2/2012	2012-08-06	Thailand
KF492946	B/Thailand/SirirajICRC_BKK_3/2012	2012-08-29	Thailand
KF492952	B/Thailand/SirirajICRC_Flu12/0006/2012	2012-05-28	Thailand
KF492953	B/Thailand/SirirajICRC_Flu12/007/2012	2012-07-17	Thailand
KF492960	B/Thailand/SirirajICRC_Flu12/014/2012	2012-08-11	Thailand
KF492967	B/Thailand/SirirajICRC_RMSC_1/2010	2010-01-28	Thailand
KF492916	B/Thailand/SirirajICRC_SEA-3604/2008	2008-02-18	Thailand
KF492921	B/Thailand/SirirajICRC_SI-1335/2010	2010-08-20	Thailand
KF492926	B/Thailand/SirirajICRC_SI-1648/2010	2010-09-02	Thailand
KF492927	B/Thailand/SirirajICRC_SI-1659/2010	2010-09-02	Thailand
KF492929	B/Thailand/SirirajICRC_SI-2117/2010	2010-09-21	Thailand
KF492930	B/Thailand/SirirajICRC_SI-2210/2010	2010-09-24	Thailand
KJ577167	B/Thailand/VIROAF3/2012	2012-10-01	Thailand
KJ577175	B/Thailand/VIROAF4/2012	2012-10-02	Thailand
KF234464	B/Tomsk/12/2011	2011-02-20	Russia
CY150501	B/Townsville/02/2005	2005-06-20	Australia
CY155532	B/Townsville/02/2005	2005-08-04	Australia
CY152035	B/Townsville/04/2005	2005-08-11	Australia
CY154708	B/Townsville/1/2003	2003-07-03	Australia
CY153588	B/Townsville/1/2010	2010-09-18	Australia
CY153868	B/Townsville/1/2011	2011-01-12	Australia
CY154244	B/Townsville/10/2011	2011-07-22	Australia
CY150041	B/Townsville/101/2008	2008-08-06	Australia
CY150517	B/Townsville/107/2005	2005-06-25	Australia
CY151499	B/Townsville/11/2002	2002-08-12	Australia
CY155508	B/Townsville/11/2005	2005-07-25	Australia
CY155652	B/Townsville/15/2005	2005-08-28	Australia
CY154292	B/Townsville/15/2011	2011-07-29	Australia
CY151515	B/Townsville/16/2002	2002-08-18	Australia
CY155588	B/Townsville/16/2005	2005-08-18	Australia
CY152171	B/Townsville/18/2005	2005-09-06	Australia
CY155692	B/Townsville/19/2005	2005-09-01	Australia
CY155836	B/Townsville/2/2006	2006-05-21	Australia
CY153148	B/Townsville/2/2008	2008-08-06	Australia
CY156908	B/Townsville/2/2011	2011-02-28	Australia
CY155476	B/Townsville/3/2005	2005-07-08	Australia
CY151339	B/Townsville/4/2002	2002-07-12	Australia
CY155820	B/Townsville/4/2006	2006-05-09	Australia
CY150236	B/Townsville/4/2010	2010-10-14	Australia
CY153948	B/Townsville/4/2011	2011-04-11	Australia
CY151403	B/Townsville/5/2002	2002-07-19	Australia
CY150541	B/Townsville/5/2005	2005-07-14	Australia
CY153412	B/Townsville/5/2008	2008-10-01	Australia
CY153756	B/Townsville/5/2010	2010-10-25	Australia
CY151891	B/Townsville/6/2005	2005-07-11	Australia
CY153420	B/Townsville/6/2008	2008-10-02	Australia
CY154084	B/Townsville/6/2011	2011-06-20	Australia
CY155492	B/Townsville/7/2005	2005-07-19	Australia
CY151443	B/Townsville/9/2002	2002-07-30	Australia
CY151939	B/Townsville/9/2005	2005-07-21	Australia
AJ784096	B/Trento/3/2002	2002--	Italy
M30638	B/USSR/100/83	1983--	Russia
AJ784099	B/UlanUde/4/02	2002--	Russia
KP067337	B/UlanUde/6/2003	2003--	Russia
CY018719	B/UlanUde/6/2003	2003-03-06	Russia
KM063629	B/Utah/01/2014	2014-01-17	USA
KM063731	B/Utah/02/2014	2014-01-25	USA
KM063859	B/Utah/03/2014	2014-03-05	USA
KM063908	B/Utah/03/2014	2014-03-05	USA
KM063606	B/Utah/04/2014	2014-04-11	USA
KJ532188	B/Utah/05/2013	2013-12-26	USA
KM063678	B/Utah/05/2014	2014-05-08	USA
KT283522	B/Utah/09/2014	2014-05-29	USA
KT283489	B/Utah/14/2014	2014-06-11	USA
KT283560	B/Vermont/01/2014	2014-06-18	USA
CY018759	B/Victoria/02/1987	1987--	Canada
CY152444	B/Victoria/100/2006	2006-06-25	Australia
CY154756	B/Victoria/101/2004	2004-07-21	Australia
CY152332	B/Victoria/101/2006	2006-06-05	Australia
CY154764	B/Victoria/102/2004	2004-08-09	Australia
CY155268	B/Victoria/102/2005	2005-01-06	Australia
CY154844	B/Victoria/104/2004	2004-09-02	Australia
CY151611	B/Victoria/107/2005	2005-01-06	Australia
CY154668	B/Victoria/108/2002	2002-05-13	Australia
CY154732	B/Victoria/108/2004	2004-02-18	Australia
CY154812	B/Victoria/109/2004	2004-08-23	Australia
CY152652	B/Victoria/110/2006	2006-08-17	Australia
CY150915	B/Victoria/113/2002	2002-05-17	Australia
CY155068	B/Victoria/113/2004	2004-09-29	Australia
CY150923	B/Victoria/114/2002	2002-05-18	Australia
CY151763	B/Victoria/114/2005	2005-06-23	Australia
CY150939	B/Victoria/115/2002	2002-05-20	Australia
CY150979	B/Victoria/119/2002	2002-05-27	Australia
CY151947	B/Victoria/120/2005	2005-07-25	Australia
CY151955	B/Victoria/121/2005	2005-07-26	Australia
CY152019	B/Victoria/122/2005	2005-08-08	Australia
CY155644	B/Victoria/123/2005	2005-08-24	Australia
CY155636	B/Victoria/124/2005	2005-08-24	Australia
CY155668	B/Victoria/125/2005	2005-08-29	Australia
CY152067	B/Victoria/1308/2005	2005-08-17	Australia
CY151003	B/Victoria/133/2002	2002-05-30	Australia
CY154684	B/Victoria/142/2002	2002-06-11	Australia
CY154676	B/Victoria/143/2002	2002-06-01	Australia
CY151155	B/Victoria/149/2002	2002-06-19	Australia
CY151147	B/Victoria/150/2002	2002-06-19	Australia
CY151179	B/Victoria/151/2002	2002-06-20	Australia
CY151323	B/Victoria/159/2002	2002-07-10	Australia
CY151427	B/Victoria/162/2002	2002-07-22	Australia
CY154284	B/Victoria/17/2011	2011-07-27	Australia
AB036870	B/Victoria/2/1987	1987--	Australia
CY155260	B/Victoria/2/2005	2005-01-05	Australia
CY150597	B/Victoria/201/2007	2007-06-27	Australia
CY155996	B/Victoria/205/2007	2007-07-19	Australia
CY152860	B/Victoria/206/2007	2007-07-23	Australia
CY152876	B/Victoria/207/2007	2007-07-27	Australia
CY152868	B/Victoria/210/2007	2007-07-23	Australia
CY156132	B/Victoria/215/2007	2007-09-03	Australia
CY152940	B/Victoria/217/2007	2007-09-05	Australia
CY156780	B/Victoria/224/2008	2008-08-25	Australia
CY153404	B/Victoria/226/2008	2008-09-26	Australia
CY156860	B/Victoria/230/2008	2008-09-27	Australia
CY154364	B/Victoria/25/2011	2011-08-10	Australia
CY152011	B/Victoria/303/2005	2005-08-05	Australia
CY152340	B/Victoria/303/2006	2006-06-06	Australia
CY152348	B/Victoria/304/2006	2006-06-06	Australia
CY150557	B/Victoria/306/2005	2005-08-10	Australia
CY152364	B/Victoria/306/2006	2006-06-11	Australia
CY152059	B/Victoria/307/2005	2005-08-17	Australia
CY152219	B/Victoria/310/2005	2005-09-14	Australia
CY152388	B/Victoria/312/2006	2006-06-14	Australia
CY152356	B/Victoria/318/2006	2006-06-09	Australia
CY152436	B/Victoria/325/2006	2006-06-20	Australia
CY152452	B/Victoria/326/2006	2006-06-27	Australia
CY152468	B/Victoria/327/2006	2006-06-28	Australia
CY152524	B/Victoria/329/2006	2006-07-10	Australia
CY152532	B/Victoria/330/2006	2006-07-12	Australia
CY152596	B/Victoria/333/2006	2006-08-01	Australia
CY154660	B/Victoria/341/2002	2002-05-08	Australia
CY151251	B/Victoria/349/2002	2002-07-01	Australia
CY154692	B/Victoria/353/2002	2002-07-09	Australia
CY154156	B/Victoria/4/2011	2011-07-06	Australia
CY149798	B/Victoria/413/2002	2002-08-09	Australia
CY154468	B/Victoria/46/2011	2011-09-02	Australia
CY154484	B/Victoria/48/2011	2011-09-06	Australia
CY151027	B/Victoria/500/2002	2002-06-03	Australia
CY154700	B/Victoria/500/2003	2003-03-08	Australia
CY150373	B/Victoria/500/2004	2004-06-30	Australia
CY149855	B/Victoria/500/2006	2006-05-03	Australia
CY149927	B/Victoria/500/2007	2007-07-17	Australia
CY156900	B/Victoria/500/2011	2011-01-25	Australia
CY150365	B/Victoria/501/2004	2004-06-24	Australia
CY155252	B/Victoria/501/2005	2005-01-05	Australia
CY153884	B/Victoria/501/2011	2011-02-04	Australia
CY151083	B/Victoria/502/2002	2002-06-12	Australia
CY155276	B/Victoria/502/2005	2005-01-17	Australia
CY151115	B/Victoria/503/2002	2002-06-14	Australia
CY150469	B/Victoria/503/2005	2005-01-31	Australia
CY153476	B/Victoria/503/2010	2010-08-11	Australia
CY018655	B/Victoria/504/2000	2000--	Canada
AY504604	B/Victoria/504/2000	2000--	Australia
CY155356	B/Victoria/504/2005	2005-05-20	Australia
CY151659	B/Victoria/505/2005	2005-05-20	Australia
CY152324	B/Victoria/505/2006	2006-06-04	Australia
CY156124	B/Victoria/505/2007	2007-09-03	Australia
CY151235	B/Victoria/506/2002	2002-06-26	Australia
CY154868	B/Victoria/506/2004	2004-09-07	Australia
CY156196	B/Victoria/506/2007	2007-09-12	Australia
CY154044	B/Victoria/506/2011	2011-06-07	Australia
CY156164	B/Victoria/507/2007	2007-09-08	Australia
CY153540	B/Victoria/507/2010	2010-09-02	Australia
CY150405	B/Victoria/508/2004	2004-09-10	Australia
CY151707	B/Victoria/508/2005	2005-06-09	Australia
CY156228	B/Victoria/508/2007	2007-09-25	Australia
CY153212	B/Victoria/508/2008	2008-08-14	Australia
CY153596	B/Victoria/508/2010	2010-09-19	Australia
CY154068	B/Victoria/508/2011	2011-06-15	Australia
CY155044	B/Victoria/509/2004	2004-09-23	Australia
CY152412	B/Victoria/509/2006	2006-06-16	Australia
CY153628	B/Victoria/509/2010	2010-09-27	Australia
CY154100	B/Victoria/509/2011	2011-06-22	Australia
CY156236	B/Victoria/510/2007	2007-09-27	Australia
CY156276	B/Victoria/511/2007	2007-10-17	Australia
CY153244	B/Victoria/511/2008	2008-08-18	Australia
CY153828	B/Victoria/512/2010	2010-12-16	Australia
CY156324	B/Victoria/513/2007	2007-10-27	Australia
CY153260	B/Victoria/513/2008	2008-08-19	Australia
CY151795	B/Victoria/514/2005	2005-06-28	Australia
CY156308	B/Victoria/514/2007	2007-10-24	Australia
CY155196	B/Victoria/515/2004	2004-11-01	Australia
CY155212	B/Victoria/516/2004	2004-11-20	Australia
CY151835	B/Victoria/517/2005	2005-07-04	Australia
CY153292	B/Victoria/517/2008	2008-08-23	Australia
CY155244	B/Victoria/518/2004	2004-12-29	Australia
CY155236	B/Victoria/519/2004	2004-12-29	Australia
CY154196	B/Victoria/520/2011	2011-07-14	Australia
CY151971	B/Victoria/521/2005	2005-07-31	Australia
CY153308	B/Victoria/521/2008	2008-08-27	Australia
CY156828	B/Victoria/523/2008	2008-09-08	Australia
CY152083	B/Victoria/524/2005	2005-08-19	Australia
CY156820	B/Victoria/524/2008	2008-09-08	Australia
CY152131	B/Victoria/525/2005	2005-08-27	Australia
CY156812	B/Victoria/525/2008	2008-09-08	Australia
CY154252	B/Victoria/525/2011	2011-07-22	Australia
CY155700	B/Victoria/526/2005	2005-09-02	Australia
CY156844	B/Victoria/526/2008	2008-09-18	Australia
CY152155	B/Victoria/527/2005	2005-09-03	Australia
CY152236	B/Victoria/528/2005	2005-09-26	Australia
CY152276	B/Victoria/532/2005	2005-12-12	Australia
CY154564	B/Victoria/54/2011	2011-09-24	Australia
CY154596	B/Victoria/593/2011	2011-10-13	Australia
CY153796	B/Victoria/661/2010	2010-11-22	Australia
CY153620	B/Victoria/800/2010	2010-09-26	Australia
CY156028	B/Victoria/802/2007	2007-08-07	Australia
CY154332	B/Victoria/804/2011	2011-08-05	Australia
CY154412	B/Victoria/829/2011	2011-08-20	Australia
CY154532	B/Victoria/842/2011	2011-09-15	Australia
CY154628	B/Victoria/859/2011	2011-11-29	Australia
CY154228	B/Victoria/9/2011	2011-07-19	Australia
AX399747	B/Vienna/1/99	1999--	Austria
AY191500	B/Vienna/1/99	1999--	Austria
FJ183465	B/Vienna/23/2007	2007--	Austria
KF234474	B/Vladivostok/693/2012	2012-04-04	Russia
CY109180	B/Voronezh/RII1/2011	2011-01-14	Russia
CY154796	B/Waikato/01/2004	2004-08-19	NewZealand
CY150589	B/Waikato/01/2007	2007-03-08	NewZealand
CY154996	B/Waikato/02/2004	2004-09-20	NewZealand
CY155116	B/Waikato/03/2004	2004-10-06	NewZealand
CY150461	B/Waikato/1/2005	2005-01-20	NewZealand
CY155844	B/Waikato/1/2006	2006-05-24	NewZealand
CY155972	B/Waikato/100/2007	2007-07-12	NewZealand
CY151243	B/Waikato/11/2002	2002-06-29	NewZealand
CY149806	B/Waikato/15/2002	2002-08-12	NewZealand
CY151675	B/Waikato/16/2005	2005-05-30	NewZealand
CY151843	B/Waikato/188/2005	2005-07-05	NewZealand
CY149814	B/Waikato/20/2002	2002-08-21	NewZealand
CY149822	B/Waikato/22/2002	2002-08-28	NewZealand
CY151587	B/Waikato/27/2002	2002-10-12	NewZealand
CY150955	B/Waikato/3/2002	2002-05-22	NewZealand
CY155340	B/Waikato/5/2005	2005-05-19	NewZealand
CY151731	B/Waikato/58/2005	2005-06-15	NewZealand
CY151643	B/Waikato/6/2005	2005-05-09	NewZealand
CY155412	B/Waikato/70/2005	2005-06-10	NewZealand
CY156364	B/Waikato/809/2007	2007-12-14	NewZealand
KM063633	B/Washington/01/2014	2014-01-16	USA
KJ532195	B/Washington/05/2013	2013-12-19	USA
KM063871	B/Washington/05/2014	2014-03-01	USA
KM063897	B/Washington/06/2014	2014-03-17	USA
KM063691	B/Washington/07/2014	2014-04-17	USA
CY018839	B/Wellington/01/1994	1994--	NewZealand
CY154924	B/Wellington/01/2004	2004-09-15	NewZealand
CY155060	B/Wellington/02/2004	2004-09-29	NewZealand
CY151619	B/Wellington/1/2005	2005-04-13	NewZealand
CY152372	B/Wellington/1/2006	2006-06-13	NewZealand
CY156004	B/Wellington/1/2007	2007-07-24	NewZealand
CY156108	B/Wellington/10/2007	2007-08-27	NewZealand
CY156172	B/Wellington/12/2007	2007-09-10	NewZealand
CY153020	B/Wellington/14/2008	2008-07-16	NewZealand
CY155372	B/Wellington/16/2005	2005-05-27	NewZealand
CY150001	B/Wellington/16/2008	2008-07-23	NewZealand
CY153060	B/Wellington/17/2008	2008-07-29	NewZealand
CY151651	B/Wellington/18/2005	2005-05-18	NewZealand
CY156596	B/Wellington/19/2008	2008-07-22	NewZealand
CY151219	B/Wellington/2/2002	2002-06-25	NewZealand
CY153996	B/Wellington/2/2011	2011-05-16	NewZealand
CY154188	B/Wellington/26/2011	2011-07-12	NewZealand
CY151699	B/Wellington/28/2005	2005-06-08	NewZealand
CY150731	B/Wellington/3/2008	2008-06-04	NewZealand
CY154236	B/Wellington/34/2011	2011-07-21	NewZealand
CY155420	B/Wellington/43/2005	2005-06-15	NewZealand
CY151379	B/Wellington/5/2002	2002-07-17	NewZealand
CY154052	B/Wellington/5/2011	2011-06-13	NewZealand
CY151787	B/Wellington/69/2005	2005-06-28	NewZealand
CY151491	B/Wellington/7/2002	2002-08-12	NewZealand
CY149967	B/Wellington/7/2008	2008-07-01	NewZealand
CY151555	B/Wellington/8/2002	2002-08-30	NewZealand
CY154092	B/Wellington/8/2011	2011-06-21	NewZealand
CY149903	B/Wellington/85/2006	2006-09-12	NewZealand
CY155484	B/Wellington/86/2005	2005-07-11	NewZealand
CY151875	B/Wellington/87/2005	2005-07-11	NewZealand
CY156092	B/Wellington/9/2007	2007-08-20	NewZealand
CY115185	B/Wisconsin/01/2010	2010-02-20	USA
KM063727	B/Wisconsin/01/2014	2014-01-21	USA
KM063768	B/Wisconsin/02/2014	2014-01-30	USA
KM063912	B/Wisconsin/03/2014	2014-03-05	USA
KM063712	B/Wisconsin/04/2014	2014-05-12	USA
KJ532206	B/Wisconsin/05/2013	2013-11-06	USA
KT283571	B/Wisconsin/08/2014	2014-07-30	USA
AY139061	B/Wuhan/2/2001	2001--	China
AY139060	B/Wuhan/356/2000	2000--	China
CY110752	B/Wuhan/4/2009	2009-05-31	China
CY109220	B/Wuhan/7/2009	2009-04-11	China
KM063729	B/Wyoming/01/2014	2014-02-18	USA
AB120255	B/Yamagata/115/2003	2003--	Japan
AB120256	B/Yamagata/1246/2003	2003--	Japan
AB120257	B/Yamagata/1311/2003	2003--	Japan
AY139081	B/Yamagata/16/1988	1988--	Japan
CY018767	B/Yamagata/16/1988	1988--	Japan
AB120254	B/Yamagata/222/2002	2002--	Japan
AB120240	B/Yamagata/K270/2001	2001--	Japan
AB120242	B/Yamagata/K386/2001	2001--	Japan
AB120243	B/Yamagata/K461/2001	2001--	Japan
AB120244	B/Yamagata/K490/2001	2001--	Japan
AB120245	B/Yamagata/K500/2001	2001--	Japan
AB120246	B/Yamagata/K501/2001	2001--	Japan
AB120248	B/Yamagata/K515/2001	2001--	Japan
AB120249	B/Yamagata/K519/2001	2001--	Japan
AB120250	B/Yamagata/K520/2001	2001--	Japan
AB036869	B/Yamanashi/166/1998	1998--	Japan
CY019533	B/Yamanashi/166/1998	1998-02-21	Japan

## Sheet: PB2
Accession	Virus name	Date	Country
AF005737	B/Panama/45/90	1990--	Panama
AF101973	B/Aichi/5/88	1988--	Japan
CY018684	B/Akita/27/2001	2001--	Japan
CY019666	B/Alaska/03/1992	1992-06-13	USA
CY018364	B/Alaska/12/1996	1996-10-28	USA
CY018476	B/Alaska/16/2000	2000-11-22	USA
DQ508910	B/AnnArbor/1/1986	1986--	USA
CY018580	B/AnnArbor/1994	1994--	USA
CY019554	B/Argentina/132/2001	2001-08-07	Argentina
CY018612	B/Argentina/3640/1999	1999--	Argentina
CY018420	B/Auckland/01/2000	2000-05-09	NewZealand
CY151600	B/Auckland/1/2003	2003-02-18	NewZealand
CY154777	B/Auckland/1/2004	2004-08-11	NewZealand
CY155929	B/Auckland/1/2007	2007-05-16	NewZealand
CY150704	B/Auckland/1/2008	2008-03-27	NewZealand
CY149964	B/Auckland/10/2008	2008-06-25	NewZealand
CY151720	B/Auckland/102/2005	2005-06-12	NewZealand
CY150054	B/Auckland/106/2008	2008-08-09	NewZealand
CY155449	B/Auckland/107/2005	2005-06-23	NewZealand
CY156161	B/Auckland/11/2007	2007-09-07	NewZealand
CY153185	B/Auckland/117/2008	2008-08-12	NewZealand
CY156513	B/Auckland/12/2008	2008-06-30	NewZealand
CY153233	B/Auckland/124/2008	2008-08-15	NewZealand
CY151832	B/Auckland/126/2005	2005-07-04	NewZealand
CY150087	B/Auckland/131/2008	2008-08-19	NewZealand
CY156761	B/Auckland/136/2008	2008-08-21	NewZealand
CY151040	B/Auckland/14/2002	2002-06-06	NewZealand
CY150137	B/Auckland/158/2008	2008-09-12	NewZealand
CY156857	B/Auckland/159/2008	2008-09-19	NewZealand
CY151168	B/Auckland/16/2002	2002-06-20	NewZealand
CY150712	B/Auckland/2/2008	2008-04-22	NewZealand
CY151672	B/Auckland/21/2005	2005-05-23	NewZealand
CY153001	B/Auckland/23/2008	2008-07-08	NewZealand
CY151288	B/Auckland/26/2002	2002-07-04	NewZealand
CY154153	B/Auckland/27/2011	2011-07-06	NewZealand
CY155321	B/Auckland/3/2005	2005-04-10	NewZealand
CY155953	B/Auckland/3/2007	2007-06-28	NewZealand
CY156457	B/Auckland/3/2008	2008-05-13	NewZealand
CY155385	B/Auckland/32/2005	2005-05-30	NewZealand
CY156561	B/Auckland/33/2008	2008-07-11	NewZealand
CY151536	B/Auckland/35/2002	2002-08-27	NewZealand
CY151584	B/Auckland/36/2002	2002-10-02	NewZealand
CY151632	B/Auckland/4/2005	2005-04-18	NewZealand
CY150768	B/Auckland/41/2008	2008-07-17	NewZealand
CY149998	B/Auckland/48/2008	2008-07-18	NewZealand
CY154321	B/Auckland/53/2011	2011-08-02	NewZealand
CY152953	B/Auckland/6/2008	2008-06-18	NewZealand
CY156609	B/Auckland/63/2008	2008-07-23	NewZealand
CY154025	B/Auckland/7/2011	2011-05-30	NewZealand
CY154545	B/Auckland/71/2011	2011-09-22	NewZealand
CY154609	B/Auckland/73/2011	2011-10-19	NewZealand
CY155329	B/Auckland/8/2005	2005-05-03	NewZealand
CY153345	B/Auckland/84/2008	2008-08-31	NewZealand
CY153113	B/Auckland/91/2008	2008-08-04	NewZealand
CY156681	B/Auckland/97/2008	2008-08-07	NewZealand
CY019682	B/Bangkok/141/1994	1994-05-07	Thailand
CY019690	B/Bangkok/143/1994	1994-05-07	Thailand
CY019618	B/Bangkok/153/1990	1990--	Thailand
CY019626	B/Bangkok/163/1990	1990--	Thailand
CY115262	B/Bangladesh/3333/2007	2007--	Bangladesh
CY115366	B/Bangladesh/5945/2009	2009--	Bangladesh
AF101974	B/Beijing/184/93	1993--	China
AF101975	B/Beijing/243/97	1997--	China
AY687394	B/Beijing/76/98	1998--	China
CY111573	B/Boston/DB01/2011	2011-02-11	USA
CY111493	B/Boston/DB02/2011	2011-03-18	USA
CY111580	B/Boston/DB03/2011	2011-04-20	USA
CY171806	B/Boston/YGB_01002/2013	2013-01-01	USA
CY171814	B/Boston/YGB_01005/2013	2013-01-31	USA
CY171830	B/Boston/YGB_01009/2013	2013-02-20	USA
CY171838	B/Boston/YGB_01010/2013	2013-02-23	USA
CY171862	B/Boston/YGB_01019/2013	2013-03-16	USA
CY171870	B/Boston/YGB_01020/2013	2013-03-17	USA
CY171894	B/Boston/YGB_01023/2013	2013-03-21	USA
CY171910	B/Boston/YGB_01030/2013	2013-03-29	USA
CY171918	B/Boston/YGB_01031/2013	2013-03-31	USA
CY171926	B/Boston/YGB_01032/2013	2013-04-01	USA
CY171934	B/Boston/YGB_01033/2013	2013-04-01	USA
CY171942	B/Boston/YGB_01034/2013	2013-04-02	USA
CY171958	B/Boston/YGB_01036/2013	2013-04-03	USA
CY171966	B/Boston/YGB_01038/2013	2013-04-04	USA
CY171974	B/Boston/YGB_01039/2013	2013-04-04	USA
CY171982	B/Boston/YGB_01040/2013	2013-04-05	USA
CY171766	B/Boston/YGB_01042/2013	2013-04-08	USA
CY171990	B/Boston/YGB_01043/2013	2013-04-08	USA
CY172006	B/Boston/YGB_01045/2013	2013-04-09	USA
CY172014	B/Boston/YGB_01046/2013	2013-04-10	USA
CY172022	B/Boston/YGB_01047/2013	2013-04-13	USA
CY172030	B/Boston/YGB_01048/2013	2013-04-13	USA
CY172038	B/Boston/YGB_01049/2013	2013-04-17	USA
CY172046	B/Boston/YGB_01050/2013	2013-04-22	USA
CY172054	B/Boston/YGB_01051/2013	2013-04-26	USA
CY172062	B/Boston/YGB_01052/2013	2013-04-26	USA
CY172070	B/Boston/YGB_01055/2013	2013-04-27	USA
CY172078	B/Boston/YGB_01056/2013	2013-04-28	USA
CY171782	B/Boston/YGB_01057/2013	2013-05-01	USA
CY172086	B/Boston/YGB_01058/2013	2013-05-02	USA
CY172094	B/Boston/YGB_02012/2013	2013-03-20	USA
CY172102	B/Boston/YGB_02021/2013	2013-04-05	USA
CY172110	B/Boston/YGB_02022/2013	2013-04-08	USA
CY018444	B/Brazil/975/2000	2000-06-09	Brazil
CY156401	B/Brisbane/01/2008	2008-01-15	Australia
CY155905	B/Brisbane/03/2007	2007-03-09	Australia
CY154785	B/Brisbane/1/2004	2004-08-14	Australia
CY155889	B/Brisbane/1/2007	2007-01-25	Australia
CY153473	B/Brisbane/1/2010	2010-08-11	Australia
CY152481	B/Brisbane/10/2006	2006-06-30	Australia
CY153177	B/Brisbane/100/2008	2008-08-10	Australia
CY149852	B/Brisbane/101/2005	2005-09-28	Australia
CY150038	B/Brisbane/101/2008	2008-08-05	Australia
CY150022	B/Brisbane/102/2008	2008-07-28	Australia
CY155769	B/Brisbane/104/2005	2005-10-31	Australia
CY156665	B/Brisbane/104/2008	2008-08-05	Australia
CY154529	B/Brisbane/108/2011	2011-09-14	Australia
CY151056	B/Brisbane/11/2002	2002-06-06	Australia
CY154937	B/Brisbane/11/2004	2004-09-15	Australia
CY151872	B/Brisbane/11/2005	2005-07-09	Australia
CY156433	B/Brisbane/11/2008	2008-04-23	Australia
CY153617	B/Brisbane/11/2010	2010-09-21	Australia
CY150354	B/Brisbane/111/2011	2011-10-02	Australia
CY156929	B/Brisbane/112/2011	2011-09-26	Australia
CY150808	B/Brisbane/115/2008	2008-08-18	Australia
CY154585	B/Brisbane/117/2011	2011-10-10	Australia
CY156745	B/Brisbane/118/2008	2008-08-16	Australia
CY154617	B/Brisbane/119/2011	2011-10-19	Australia
CY154953	B/Brisbane/12/2004	2004-09-16	Australia
CY150655	B/Brisbane/12/2007	2007-08-14	Australia
CY156449	B/Brisbane/12/2008	2008-05-09	Australia
CY153257	B/Brisbane/120/2008	2008-08-18	Australia
CY153225	B/Brisbane/121/2008	2008-08-14	Australia
CY156937	B/Brisbane/121/2011	2011-10-31	Australia
CY154625	B/Brisbane/124/2011	2011-11-09	Australia
CY156945	B/Brisbane/125/2011	2011-11-18	Australia
CY155057	B/Brisbane/13/2004	2004-09-28	Australia
CY152577	B/Brisbane/13/2006	2006-07-24	Australia
CY152937	B/Brisbane/13/2007	2007-09-02	Australia
CY156441	B/Brisbane/13/2008	2008-05-01	Australia
CY153921	B/Brisbane/13/2011	2011-02-28	Australia
CY153089	B/Brisbane/138/2008	2008-08-01	Australia
CY155033	B/Brisbane/14/2004	2004-09-23	Australia
CY152585	B/Brisbane/14/2006	2006-07-28	Australia
CY150680	B/Brisbane/14/2007	2007-09-03	Australia
CY156473	B/Brisbane/14/2008	2008-06-04	Australia
CY153929	B/Brisbane/14/2011	2011-03-03	Australia
CY155089	B/Brisbane/15/2004	2004-10-02	Australia
CY151936	B/Brisbane/15/2005	2005-07-21	Australia
CY149940	B/Brisbane/15/2007	2007-08-20	Australia
CY156153	B/Brisbane/16/2007	2007-09-06	Australia
CY153641	B/Brisbane/16/2010	2010-09-27	Australia
CY156769	B/Brisbane/162/2008	2008-08-21	Australia
CY153433	B/Brisbane/163/2008	2008-10-04	Australia
CY156889	B/Brisbane/164/2008	2008-09-30	Australia
CY150169	B/Brisbane/165/2008	2008-09-25	Australia
CY150145	B/Brisbane/167/2008	2008-09-14	Australia
CY156873	B/Brisbane/168/2008	2008-09-29	Australia
CY155185	B/Brisbane/17/2004	2004-10-25	Australia
CY155521	B/Brisbane/17/2005	2005-07-27	Australia
CY152609	B/Brisbane/17/2006	2006-08-03	Australia
CY156481	B/Brisbane/17/2008	2008-06-11	Australia
CY153369	B/Brisbane/171/2008	2008-09-04	Australia
CY155177	B/Brisbane/18/2004	2004-10-22	Australia
CY156185	B/Brisbane/18/2007	2007-09-11	Australia
CY154017	B/Brisbane/18/2011	2011-05-25	Australia
CY155193	B/Brisbane/19/2004	2004-10-28	Australia
CY151984	B/Brisbane/19/2005	2005-07-31	Australia
CY156217	B/Brisbane/19/2007	2007-09-17	Australia
CY150217	B/Brisbane/19/2010	2010-09-30	Australia
CY155289	B/Brisbane/2/2005	2005-01-29	Australia
CY149924	B/Brisbane/2/2007	2007-02-06	Australia
CY156409	B/Brisbane/2/2008	2008-02-02	Australia
CY153489	B/Brisbane/2/2010	2010-08-11	Australia
CY153865	B/Brisbane/2/2011	2011-01-04	Australia
CY155225	B/Brisbane/20/2004	2004-12-01	Australia
CY151216	B/Brisbane/21/2002	2002-06-24	Australia
CY155233	B/Brisbane/21/2004	2004-12-29	Australia
CY156529	B/Brisbane/22/2008	2008-07-02	Australia
CY152617	B/Brisbane/23/2006	2006-08-08	Australia
CY156257	B/Brisbane/23/2007	2007-10-01	Australia
CY151176	B/Brisbane/24/2002	2002-06-20	Australia
CY156297	B/Brisbane/24/2007	2007-10-19	Australia
CY151136	B/Brisbane/25/2002	2002-06-17	Australia
CY156337	B/Brisbane/25/2007	2007-10-29	Australia
CY150225	B/Brisbane/25/2010	2010-10-06	Australia
CY156321	B/Brisbane/26/2007	2007-10-27	Australia
CY150249	B/Brisbane/26/2010	2010-10-17	Australia
CY156353	B/Brisbane/28/2007	2007-11-24	Australia
CY153769	B/Brisbane/28/2010	2010-10-28	Australia
CY156361	B/Brisbane/29/2007	2007-12-10	Australia
CY154065	B/Brisbane/29/2011	2011-06-14	Australia
CY150936	B/Brisbane/3/2002	2002-05-20	Australia
CY154865	B/Brisbane/3/2004	2004-09-07	Australia
CY155785	B/Brisbane/3/2006	2006-05-04	Australia
CY150696	B/Brisbane/3/2008	2008-02-29	Australia
CY153505	B/Brisbane/3/2010	2010-08-19	Australia
CY151200	B/Brisbane/30/2002	2002-06-21	Australia
CY156377	B/Brisbane/30/2007	2007-12-20	Australia
CY156593	B/Brisbane/30/2008	2008-07-21	Australia
CY152649	B/Brisbane/31/2006	2006-08-16	Australia
CY156393	B/Brisbane/31/2007	2007-12-28	Australia
CY153777	B/Brisbane/31/2010	2010-11-03	Australia
CY018708	B/Brisbane/32/2002	2002-07-02	Australia
CY155553	B/Brisbane/32/2005	2005-08-09	Australia
CY156385	B/Brisbane/32/2007	2007-12-27	Australia
CY154033	B/Brisbane/32/2011	2011-06-06	Australia
CY151296	B/Brisbane/34/2002	2002-07-04	Australia
CY156625	B/Brisbane/34/2008	2008-07-24	Australia
CY153817	B/Brisbane/34/2010	2010-11-23	Australia
CY152008	B/Brisbane/36/2005	2005-08-05	Australia
CY152032	B/Brisbane/38/2005	2005-08-09	Australia
CY152697	B/Brisbane/39/2006	2006-08-23	Australia
CY150258	B/Brisbane/39/2010	2010-11-26	Australia
CY150976	B/Brisbane/4/2002	2002-05-24	Australia
CY154897	B/Brisbane/4/2004	2004-09-11	Australia
CY155353	B/Brisbane/4/2005	2005-05-19	Australia
CY155793	B/Brisbane/4/2006	2006-05-04	Australia
CY153529	B/Brisbane/4/2010	2010-08-30	Australia
CY153881	B/Brisbane/4/2011	2011-01-19	Australia
CY150554	B/Brisbane/40/2005	2005-08-06	Australia
CY150776	B/Brisbane/40/2008	2008-07-17	Australia
CY150274	B/Brisbane/40/2010	2010-12-17	Australia
CY153849	B/Brisbane/41/2010	2010-12-18	Australia
CY155569	B/Brisbane/42/2005	2005-08-14	Australia
CY152056	B/Brisbane/43/2005	2005-08-12	Australia
CY152713	B/Brisbane/44/2006	2006-08-27	Australia
CY151376	B/Brisbane/47/2002	2002-07-16	Australia
CY151072	B/Brisbane/5/2002	2002-06-10	Australia
CY155041	B/Brisbane/5/2004	2004-09-23	Australia
CY155801	B/Brisbane/5/2006	2006-05-06	Australia
CY152825	B/Brisbane/5/2007	2007-06-24	Australia
CY156417	B/Brisbane/5/2008	2008-03-04	Australia
CY151392	B/Brisbane/52/2002	2002-07-18	Australia
CY153057	B/Brisbane/54/2008	2008-07-25	Australia
CY153081	B/Brisbane/55/2008	2008-07-31	Australia
CY155665	B/Brisbane/58/2005	2005-08-29	Australia
CY151440	B/Brisbane/59/2002	2002-07-27	Australia
CY150201	B/Brisbane/6/2010	2010-09-03	Australia
CY153897	B/Brisbane/6/2011	2011-02-05	Australia
CY098877	B/Brisbane/60-10/2010	2010-09-29	Australia
CY099928	B/Brisbane/60-11/2010	2010-10-05	Australia
CY099577	B/Brisbane/60-12/2010	2010-10-09	Australia
CY100408	B/Brisbane/60-2/2010	2010-11-09	Australia
CY099553	B/Brisbane/60-3/2010	2010-11-23	Australia
CY100416	B/Brisbane/60-5/2010	2010-12-01	Australia
CY100424	B/Brisbane/60-6/2010	2010-09-13	Australia
CY099569	B/Brisbane/60-7/2010	2010-09-15	Australia
CY098869	B/Brisbane/60-9/2010	2010-10-28	Australia
CY152152	B/Brisbane/60/2005	2005-08-31	Australia
CY115158	B/Brisbane/60/2008	2008--	Australia
KC866604	B/Brisbane/60/2008	2008--	Australia
CY152737	B/Brisbane/63/2006	2006-09-03	Australia
CY154217	B/Brisbane/64/2011	2011-07-18	Australia
CY152080	B/Brisbane/65/2005	2005-08-17	Australia
CY152721	B/Brisbane/67/2006	2006-08-29	Australia
CY152112	B/Brisbane/68/2005	2005-08-25	Australia
CY154329	B/Brisbane/68/2011	2011-08-03	Australia
CY151080	B/Brisbane/7/2002	2002-06-11	Australia
CY154921	B/Brisbane/7/2004	2004-09-14	Australia
CY152857	B/Brisbane/7/2007	2007-07-20	Australia
CY150346	B/Brisbane/70/2011	2011-07-26	Australia
CY154353	B/Brisbane/76/2011	2011-08-08	Australia
CY152761	B/Brisbane/77/2006	2006-09-14	Australia
CY151096	B/Brisbane/8/2002	2002-06-13	Australia
CY151824	B/Brisbane/8/2005	2005-07-02	Australia
CY152497	B/Brisbane/8/2006	2006-07-04	Australia
CY150618	B/Brisbane/8/2007	2007-07-31	Australia
CY153561	B/Brisbane/8/2010	2010-09-10	Australia
CY156649	B/Brisbane/80/2008	2008-07-31	Australia
CY152769	B/Brisbane/84/2006	2006-09-21	Australia
CY154393	B/Brisbane/84/2011	2011-08-16	Australia
CY152200	B/Brisbane/85/2005	2005-09-09	Australia
CY155713	B/Brisbane/86/2005	2005-09-06	Australia
CY152545	B/Brisbane/9/2006	2006-07-14	Australia
CY156025	B/Brisbane/9/2007	2007-07-31	Australia
CY153553	B/Brisbane/9/2010	2010-09-08	Australia
CY152777	B/Brisbane/90/2006	2006-09-26	Australia
CY152785	B/Brisbane/92/2006	2006-10-03	Australia
CY155721	B/Brisbane/93/2005	2005-09-15	Australia
CY152793	B/Brisbane/93/2006	2006-10-05	Australia
CY154441	B/Brisbane/93/2011	2011-08-28	Australia
CY152809	B/Brisbane/95/2006	2006-12-22	Australia
CY152208	B/Brisbane/97/2005	2005-09-12	Australia
CY154497	B/Brisbane/99/2011	2011-09-06	Australia
CY018548	B/Bucharest/311/1998	1998--	Romania
CY018852	B/California/01/1995	1995--	USA
CY019698	B/California/02/1994	1994-12-13	USA
CY022244	B/California/02/1995	1995-02-16	USA
CY098914	B/California/NHRC0001/2004	2004-12-23	USA
CY099497	B/California/NHRC0001/2005	2005-01-25	USA
CY099385	B/California/NHRC0001/2006	2006-03-29	USA
CY099776	B/California/NHRC0002/2006	2006-03-09	USA
CY099952	B/California/NHRC0003/2006	2006-03-14	USA
CY099481	B/California/NHRC0004/2003	2003-03-06	USA
CY099537	B/California/NHRC0004/2006	2006-02-28	USA
CY099888	B/California/NHRC0005/2005	2005-01-18	USA
CY099912	B/California/NHRC0005/2006	2006-02-28	USA
CY099896	B/California/NHRC0006/2005	2005-01-21	USA
CY099529	B/California/NHRC0006/2006	2006-02-21	USA
CY098922	B/California/NHRC0007/2005	2005-02-11	USA
CY099904	B/California/NHRC0008/2005	2005-02-22	USA
CY018492	B/Canada/16188/2000	2000-11-23	Canada
CY022228	B/Chantaburi/218/2003	2003-07-26	Thailand
FJ461688	B/Cheongju/411/2008	2008-02-19	SouthKorea
FJ461689	B/Cheongju/437/2008	2008-02-23	SouthKorea
AF101976	B/Chiba/447/98	1998--	Japan
CY172118	B/Chicago/YGB_04001/2012	2012-11-13	USA
CY172126	B/Chicago/YGB_04003/2012	2012-12-26	USA
CY172134	B/Chicago/YGB_04004/2012	2012-12-31	USA
CY171790	B/Chicago/YGB_04005/2012	2012-12-31	USA
CY172142	B/Chicago/YGB_04006/2013	2013-01-03	USA
CY172150	B/Chicago/YGB_04007/2013	2013-02-06	USA
CY172158	B/Chicago/YGB_04008/2013	2013-02-07	USA
CY171798	B/Chicago/YGB_04010/2013	2013-02-20	USA
CY172166	B/Chicago/YGB_04011/2013	2013-02-20	USA
CY019586	B/Chile/3162/2002	2002-03-14	Chile
CY155881	B/Christchurch/1/2007	2007-01-25	NewZealand
CY153457	B/Christchurch/1/2010	2010-06-30	NewZealand
CY153465	B/Christchurch/1001/2010	2010-07-31	NewZealand
CY155921	B/Christchurch/1002/2007	2007-04-13	NewZealand
CY154121	B/Christchurch/101/2011	2011-06-30	NewZealand
CY150112	B/Christchurch/104/2008	2008-08-28	NewZealand
CY151472	B/Christchurch/111/2002	2002-08-08	NewZealand
CY151544	B/Christchurch/119/2002	2002-08-28	NewZealand
CY151816	B/Christchurch/120/2005	2005-07-01	NewZealand
CY150784	B/Christchurch/13/2008	2008-07-23	NewZealand
CY152849	B/Christchurch/16/2007	2007-07-16	NewZealand
CY150161	B/Christchurch/179/2008	2008-09-19	NewZealand
CY155985	B/Christchurch/18/2007	2007-07-18	NewZealand
CY150030	B/Christchurch/18/2008	2008-08-03	NewZealand
CY150426	B/Christchurch/188/2004	2004-09-23	NewZealand
CY155897	B/Christchurch/2/2007	2007-02-01	NewZealand
CY150688	B/Christchurch/2/2008	2008-01-19	NewZealand
CY150193	B/Christchurch/2/2010	2010-08-05	NewZealand
CY150610	B/Christchurch/200/2007	2007-06-30	NewZealand
CY151928	B/Christchurch/209/2005	2005-07-20	NewZealand
CY154793	B/Christchurch/22/2004	2004-08-18	NewZealand
CY154721	B/Christchurch/241/2004	2004-01-07	NewZealand
CY154729	B/Christchurch/242/2004	2004-01-07	NewZealand
CY155529	B/Christchurch/243/2005	2005-08-01	NewZealand
CY154225	B/Christchurch/25/2011	2011-07-19	NewZealand
CY155625	B/Christchurch/254/2005	2005-08-23	NewZealand
CY149835	B/Christchurch/263/2005	2005-08-26	NewZealand
CY155305	B/Christchurch/28/2005	2005-03-31	NewZealand
CY151608	B/Christchurch/281/2004	2004-10-12	NewZealand
CY155161	B/Christchurch/287/2004	2004-10-19	NewZealand
CY150792	B/Christchurch/29/2008	2008-07-29	NewZealand
CY150760	B/Christchurch/3/2008	2008-06-25	NewZealand
CY154841	B/Christchurch/33/2004	2004-08-30	NewZealand
CY154361	B/Christchurch/33/2011	2011-08-10	NewZealand
CY155169	B/Christchurch/335/2004	2004-10-21	NewZealand
CY150450	B/Christchurch/346/2004	2004-11-02	NewZealand
CY151696	B/Christchurch/35/2005	2005-06-05	NewZealand
CY150633	B/Christchurch/36/2007	2007-08-09	NewZealand
CY150498	B/Christchurch/38/2005	2005-06-05	NewZealand
CY150482	B/Christchurch/4/2005	2005-02-19	NewZealand
CY150458	B/Christchurch/402/2004	2004-11-18	NewZealand
CY150418	B/Christchurch/407/2004	2004-09-17	NewZealand
CY154401	B/Christchurch/42/2011	2011-08-17	NewZealand
CY154505	B/Christchurch/54/2011	2011-09-08	NewZealand
CY154745	B/Christchurch/6/2004	2004-07-18	NewZealand
CY150744	B/Christchurch/6/2008	2008-06-11	NewZealand
CY151760	B/Christchurch/71/2005	2005-06-21	NewZealand
CY149916	B/Christchurch/75/2006	2006-09-19	NewZealand
CY150490	B/Christchurch/8/2005	2005-04-12	NewZealand
CY151464	B/Christchurch/86/2002	2002-08-05	NewZealand
CY156209	B/Christchurch/86/2007	2007-09-13	NewZealand
CY151488	B/Christchurch/90/2002	2002-08-10	NewZealand
CY154905	B/Christchurch/95/2004	2004-09-12	NewZealand
CY156249	B/Christchurch/98/2007	2007-10-01	NewZealand
CY150824	B/Christchurch/99/2008	2008-08-25	NewZealand
CY018516	B/Colorado/04/2004	2004-11-09	USA
CY018748	B/Colorado/13/2004	2004-12-14	USA
CY018860	B/Connecticut/02/1995	1995-01-05	USA
CY018812	B/Connecticut/07/1993	1993-01-26	USA
CY019642	B/Cordoba/2979/1991	1991-06-13	Argentina
CY019634	B/Czechoslovakia/69/1990	1990--	CzechRepublic
CY151424	B/Dunedin/1/2002	2002-07-22	NewZealand
CY018396	B/Egypt/2040/2004	2004-04-27	Egypt
CY115278	B/England/145/2008	2008--	UnitedKingdom
CY018404	B/Florida/02/1998	1998-11-11	USA
CY018372	B/Florida/02/2006	2006-01-09	USA
CY033883	B/Florida/4/2006	2006--	USA
CY033859	B/Florida/7/2004	2004--	USA
CY030576	B/Florida/UR06-0001/2006	2006-11-13	USA
CY030774	B/Florida/UR06-0002/2006	2006-11-15	USA
CY030584	B/Florida/UR06-0003/2006	2006-11-16	USA
CY022252	B/Florida/UR06-0006/2006	2006-11-27	USA
CY115294	B/FujianGulou/1272/2008	2008--	China
JQ034236	B/Georgia/01/2011	2011-01-01	USA
CY018412	B/Georgia/02/1998	1998-11-28	USA
CY018588	B/Georgia/04/1998	1998--	USA
CY019490	B/Georgia/09/2005	2005-02-14	USA
CY099872	B/Georgia/NHRC0001/2001	2001-01-09	USA
CY099441	B/Georgia/NHRC0001/2003	2003-01-16	USA
CY099393	B/Georgia/NHRC0001/2006	2006-05-29	USA
AF101978	B/Guangdong/05/94	1994--	China
AF101977	B/Guangdong/08/93	1993--	China
EU305612	B/Guangzhou/01/2007	2007-07-12	China
LC032926	B/Gunma/13G020/2014	2014-03-18	Japan
LC032934	B/Gunma/13G022/2014	2014-03-05	Japan
LC032942	B/Gunma/13G026/2014	2014-03-15	Japan
LC032958	B/Gunma/13G027/2014	2014-03-18	Japan
LC032950	B/Gunma/13G028/2014	2014-03-20	Japan
AF101979	B/Harbin/7/1994	1994--	China
AF170572	B/Harbin/7/1994	1994--	China
CY040448	B/Harbin/7/1994	1994--	China
KT283512	B/Hawaii/04/2014	2014-03-19	USA
CY019514	B/Hawaii/10/2001	2001-05-09	USA
CY018468	B/Hawaii/11/2004	2004-06-14	USA
CY018524	B/Hawaii/13/2004	2004-06-21	USA
CY033867	B/Hawaii/33/2004	2004--	USA
CY098906	B/Hawaii/NHRC0001/2003	2003-01-19	USA
AF101980	B/Henan/22/97	1997--	China
LC033006	B/Hokkaido/13H025/2014	2014-02-04	Japan
LC033014	B/Hokkaido/13H045/2014	2014-02-14	Japan
LC033022	B/Hokkaido/13H068/2014	2014-03-04	Japan
LC033030	B/Hokkaido/13H080/2014	2014-03-17	Japan
CY018820	B/HongKong/02/1993	1993-02-15	HongKong
CY018796	B/HongKong/03/1992	1992-03-23	HongKong
DQ508918	B/HongKong/05/1972	1972--	HongKong
CY018636	B/HongKong/06/2001	2001-01-08	HongKong
CY019562	B/HongKong/1115/2002	2002-01-15	HongKong
CY018644	B/HongKong/123/2001	2001-02-23	HongKong
CY018868	B/HongKong/1351/2002	2002-01-17	HongKong
CY018692	B/HongKong/1434/2002	2002-01-18	HongKong
CY018676	B/HongKong/167/2002	2002-01-03	HongKong
CY018780	B/HongKong/22/1989	1989-11-02	HongKong
CY018652	B/HongKong/22/2001	2001-01-18	HongKong
CY115198	B/HongKong/259/2010	2010--	HongKong
CY019602	B/HongKong/28/2001	2001-01-22	HongKong
CY018668	B/HongKong/310/2004	2004-11-24	HongKong
CY018740	B/HongKong/310/2004	2004-11-24	HongKong
AY504607	B/HongKong/330/2001	2001--	HongKong
CY018716	B/HongKong/330/2001	2001-04-09	HongKong
CY018500	B/HongKong/542/2000	2000-07-20	HongKong
CY018460	B/HongKong/553a/2003	2003-03-31	HongKong
CY018508	B/HongKong/557/2000	2000-10-04	HongKong
CY018556	B/HongKong/70/1996	1996--	HongKong
EF456778	B/HongKong/8/1973	1973--	HongKong
AY582060	B/Houston/1/91	1991--	USA
CY018100	B/Houston/B15/1999	1999-02-12	USA
CY018030	B/Houston/B56/1997	1997-01-27	USA
CY019444	B/Houston/B57/1997	1997-02-10	USA
CY019476	B/Houston/B58/1997	1997-02-10	USA
CY019465	B/Houston/B60/1997	1997-02-25	USA
CY018038	B/Houston/B61/1997	1997-02-25	USA
CY018046	B/Houston/B63/1997	1997-03-05	USA
CY018052	B/Houston/B65/1998	1998-05-04	USA
CY018108	B/Houston/B66/2000	2000-03-10	USA
CY018116	B/Houston/B67/2000	2000-03-22	USA
CY018124	B/Houston/B68/2000	2000-04-16	USA
CY018156	B/Houston/B69/2002	2002-03-21	USA
CY018164	B/Houston/B70/2002	2002-03-22	USA
CY018172	B/Houston/B71/2002	2002-02-23	USA
CY018308	B/Houston/B720/2004	2004-12-28	USA
CY018180	B/Houston/B74/2002	2002-03-18	USA
CY018316	B/Houston/B745/2005	2005-01-03	USA
CY018188	B/Houston/B75/2002	2002-03-20	USA
CY018324	B/Houston/B756/2005	2005-01-04	USA
CY018196	B/Houston/B77/2002	2002-03-21	USA
CY018332	B/Houston/B787/2005	2005-01-06	USA
CY018268	B/Houston/B81/2003	2003-01-16	USA
CY018276	B/Houston/B84/2003	2003-01-15	USA
CY018340	B/Houston/B846/2005	2005-01-12	USA
CY018348	B/Houston/B850/2005	2005-01-12	USA
CY018284	B/Houston/B86/2003	2003-01-21	USA
CY018292	B/Houston/B87/2003	2003-01-19	USA
CY018300	B/Houston/B88/2003	2003-01-17	USA
CY115390	B/Hubei-Wujiagang/158/2009	2009--	China
AF101981	B/Ibaraki/2/85	1985--	Japan
CY019506	B/Illinois/13/2005	2005-02-03	USA
CY018756	B/Illinois/47/2005	2005-03-07	USA
CY099433	B/Illinois/NHRC0001/2003	2003-02-24	USA
CY099377	B/Illinois/NHRC0001/2006	2006-02-22	USA
CY030782	B/Illinois/UR06-0016/2007	2007-01-02	USA
CY037422	B/Illinois/UR06-0516/2007	2007-03-05	USA
CY019722	B/Indiana/01/1995	1995--	USA
CY019570	B/Iowa/03/2002	2002-03-19	USA
LC033390	B/Isahaya/13I004/2014	2014-03-04	Japan
KP976414	B/Jiangsu/01/2015	2015-02-05	China
CY033851	B/Jiangsu/10/2003	2003--	China
CY033835	B/Jilin/20/2003	2003--	China
CY018620	B/Johannesburg/05/1999	1999--	SouthAfrica
CY019706	B/Johannesburg/06/1994	1994--	SouthAfrica
CY019546	B/Johannesburg/69/2001	2001-06-12	SouthAfrica
CY098958	B/Kansas/UR06-0385/2007	2007-02-21	USA
CY018436	B/Kouchi/193/1999	1999-02-02	Japan
LC032894	B/Kyoto/13K014/2014	2014-01-24	Japan
AF101982	B/Lee/1940	1940--	USA
DQ792902	B/Lee/1940	1940--	USA
DQ792894	B/Lee/1940	1940--	USA
CY115118	B/Lee/1940	1940--	USA
CY022236	B/Lisbon/02/1994	1994-10-26	Portugal
AY582070	B/LosAngeles/1/2002	2002--	USA
KC813729	B/Maine/05/2011	2011-03-08	USA
CY119553	B/Malaysia/06535/1995	1995-04-18	Malaysia
CY118290	B/Malaysia/10815/1999	1999-01-25	Malaysia
CY119561	B/Malaysia/10837/1996	1996-09-19	Malaysia
CY119569	B/Malaysia/10928/1996	1996-10-05	Malaysia
CY119577	B/Malaysia/10941/1999	1999-02-09	Malaysia
CY119585	B/Malaysia/11087/1996	1996-11-01	Malaysia
CY119593	B/Malaysia/11169/1999	1999-03-09	Malaysia
CY119601	B/Malaysia/11185/1996	1996-11-16	Malaysia
CY119641	B/Malaysia/11721/1999	1999-03-25	Malaysia
CY118306	B/Malaysia/13370/1999	1999-12-29	Malaysia
CY119657	B/Malaysia/13396/2000	2000-01-03	Malaysia
CY119665	B/Malaysia/13494/2000	2000-01-20	Malaysia
CY118298	B/Malaysia/13624/2000	2000-02-14	Malaysia
CY119617	B/Malaysia/13693/2000	2000-02-23	Malaysia
CY119633	B/Malaysia/15048/1998	1998-02-01	Malaysia
CY118362	B/Malaysia/1710547/2007	2007-01-19	Malaysia
CY119865	B/Malaysia/1723975/2007	2007-02-05	Malaysia
CY119849	B/Malaysia/1733951/2007	2007-04-01	Malaysia
CY119873	B/Malaysia/1749254/2007	2007-03-20	Malaysia
CY119889	B/Malaysia/1751951/2007	2007-03-25	Malaysia
CY119897	B/Malaysia/1759914/2007	2007-04-06	Malaysia
CY119905	B/Malaysia/1776305/2007	2007-05-06	Malaysia
CY119913	B/Malaysia/1781325/2007	2007-05-14	Malaysia
CY120046	B/Malaysia/1814277/2007	2007-07-06	Malaysia
CY119921	B/Malaysia/1818085/2007	2007-07-13	Malaysia
CY119937	B/Malaysia/1819373/2007	2007-07-16	Malaysia
CY118378	B/Malaysia/1820237/2007	2007-07-17	Malaysia
CY118385	B/Malaysia/1822191/2007	2007-07-20	Malaysia
CY118393	B/Malaysia/1829782/2007	2007-08-02	Malaysia
CY118401	B/Malaysia/1875091/2007	2007-10-17	Malaysia
CY119953	B/Malaysia/1887865/2007	2007-11-07	Malaysia
CY118409	B/Malaysia/1887872/2007	2007-11-07	Malaysia
CY119961	B/Malaysia/1890240/2007	2007-11-12	Malaysia
CY119969	B/Malaysia/1892514/2007	2007-11-15	Malaysia
CY119977	B/Malaysia/1895275/2007	2007-11-20	Malaysia
CY118417	B/Malaysia/1896500/2007	2007-11-22	Malaysia
CY119985	B/Malaysia/1899839/2007	2007-11-28	Malaysia
CY119993	B/Malaysia/1917686/2007	2007-12-28	Malaysia
CY120009	B/Malaysia/1919534/2008	2008-01-02	Malaysia
CY120036	B/Malaysia/24157/2003	2003-01-29	Malaysia
CY119673	B/Malaysia/24296/2003	2003-02-18	Malaysia
CY119681	B/Malaysia/24651/2003	2003-03-31	Malaysia
CY119689	B/Malaysia/24666/2003	2003-03-31	Malaysia
CY040456	B/Malaysia/2506/2004	2004--	Malaysia
CY038294	B/Malaysia/2506/2004	2004--	Malaysia
CY119697	B/Malaysia/27127/2004	2004-01-24	Malaysia
CY119705	B/Malaysia/29570/2004	2004-08-26	Malaysia
CY119945	B/Malaysia/30/2007	2007-11-06	Malaysia
CY119713	B/Malaysia/30238/2004	2004-11-22	Malaysia
CY118314	B/Malaysia/30383/2004	2004-12-10	Malaysia
CY119721	B/Malaysia/30397/2004	2004-12-22	Malaysia
CY119729	B/Malaysia/30474/2004	2004-12-22	Malaysia
CY119737	B/Malaysia/30552/2004	2004-12-31	Malaysia
CY119745	B/Malaysia/30589/2005	2005-01-05	Malaysia
CY119753	B/Malaysia/30743/2005	2005-01-28	Malaysia
CY119761	B/Malaysia/31529/2005	2005-05-14	Malaysia
CY119769	B/Malaysia/31752/2005	2005-06-14	Malaysia
CY119777	B/Malaysia/33021/2005	2005-11-17	Malaysia
CY118330	B/Malaysia/33076/2005	2005-11-24	Malaysia
CY118322	B/Malaysia/33125/2005	2005-11-20	Malaysia
CY119785	B/Malaysia/33271/2005	2005-12-19	Malaysia
CY119793	B/Malaysia/33772/2006	2006-02-21	Malaysia
CY119801	B/Malaysia/33808/2006	2006-02-24	Malaysia
CY118338	B/Malaysia/33830/2006	2006-02-27	Malaysia
CY119809	B/Malaysia/33922/2006	2006-02-08	Malaysia
CY119817	B/Malaysia/33937/2006	2006-03-09	Malaysia
CY118346	B/Malaysia/33938/2006	2006-02-20	Malaysia
CY119825	B/Malaysia/33951/2006	2006-03-13	Malaysia
CY119833	B/Malaysia/34079/2006	2006-03-23	Malaysia
CY119841	B/Malaysia/34094/2006	2006-03-24	Malaysia
CY118354	B/Malaysia/34611/2006	2006-05-15	Malaysia
CY101027	B/Managua/1017.03/2010	2010-07-29	Nicaragua
CY124963	B/Managua/1089.01/2008	2008-07-16	Nicaragua
CY099792	B/Managua/1250.02/2010	2010-07-08	Nicaragua
CY100752	B/Managua/1312.01/2010	2010-07-03	Nicaragua
CY099800	B/Managua/1361.01/2010	2010-07-22	Nicaragua
CY124907	B/Managua/1365.02/2008	2008-06-17	Nicaragua
CY101011	B/Managua/148.02/2010	2010-08-22	Nicaragua
CY100760	B/Managua/1499.02/2010	2010-10-05	Nicaragua
CY099784	B/Managua/164.02/2010	2010-07-26	Nicaragua
CY125003	B/Managua/177.02/2008	2008-11-01	Nicaragua
CY099808	B/Managua/1873.01/2010	2010-06-15	Nicaragua
CY100664	B/Managua/2037.01/2010	2010-08-28	Nicaragua
CY099816	B/Managua/2630.01/2010	2010-08-29	Nicaragua
CY124875	B/Managua/2650.02/2008	2008-05-31	Nicaragua
CY100680	B/Managua/2826.02/2010	2010-08-11	Nicaragua
CY124859	B/Managua/2941.01/2008	2008-02-26	Nicaragua
CY099824	B/Managua/3323.01/2010	2010-08-25	Nicaragua
CY124939	B/Managua/3387.03/2008	2008-06-29	Nicaragua
CY124891	B/Managua/36.01/2008	2008-06-09	Nicaragua
CY038342	B/Managua/3759.01/2008	2008-06-04	Nicaragua
CY100696	B/Managua/4468.03/2010	2010-10-11	Nicaragua
CY124899	B/Managua/4479.01/2008	2008-06-11	Nicaragua
CY099840	B/Managua/4485.05/2010	2010-08-10	Nicaragua
CY124987	B/Managua/468.01/2008	2008-08-20	Nicaragua
CY124867	B/Managua/4702.01/2008	2008-03-07	Nicaragua
CY040432	B/Managua/4705.02/2008	2008-04-21	Nicaragua
CY038350	B/Managua/4787.01/2008	2008-03-04	Nicaragua
CY038334	B/Managua/4847.02/2008	2008-05-27	Nicaragua
CY099848	B/Managua/4942.04/2010	2010-09-17	Nicaragua
CY124995	B/Managua/4982.02/2008	2008-08-28	Nicaragua
CY100720	B/Managua/5227.05/2010	2010-08-31	Nicaragua
CY100736	B/Managua/5549.04/2010	2010-09-17	Nicaragua
CY099856	B/Managua/5590.04/2010	2010-06-04	Nicaragua
CY100744	B/Managua/5839.01/2010	2010-09-04	Nicaragua
CY106567	B/Managua/6006.03/2010	2010-08-05	Nicaragua
AY582067	B/Maryland/1/2001	2001--	USA
AY260943	B/Memphis/12/97	1997--	USA
AY582071	B/Memphis/13/2003	2003--	USA
AY582059	B/Memphis/3/89	1989--	USA
AY582061	B/Memphis/5/93	1993--	USA
CY018452	B/Mexico/84/2000	2000-03-10	Mexico
JN899467	B/Michigan/01/2009	2009-04-04	USA
JN899473	B/Michigan/02/2009	2009-04-05	USA
KJ532249	B/Michigan/02/2013	2013-12-11	USA
CY018380	B/Michigan/04/2006	2006-04-04	USA
AF101983	B/Mie/01/1993	1993--	Japan
CY018828	B/Mie/01/1993	1993--	Japan
CY030592	B/Mississippi/UR06-0031/2007	2007-01-16	USA
CY037382	B/Mississippi/UR06-0317/2007	2007-02-15	USA
CY030640	B/Mississippi/UR06-0340/2007	2007-02-19	USA
CY030822	B/Mississippi/UR06-0345/2007	2007-02-19	USA
CY030648	B/Mississippi/UR06-0348/2007	2007-02-20	USA
CY030656	B/Mississippi/UR06-0409/2007	2007-02-23	USA
CY030680	B/Mississippi/UR06-0446/2007	2007-02-27	USA
CY037406	B/Mississippi/UR06-0477/2007	2007-03-01	USA
CY037414	B/Mississippi/UR06-0492/2007	2007-03-02	USA
CY030704	B/Mississippi/UR06-0550/2007	2007-03-08	USA
CY030712	B/Mississippi/UR06-0551/2007	2007-03-08	USA
KC813984	B/Missouri/03/2011	2011-03-01	USA
CY099417	B/Missouri/NHRC0001/2001	2001-01-19	USA
CY099449	B/Missouri/NHRC0001/2003	2003-03-04	USA
CY099936	B/Missouri/NHRC0001/2006	2006-04-26	USA
CY018700	B/Moscow/16/2002	2002-02-22	Russia
LC033342	B/Nagasaki/13N035/2014	2014-01-29	Japan
LC033350	B/Nagasaki/13N052/2014	2014-02-17	Japan
LC033374	B/Nagasaki/13N070/2014	2014-02-17	Japan
LC033358	B/Nagasaki/13N090/2014	2014-03-06	Japan
LC033382	B/Nagasaki/13N098/2014	2014-03-28	Japan
AY582065	B/Nanchang/2/97	1997--	China
AY582062	B/Nanchang/560/94	1994--	China
AY582066	B/Nanchang/6/98	1998--	China
AY582068	B/Nebraska/1/2001	2001--	USA
AY582069	B/Nebraska/2/2001	2001--	USA
CY018532	B/Nepal/1331/2005	2005--	Nepal
CY019530	B/Nepal/1331/2005	2005-07-13	Nepal
KC813692	B/Nevada/11/2011	2011-03-14	USA
KC813700	B/Nevada/12/2011	2011-03-14	USA
CY099473	B/NewJersey/NHRC0001/2005	2005-05-16	USA
CY173928	B/NewYork/1000/1993	1993-02-02	USA
CY173936	B/NewYork/1001/1993	1993-02-25	USA
CY173944	B/NewYork/1002/1993	1993-03-02	USA
CY173952	B/NewYork/1003/1993	1993-03-11	USA
CY173960	B/NewYork/1004/1995	1995-01-30	USA
CY173968	B/NewYork/1005/1995	1995-02-10	USA
CY173976	B/NewYork/1006/1995	1995-02-10	USA
CY173984	B/NewYork/1007/1995	1995-02-07	USA
CY173992	B/NewYork/1008/1995	1995-02-07	USA
CY174000	B/NewYork/1009/1995	1995-02-16	USA
CY174008	B/NewYork/1010/1995	1995-02-22	USA
CY174016	B/NewYork/1011/1995	1995-02-22	USA
CY174024	B/NewYork/1012/1995	1995-03-02	USA
CY174032	B/NewYork/1013/1995	1995-03-01	USA
CY174040	B/NewYork/1014/1996	1996-03-26	USA
CY174080	B/NewYork/1019/1999	1999-03-02	USA
CY174088	B/NewYork/1020/1999	1999--	USA
CY174104	B/NewYork/1022/2000	2000-12-29	USA
CY174112	B/NewYork/1023/2001	2001-01-02	USA
CY174120	B/NewYork/1024/2001	2001-01-05	USA
CY174128	B/NewYork/1025/2001	2001-01-04	USA
CY174136	B/NewYork/1026/2001	2001-01-11	USA
CY174144	B/NewYork/1027/2001	2001-01-15	USA
CY174168	B/NewYork/1030/2001	2001-01-16	USA
CY174176	B/NewYork/1031/2001	2001-01-22	USA
CY174184	B/NewYork/1032/2001	2001-01-23	USA
CY174192	B/NewYork/1033/2001	2001-01-24	USA
CY174208	B/NewYork/1035/2001	2001-02-05	USA
CY174224	B/NewYork/1037/2001	2001-02-07	USA
CY174232	B/NewYork/1038/2001	2001-02-07	USA
CY174240	B/NewYork/1039/2001	2001-02-07	USA
CY174248	B/NewYork/1040/2001	2001-02-20	USA
CY174256	B/NewYork/1041/2001	2001-02-15	USA
CY173614	B/NewYork/1042/2001	2001-02-21	USA
CY174264	B/NewYork/1043/2001	2001-02-27	USA
CY173622	B/NewYork/1045/2001	2001-03-01	USA
CY174280	B/NewYork/1046/2001	2001-03-08	USA
CY174288	B/NewYork/1047/2001	2001-03-12	USA
CY174296	B/NewYork/1048/2002	2002-01-29	USA
CY174304	B/NewYork/1049/2002	2002-03-04	USA
CY174312	B/NewYork/1050/2002	2002-03-11	USA
CY174320	B/NewYork/1051/2002	2002-03-20	USA
CY174328	B/NewYork/1052/2002	2002-04-02	USA
CY174336	B/NewYork/1055/2003	2003-01-29	USA
CY174352	B/NewYork/1057/2003	2003-02-03	USA
CY174360	B/NewYork/1058/2003	2003-03-11	USA
CY174368	B/NewYork/1059/2003	2003-03-13	USA
CY174384	B/NewYork/1061/2004	2004-11-02	USA
CY174392	B/NewYork/1062/2004	2004-11-23	USA
CY174400	B/NewYork/1063/2004	2004-12-09	USA
CY174408	B/NewYork/1064/2004	2004-12-16	USA
CY174416	B/NewYork/1065/2004	2004-12-28	USA
CY174424	B/NewYork/1066/2004	2004-12-29	USA
CY174432	B/NewYork/1067/2004	2004-12-29	USA
CY174440	B/NewYork/1068/2005	2005-01-05	USA
CY174448	B/NewYork/1069/2005	2005-01-16	USA
CY174456	B/NewYork/1070/2005	2005-01-29	USA
CY174464	B/NewYork/1072/2005	2005-02-22	USA
CY174472	B/NewYork/1073/2005	2005-02-19	USA
CY174480	B/NewYork/1075/2005	2005-03-21	USA
CY173637	B/NewYork/1076/2005	2005-03-28	USA
CY174488	B/NewYork/1078/2005	2005-04-08	USA
CY175120	B/NewYork/1080/2005	2005-02-21	USA
CY175136	B/NewYork/1082/2005	2005-03-05	USA
CY173669	B/NewYork/1084/2005	2005-04-04	USA
CY175144	B/NewYork/1085/2005	2005-04-04	USA
CY174496	B/NewYork/1088/2006	2006-03-28	USA
CY174512	B/NewYork/1090/2006	2006-05-10	USA
CY174520	B/NewYork/1091/2006	2006-05-15	USA
CY174528	B/NewYork/1092/2006	2006-04-01	USA
CY174536	B/NewYork/1093/2006	2006-03-24	USA
CY175152	B/NewYork/1095/2006	2006-04-10	USA
CY173685	B/NewYork/1097/2006	2006-05-01	USA
CY175160	B/NewYork/1098/2006	2006-05-06	USA
CY174544	B/NewYork/1100/2007	2007-01-16	USA
CY174552	B/NewYork/1101/2007	2007-01-17	USA
CY174560	B/NewYork/1102/2007	2007-01-17	USA
CY173645	B/NewYork/1103/2007	2007-01-23	USA
CY174568	B/NewYork/1104/2007	2007-02-06	USA
CY174576	B/NewYork/1105/2007	2007-02-06	USA
CY174592	B/NewYork/1107/2007	2007-01-29	USA
CY174600	B/NewYork/1108/2007	2007-02-05	USA
CY174608	B/NewYork/1109/2007	2007-02-07	USA
CY174624	B/NewYork/1111/2007	2007-03-06	USA
CY174632	B/NewYork/1112/2007	2007-03-04	USA
CY174656	B/NewYork/1116/2007	2007-03-19	USA
CY174664	B/NewYork/1117/2007	2007-03-21	USA
CY174672	B/NewYork/1118/2007	2007-03-24	USA
CY174680	B/NewYork/1119/2007	2007-03-29	USA
CY174688	B/NewYork/1120/2007	2007-03-30	USA
CY174696	B/NewYork/1121/2007	2007-03-30	USA
CY174704	B/NewYork/1122/2007	2007-04-11	USA
CY174712	B/NewYork/1123/2007	2007-04-09	USA
CY174720	B/NewYork/1124/2007	2007-05-02	USA
CY175168	B/NewYork/1125/2007	2007-01-29	USA
CY175176	B/NewYork/1126/2007	2007-02-21	USA
CY174728	B/NewYork/1129/2007	2007-12-05	USA
CY174744	B/NewYork/1131/2007	2007-12-28	USA
CY175192	B/NewYork/1133/2007	2007-12-19	USA
CY174760	B/NewYork/1134/2008	2008-01-04	USA
CY174800	B/NewYork/1139/2008	2008-01-14	USA
CY174832	B/NewYork/1144/2008	2008-01-22	USA
CY174840	B/NewYork/1145/2008	2006-01-23	USA
CY174864	B/NewYork/1148/2008	2008-01-28	USA
CY174880	B/NewYork/1151/2008	2008-01-28	USA
CY174896	B/NewYork/1153/2008	2008-01-29	USA
CY174904	B/NewYork/1154/2008	2008-01-31	USA
CY174920	B/NewYork/1156/2008	2008-02-04	USA
CY174928	B/NewYork/1157/2008	2008-02-06	USA
CY174936	B/NewYork/1158/2008	2008-02-06	USA
CY174952	B/NewYork/1160/2008	2008-02-04	USA
CY174960	B/NewYork/1161/2008	2008-01-23	USA
CY174968	B/NewYork/1162/2008	2008-02-07	USA
CY174976	B/NewYork/1163/2008	2008-02-12	USA
CY174984	B/NewYork/1164/2008	2008-02-19	USA
CY174992	B/NewYork/1165/2008	2008-02-25	USA
CY175016	B/NewYork/1168/2008	2008-02-26	USA
CY175040	B/NewYork/1171/2008	2008-02-27	USA
CY175048	B/NewYork/1172/2008	2008-02-28	USA
CY175064	B/NewYork/1174/2008	2008-03-04	USA
CY175072	B/NewYork/1175/2008	2008-03-04	USA
CY175080	B/NewYork/1176/2008	2008-03-06	USA
CY175088	B/NewYork/1177/2008	2008-03-06	USA
CY175096	B/NewYork/1178/2008	2008-03-10	USA
CY175104	B/NewYork/1179/2008	2008-03-03	USA
CY175216	B/NewYork/1182/2008	2008-02-27	USA
CY175240	B/NewYork/1187/2008	2008-03-06	USA
CY175256	B/NewYork/1189/2008	2008-03-16	USA
CY175264	B/NewYork/1190/2008	2008-03-18	USA
CY175280	B/NewYork/1192/2008	2008-03-17	USA
CY173702	B/NewYork/1193/2008	2008-04-02	USA
CY175288	B/NewYork/1194/2008	2008-04-10	USA
CY175296	B/NewYork/1195/2008	2008-04-16	USA
CY176336	B/NewYork/1196/2007	2007-11-20	USA
CY176344	B/NewYork/1197/2008	2008-02-05	USA
CY175304	B/NewYork/1201/2008	2008-11-28	USA
CY175312	B/NewYork/1202/2009	2009-02-02	USA
CY175320	B/NewYork/1203/2009	2009-02-03	USA
CY175328	B/NewYork/1204/2009	2009-02-09	USA
CY175336	B/NewYork/1205/2009	2009-02-09	USA
CY175352	B/NewYork/1207/2009	2009-02-18	USA
CY175360	B/NewYork/1208/2009	2009-02-23	USA
CY175368	B/NewYork/1209/2009	2009-02-23	USA
CY175376	B/NewYork/1210/2009	2009-03-02	USA
CY175384	B/NewYork/1211/2009	2009-03-02	USA
CY175392	B/NewYork/1212/2009	2009-02-19	USA
CY175400	B/NewYork/1213/2009	2009-02-24	USA
CY175408	B/NewYork/1214/2009	2009-02-24	USA
CY175416	B/NewYork/1215/2009	2009-03-05	USA
CY175440	B/NewYork/1218/2009	2009-03-11	USA
CY175448	B/NewYork/1219/2009	2009-03-16	USA
CY175456	B/NewYork/1220/2009	2009-03-25	USA
CY175464	B/NewYork/1221/2009	2009-02-26	USA
CY175472	B/NewYork/1222/2009	2009-03-03	USA
CY175480	B/NewYork/1223/2009	2009-04-28	USA
CY175488	B/NewYork/1224/2009	2009-04-28	USA
CY173883	B/NewYork/1227/2009	2009-01-29	USA
CY176352	B/NewYork/1228/2009	2009-02-01	USA
CY173891	B/NewYork/1229/2009	2009-02-12	USA
CY176360	B/NewYork/1230/2009	2009-03-12	USA
CY176376	B/NewYork/1232/2009	2009-03-30	USA
CY175504	B/NewYork/1235/2009	2010-02-06	USA
CY175512	B/NewYork/1238/2010	2010-09-29	USA
CY175520	B/NewYork/1239/2010	2010-11-26	USA
CY175528	B/NewYork/1240/2010	2010-12-08	USA
CY175536	B/NewYork/1241/2010	2010--	USA
CY175544	B/NewYork/1242/2010	2010-12-23	USA
CY175552	B/NewYork/1243/2010	2010-12-26	USA
CY173710	B/NewYork/1244/2010	2010-12-23	USA
CY175560	B/NewYork/1245/2011	2011-01-10	USA
CY175576	B/NewYork/1247/2011	2011-01-25	USA
CY175584	B/NewYork/1248/2011	2011-01-25	USA
CY175600	B/NewYork/1250/2011	2011-01-26	USA
CY175616	B/NewYork/1252/2011	2011-01-26	USA
CY175624	B/NewYork/1253/2011	2011-01-31	USA
CY175632	B/NewYork/1254/2011	2011-01-31	USA
CY175640	B/NewYork/1255/2011	2011-02-02	USA
CY173726	B/NewYork/1259/2011	2011-02-01	USA
CY175672	B/NewYork/1261/2011	2011-02-03	USA
CY175680	B/NewYork/1262/2011	2011-02-02	USA
CY175696	B/NewYork/1264/2011	2011-02-02	USA
CY175720	B/NewYork/1267/2011	2011-02-05	USA
CY175728	B/NewYork/1268/2011	2011-02-06	USA
CY175744	B/NewYork/1270/2011	2011-02-08	USA
CY175760	B/NewYork/1272/2011	2011-02-07	USA
CY175792	B/NewYork/1276/2011	2011-02-17	USA
CY175808	B/NewYork/1278/2011	2011-02-16	USA
CY175840	B/NewYork/1283/2011	2011-02-18	USA
CY175848	B/NewYork/1284/2011	2011-02-18	USA
CY175856	B/NewYork/1285/2011	2011-02-24	USA
CY175864	B/NewYork/1286/2011	2011-03-03	USA
CY175872	B/NewYork/1287/2011	2011-03-06	USA
CY175896	B/NewYork/1290/2011	2011-03-08	USA
CY173734	B/NewYork/1291/2011	2011-03-09	USA
CY175904	B/NewYork/1292/2011	2011-03-14	USA
CY175912	B/NewYork/1293/2011	2011-03-14	USA
CY173741	B/NewYork/1294/2011	2011-03-15	USA
CY175928	B/NewYork/1296/2011	2011-03-14	USA
CY175936	B/NewYork/1297/2011	2011-03-20	USA
CY175944	B/NewYork/1298/2011	2011-03-20	USA
CY175952	B/NewYork/1300/2011	2011-03-27	USA
CY175960	B/NewYork/1301/2011	2011-04-05	USA
CY175968	B/NewYork/1302/2011	2011-04-06	USA
CY175976	B/NewYork/1303/2011	2011-04-01	USA
CY175984	B/NewYork/1304/2011	2011-04-14	USA
CY173755	B/NewYork/1305/2011	2011-04-06	USA
CY173763	B/NewYork/1306/2011	2011-04-09	USA
CY173913	B/NewYork/1309/2011	2011-03-06	USA
CY181456	B/NewYork/1311/2011	2011-01-24	USA
CY181440	B/NewYork/1315/2011	2011-02-28	USA
CY181488	B/NewYork/1317/2011	2011-03-22	USA
CY181496	B/NewYork/1318/2011	2011-04-04	USA
CY173771	B/NewYork/1324/2011	2011-04-21	USA
CY176000	B/NewYork/1329/2012	2012-01-14	USA
CY173785	B/NewYork/1330/2012	2012-02-28	USA
CY176008	B/NewYork/1331/2012	2012-02-28	USA
CY176024	B/NewYork/1333/2012	2012-02-28	USA
CY176032	B/NewYork/1334/2012	2012-03-06	USA
CY176040	B/NewYork/1335/2012	2012-03-07	USA
CY176056	B/NewYork/1337/2012	2012-03-15	USA
CY176072	B/NewYork/1339/2012	2012-03-16	USA
CY176080	B/NewYork/1340/2012	2012-03-17	USA
CY176088	B/NewYork/1341/2012	2012-03-21	USA
CY176096	B/NewYork/1342/2012	2012-03-20	USA
CY176104	B/NewYork/1343/2012	2012-03-21	USA
CY176112	B/NewYork/1344/2012	2012-03-23	USA
CY176128	B/NewYork/1346/2012	2012-03-30	USA
CY176136	B/NewYork/1347/2012	2012-04-02	USA
CY176144	B/NewYork/1348/2012	2012-04-08	USA
CY176152	B/NewYork/1349/2012	2012-04-08	USA
CY176168	B/NewYork/1351/2012	2012-04-04	USA
CY176176	B/NewYork/1352/2012	2012-04-09	USA
CY176200	B/NewYork/1355/2012	2012-04-14	USA
CY176208	B/NewYork/1356/2012	2012-04-21	USA
CY176224	B/NewYork/1358/2012	2012-04-07	USA
CY176232	B/NewYork/1359/2012	2012-04-10	USA
CY176240	B/NewYork/1361/2012	2012-04-17	USA
CY173792	B/NewYork/1362/2012	2012-04-24	USA
CY176248	B/NewYork/1363/2012	2012-04-24	USA
CY173800	B/NewYork/1364/2012	2012-05-01	USA
CY176256	B/NewYork/1365/2012	2012-05-03	USA
CY176264	B/NewYork/1366/2012	2012-05-01	USA
CY176272	B/NewYork/1367/2012	2012-04-26	USA
CY173808	B/NewYork/1368/2012	2012-04-30	USA
CY176280	B/NewYork/1369/2012	2012-04-28	USA
CY176288	B/NewYork/1370/2012	2012-05-02	USA
CY176296	B/NewYork/1371/2012	2012-05-04	USA
CY176304	B/NewYork/1372/2012	2012-05-07	USA
CY173816	B/NewYork/1373/2012	2012-05-05	USA
CY176312	B/NewYork/1374/2012	2012-05-05	USA
CY173823	B/NewYork/1375/2012	2012-05-04	USA
CY176320	B/NewYork/1376/2012	2012-05-10	USA
CY173830	B/NewYork/1377/2012	2012-05-05	USA
CY173838	B/NewYork/1378/2012	2012-05-04	USA
CY173846	B/NewYork/1379/2012	2012-05-16	USA
CY173875	B/NewYork/1383/2012	2012-05-25	USA
CY176328	B/NewYork/1384/2012	2012-06-25	USA
CY181504	B/NewYork/1385/2012	2012-03-08	USA
CY181512	B/NewYork/1386/2012	2012-03-14	USA
CY174376	B/NewYork/1394/2003	2003-12-18	USA
CY019674	B/NewYork/24/1993	1993-12-08	USA
CY037374	B/NewYork/347/1999	1999-01-19	USA
CY019650	B/NewYork/39/1991	1991-03-20	USA
CY191370	B/NewYork/WC-LVD-13-001/2013	2013-11-20	USA
CY191378	B/NewYork/WC-LVD-13-002/2013	2013-12-22	USA
CY191354	B/NewYork/WC-LVD-14-001/2014	2014-03-05	USA
CY191362	B/NewYork/WC-LVD-14-002/2014	2014-03-08	USA
CY191338	B/NewYork/WC-LVD-14-003/2014	2014-02-11	USA
CY191386	B/NewYork/WC-LVD-14-004/2014	2014-02-18	USA
CY191394	B/NewYork/WC-LVD-14-005/2014	2014-02-23	USA
CY191410	B/NewYork/WC-LVD-14-007/2014	2014-03-11	USA
CY191418	B/NewYork/WC-LVD-14-008/2014	2014-03-14	USA
CY191426	B/NewYork/WC-LVD-14-009/2014	2014-03-17	USA
CY191442	B/NewYork/WC-LVD-14-011/2014	2014-03-10	USA
CY191450	B/NewYork/WC-LVD-14-012/2014	2014-03-20	USA
CY191482	B/NewYork/WC-LVD-14-016/2014	2014-03-31	USA
CY191490	B/NewYork/WC-LVD-14-018/2014	2014-04-02	USA
CY191498	B/NewYork/WC-LVD-14-019/2014	2014-04-02	USA
CY191530	B/NewYork/WC-LVD-14-023/2014	2014-04-14	USA
CY191538	B/NewYork/WC-LVD-14-024/2014	2014-04-17	USA
CY191546	B/NewYork/WC-LVD-14-025/2014	2014-04-17	USA
CY191554	B/NewYork/WC-LVD-14-026/2014	2014-04-17	USA
CY191562	B/NewYork/WC-LVD-14-027/2014	2014-04-20	USA
CY191570	B/NewYork/WC-LVD-14-028/2014	2014-04-19	USA
CY191578	B/NewYork/WC-LVD-14-029/2014	2014-04-18	USA
CY191586	B/NewYork/WC-LVD-14-030/2014	2014-04-18	USA
CY191594	B/NewYork/WC-LVD-14-032/2014	2014-04-24	USA
CY191610	B/NewYork/WC-LVD-14-034/2014	2014-04-29	USA
CY191634	B/NewYork/WC-LVD-14-037/2014	2014-05-05	USA
CY191642	B/NewYork/WC-LVD-14-038/2014	2014-05-22	USA
CY191650	B/NewYork/WC-LVD-14-039/2014	2014-05-14	USA
CY191658	B/NewYork/WC-LVD-14-040/2014	2014-05-15	USA
CY155737	B/Newcastle/1/2005	2005-09-26	Australia
CY152233	B/Newcastle/12/2005	2005-09-22	Australia
CY188760	B/Nicaragua/1658_02/2010	2010-08-19	Nicaragua
CY188744	B/Nicaragua/1976_01/2008	2008-08-26	Nicaragua
CY188696	B/Nicaragua/3758_01/2008	2008-06-03	Nicaragua
CY188768	B/Nicaragua/3758_03/2010	2010-08-14	Nicaragua
CY188720	B/Nicaragua/4435_02/2008	2008-06-14	Nicaragua
CY188728	B/Nicaragua/477_01/2008	2008-06-26	Nicaragua
CY188704	B/Nicaragua/4847_02/2008	2008-05-27	Nicaragua
CY188736	B/Nicaragua/4871_01/2008	2008-07-24	Nicaragua
CY188712	B/Nicaragua/511_01/2008	2008-06-10	Nicaragua
CY188752	B/Nicaragua/5823_02/2010	2010-08-04	Nicaragua
CY182424	B/Nicaragua/AGB2-03/2012	2012-08-24	Nicaragua
CY182432	B/Nicaragua/AGB2-06/2012	2012-09-19	Nicaragua
CY182448	B/Nicaragua/AGB2-09/2012	2012-09-02	Nicaragua
CY182456	B/Nicaragua/AGB2-10/2012	2012-09-30	Nicaragua
CY182464	B/Nicaragua/AGB2-11/2012	2012-09-03	Nicaragua
CY182480	B/Nicaragua/AGB2-13/2012	2012-10-04	Nicaragua
CY182488	B/Nicaragua/AGB2-14/2012	2012-10-05	Nicaragua
CY182496	B/Nicaragua/AGB2-15/2012	2012-09-09	Nicaragua
CY182504	B/Nicaragua/AGB2-16/2012	2012-10-09	Nicaragua
CY182512	B/Nicaragua/AGB2-18/2012	2012-09-15	Nicaragua
CY182528	B/Nicaragua/AGB2-20/2012	2012-09-15	Nicaragua
CY182536	B/Nicaragua/AGB2-23/2012	2012-07-11	Nicaragua
CY182544	B/Nicaragua/AGB2-24/2012	2012-08-02	Nicaragua
CY182552	B/Nicaragua/AGB2-25/2012	2012-07-28	Nicaragua
CY182560	B/Nicaragua/AGB2-26/2012	2012-08-20	Nicaragua
CY182568	B/Nicaragua/AGB2-27/2012	2012-08-17	Nicaragua
CY182384	B/Nicaragua/AGB2-29/2012	2012-10-08	Nicaragua
CY182584	B/Nicaragua/AGB2-30/2012	2012-09-07	Nicaragua
CY182392	B/Nicaragua/AGB2-32/2012	2012-09-10	Nicaragua
CY182592	B/Nicaragua/AGB2-33/2012	2012-06-26	Nicaragua
CY182616	B/Nicaragua/AGB2-37/2012	2012-10-14	Nicaragua
CY182624	B/Nicaragua/AGB2-38/2012	2012-10-16	Nicaragua
CY182632	B/Nicaragua/AGB2-39/2012	2012-10-19	Nicaragua
CY182640	B/Nicaragua/AGB2-40/2012	2012-10-20	Nicaragua
CY182648	B/Nicaragua/AGB2-42/2012	2012-10-23	Nicaragua
CY182408	B/Nicaragua/AGB2-43/2012	2012-10-31	Nicaragua
CY182656	B/Nicaragua/AGB2-47/2012	2012-11-02	Nicaragua
CY182664	B/Nicaragua/AGB2-48/2012	2012-11-07	Nicaragua
LC033174	B/Niigata/13F001/2014	2014-01-28	Japan
LC033182	B/Niigata/13F064/2014	2014-02-05	Japan
LC033150	B/Niigata/13F117/2014	2014-02-10	Japan
LC033190	B/Niigata/13F180/2014	2014-02-17	Japan
LC033206	B/Niigata/13F336/2014	2014-03-03	Japan
LC033222	B/Niigata/13F498/2014	2014-03-17	Japan
LC033062	B/Niigata/13NU021/2014	2014-03-27	Japan
LC033070	B/Niigata/13NU024/2014	2014-04-17	Japan
KC813613	B/NorthCarolina/04/2011	2011-01-26	USA
KC813632	B/NorthCarolina/18/2011	2011-02-07	USA
KC813551	B/NorthCarolina/20/2011	2011-01-06	USA
KC813643	B/NorthCarolina/22/2011	2011-01-13	USA
KC813649	B/NorthCarolina/23/2011	2011-02-18	USA
AF101984	B/Norway/1/84	1984--	Norway
CY033456	B/Ohio/UR06-0410/2007	2007-02-23	USA
CY030838	B/Ohio/UR06-0428/2007	2007-02-26	USA
CY037438	B/Ohio/UR06-0572/2007	2007-03-12	USA
CY018804	B/Oita/15/1992	1992-10-16	Japan
CY018564	B/Osaka/547/1997	1997--	Japan
CY155081	B/Otago/02/2004	2004-10-01	NewZealand
CY150434	B/Otago/03/2004	2004-10-12	NewZealand
CY150442	B/Otago/04/2004	2004-10-27	NewZealand
CY152000	B/Otago/13/2005	2005-08-05	NewZealand
CY152192	B/Otago/18/2005	2005-09-07	NewZealand
CY018356	B/Panama/45/1990	1990-03-07	Panama
CY115214	B/Panama/45/1990	1990--	Panama
CY018732	B/Paraguay/636/2003	2003-12-13	Paraguay
CY018604	B/Paris/549/1999	1999--	France
CY115134	B/Pennsylvania/07/2007	2007--	USA
CY038302	B/Pennsylvania/PIT59/2008	2008-03-15	USA
CY038318	B/Pennsylvania/PIT66/2008	2008-03-05	USA
CY019738	B/Perth/25/2002	2002-07-09	Australia
KC709816	B/Riyadh/01/2010	2010-11-25	SaudiArabia
CY018428	B/Romania/217/1999	1999-02-08	Romania
CY019730	B/Romania/318/1998	1998-04-06	Romania
CY018540	B/Russia/22/1995	1995--	Russia
KJ162577	B/Russia/69	1969--	Russia
EF626643	B/Russia/69	1969--	Russia
KF612260	B/SantaCruz/96/2012	2012-02-27	Bolivia
AF101985	B/Shiga/51/98	1998--	Japan
AF101986	B/Shiga/T30/98	1998--	Japan
CY019522	B/Shizuoka/15/2001	2001--	Japan
CY018628	B/Shizuoka/480/2000	2000--	Japan
CY018788	B/Singapore/04/1991	1991-07-10	Singapore
CY019714	B/Singapore/11/1994	1994-05-10	Singapore
CY018596	B/Singapore/22/1998	1998--	Singapore
AF101987	B/Singapore/222/79	1979--	Singapore
CY018572	B/Singapore/31/1998	1998--	Singapore
CY019498	B/Singapore/35/1998	1998-10-22	Singapore
CY153905	B/SouthAuckland/1/2011	2011-02-07	NewZealand
CY150322	B/SouthAuckland/12/2011	2011-06-21	NewZealand
CY150298	B/SouthAuckland/2/2011	2011-03-19	NewZealand
CY153961	B/SouthAuckland/3/2011	2011-04-24	NewZealand
CY156921	B/SouthAuckland/5/2011	2011-06-15	NewZealand
CY019594	B/SouthCarolina/04/2003	2003-02-06	USA
CY099401	B/SouthCarolina/NHRC0001/2000	2000-02-14	USA
CY099409	B/SouthCarolina/NHRC0001/2001	2001-01-17	USA
CY099457	B/SouthCarolina/NHRC0001/2004	2004-12-23	USA
CY099880	B/SouthCarolina/NHRC0001/2005	2005-02-15	USA
CY098892	B/SouthCarolina/NHRC0001/2006	2006-02-15	USA
CY099944	B/SouthCarolina/NHRC0002/2000	2000-03-03	USA
CY099425	B/SouthCarolina/NHRC0002/2001	2001-01-30	USA
CY018388	B/St.Petersburg/14/2006	2006-03-14	Russia
CY150832	B/Sydney/1/2002	2002-02-19	Australia
CY150362	B/Sydney/1/2004	2004-06-08	Australia
CY155913	B/Sydney/1/2007	2007-03-12	Australia
CY150177	B/Sydney/1/2009	2009-04-01	Australia
CY153841	B/Sydney/10/2010	2010-12-17	Australia
CY156777	B/Sydney/102/2008	2008-08-23	Australia
CY156841	B/Sydney/105/2008	2008-09-17	Australia
CY150968	B/Sydney/11/2002	2002-05-24	Australia
CY153401	B/Sydney/114/2008	2008-09-26	Australia
CY151016	B/Sydney/12/2002	2002-05-31	Australia
CY151920	B/Sydney/12/2005	2005-07-17	Australia
CY154113	B/Sydney/12/2011	2011-06-29	Australia
CY155633	B/Sydney/13/2005	2005-08-24	Australia
CY156585	B/Sydney/13/2008	2008-07-18	Australia
CY150578	B/Sydney/14/2005	2005-08-31	Australia
CY152561	B/Sydney/14/2006	2006-07-24	Australia
CY152184	B/Sydney/15/2005	2005-09-06	Australia
CY155577	B/Sydney/17/2005	2005-08-15	Australia
CY152120	B/Sydney/18/2005	2005-08-25	Australia
CY152128	B/Sydney/19/2005	2005-08-26	Australia
CY154273	B/Sydney/19/2011	2011-07-24	Australia
CY150840	B/Sydney/2/2002	2002-03-27	Australia
CY154753	B/Sydney/2/2004	2004-07-19	Australia
CY155337	B/Sydney/2/2005	2005-05-09	Australia
CY155969	B/Sydney/2/2007	2007-07-04	Australia
CY150720	B/Sydney/2/2008	2008-05-21	Australia
CY153441	B/Sydney/2/2009	2009-03-31	Australia
CY153809	B/Sydney/2/2010	2010-11-23	Australia
CY152104	B/Sydney/20/2005	2005-08-25	Australia
CY154377	B/Sydney/20/2011	2011-08-11	Australia
CY154641	B/Sydney/200/2002	2002-02-11	Australia
CY154185	B/Sydney/200/2011	2011-07-10	Australia
CY153073	B/Sydney/2002/2008	2008-07-30	Australia
CY154649	B/Sydney/201/2002	2002-03-27	Australia
CY155025	B/Sydney/201/2004	2004-09-23	Australia
CY156073	B/Sydney/201/2007	2007-08-16	Australia
CY153513	B/Sydney/201/2010	2010-08-23	Australia
CY154209	B/Sydney/201/2011	2011-07-16	Australia
CY150856	B/Sydney/202/2002	2002-04-06	Australia
CY153521	B/Sydney/202/2010	2010-08-26	Australia
CY150896	B/Sydney/203/2002	2002-05-16	Australia
CY150888	B/Sydney/204/2002	2002-05-13	Australia
CY150586	B/Sydney/204/2006	2006-08-14	Australia
CY153657	B/Sydney/204/2010	2010-09-29	Australia
CY152689	B/Sydney/205/2006	2006-08-22	Australia
CY153585	B/Sydney/205/2010	2010-09-15	Australia
CY149900	B/Sydney/207/2006	2006-08-22	Australia
CY150233	B/Sydney/207/2010	2010-10-06	Australia
CY153705	B/Sydney/208/2010	2010-10-10	Australia
CY155873	B/Sydney/209/2006	2006-09-04	Australia
CY155601	B/Sydney/21/2005	2005-08-22	Australia
CY153169	B/Sydney/21/2008	2008-08-07	Australia
CY149892	B/Sydney/210/2006	2006-08-22	Australia
CY150992	B/Sydney/213/2002	2002-05-27	Australia
CY155609	B/Sydney/22/2005	2005-08-22	Australia
CY150314	B/Sydney/22/2011	2011-06-20	Australia
CY155617	B/Sydney/23/2005	2005-08-22	Australia
CY150063	B/Sydney/23/2008	2008-08-10	Australia
CY151048	B/Sydney/24/2002	2002-06-06	Australia
CY150538	B/Sydney/24/2005	2005-07-14	Australia
CY156617	B/Sydney/24/2008	2008-07-23	Australia
CY151904	B/Sydney/25/2005	2005-07-14	Australia
CY155681	B/Sydney/26/2005	2005-08-30	Australia
CY152096	B/Sydney/27/2005	2005-08-22	Australia
CY153105	B/Sydney/27/2008	2008-08-02	Australia
CY149843	B/Sydney/29/2005	2005-08-30	Australia
CY154657	B/Sydney/3/2002	2002-04-05	Australia
CY150386	B/Sydney/3/2004	2004-08-13	Australia
CY155937	B/Sydney/3/2007	2007-05-20	Australia
CY156465	B/Sydney/3/2008	2008-06-03	Australia
CY153449	B/Sydney/3/2009	2009-05-05	Australia
CY152897	B/Sydney/300/2007	2007-08-10	Australia
CY154265	B/Sydney/31/2011	2011-07-22	Australia
CY154137	B/Sydney/32/2011	2011-07-04	Australia
CY154457	B/Sydney/33/2011	2011-08-29	Australia
CY150800	B/Sydney/34/2008	2008-08-13	Australia
CY150095	B/Sydney/37/2008	2008-08-19	Australia
CY154809	B/Sydney/4/2004	2004-08-19	Australia
CY150647	B/Sydney/4/2007	2007-08-10	Australia
CY150185	B/Sydney/4/2009	2009-05-04	Australia
CY153697	B/Sydney/4/2010	2010-10-09	Australia
CY153913	B/Sydney/4/2011	2011-02-10	Australia
CY154345	B/Sydney/44/2011	2011-08-05	Australia
CY151024	B/Sydney/45/2002	2002-06-03	Australia
CY156801	B/Sydney/45/2008	2008-09-02	Australia
CY150290	B/Sydney/47/2011	2011-03-02	Australia
CY151064	B/Sydney/49/2002	2002-06-10	Australia
CY150880	B/Sydney/5/2002	2002-04-26	Australia
CY150641	B/Sydney/5/2007	2007-08-10	Australia
CY156497	B/Sydney/5/2008	2008-06-19	Australia
CY153609	B/Sydney/5/2010	2010-09-21	Australia
CY150816	B/Sydney/50/2008	2008-08-20	Australia
CY155945	B/Sydney/500/2007	2007-05-23	Australia
CY153569	B/Sydney/500/2010	2010-09-13	Australia
CY155505	B/Sydney/501/2005	2005-07-24	Australia
CY153577	B/Sydney/501/2010	2010-09-15	Australia
CY156041	B/Sydney/502/2007	2007-08-12	Australia
CY156057	B/Sydney/503/2007	2007-08-14	Australia
CY153649	B/Sydney/503/2010	2010-09-28	Australia
CY154041	B/Sydney/503/2011	2011-06-07	Australia
CY152249	B/Sydney/504/2005	2005-09-28	Australia
CY152913	B/Sydney/504/2007	2007-08-17	Australia
CY150209	B/Sydney/504/2010	2010-09-29	Australia
CY154081	B/Sydney/504/2011	2011-06-15	Australia
CY152265	B/Sydney/505/2005	2005-10-12	Australia
CY152929	B/Sydney/505/2007	2007-08-30	Australia
CY153673	B/Sydney/505/2010	2010-10-05	Australia
CY153689	B/Sydney/506/2010	2010-10-09	Australia
CY155857	B/Sydney/507/2006	2006-06-16	Australia
CY153745	B/Sydney/507/2010	2010-10-16	Australia
CY152425	B/Sydney/508/2006	2006-06-17	Australia
CY156489	B/Sydney/508/2008	2008-06-15	Australia
CY153713	B/Sydney/508/2010	2010-10-11	Australia
CY152433	B/Sydney/509/2006	2006-06-20	Australia
CY153729	B/Sydney/509/2010	2010-10-13	Australia
CY156897	B/Sydney/51/2008	2008-10-03	Australia
CY152465	B/Sydney/510/2006	2006-06-28	Australia
CY155865	B/Sydney/511/2006	2006-06-28	Australia
CY153857	B/Sydney/512/2010	2010-12-20	Australia
CY154481	B/Sydney/513/2011	2011-09-04	Australia
CY154521	B/Sydney/515/2011	2011-09-11	Australia
CY154553	B/Sydney/516/2011	2011-09-22	Australia
CY156673	B/Sydney/522/2008	2008-08-06	Australia
CY153209	B/Sydney/525/2008	2008-08-12	Australia
CY156729	B/Sydney/526/2008	2008-08-14	Australia
CY151104	B/Sydney/53/2002	2002-06-13	Australia
CY154409	B/Sydney/53/2011	2011-08-18	Australia
CY156793	B/Sydney/540-a/2008	2008-08-30	Australia
CY153337	B/Sydney/543/2008	2008-08-29	Australia
CY152961	B/Sydney/55/2008	2008-06-19	Australia
CY152969	B/Sydney/56/2008	2008-06-24	Australia
CY152977	B/Sydney/57/2008	2008-06-27	Australia
CY152985	B/Sydney/58/2008	2008-07-01	Australia
CY152993	B/Sydney/59/2008	2008-07-05	Australia
CY155993	B/Sydney/6/2007	2007-07-19	Australia
CY153737	B/Sydney/6/2010	2010-10-15	Australia
CY153945	B/Sydney/6/2011	2011-03-23	Australia
CY156537	B/Sydney/61/2008	2008-07-07	Australia
CY151264	B/Sydney/64/2002	2002-07-01	Australia
CY156641	B/Sydney/69/2008	2008-07-30	Australia
CY150872	B/Sydney/7/2002	2002-04-21	Australia
CY155545	B/Sydney/7/2005	2005-08-09	Australia
CY152489	B/Sydney/7/2006	2006-07-03	Australia
CY153753	B/Sydney/7/2010	2010-10-20	Australia
CY151144	B/Sydney/70/2002	2002-06-18	Australia
CY152641	B/Sydney/70/2006	2006-08-15	Australia
CY152665	B/Sydney/71/2006	2006-08-20	Australia
CY151192	B/Sydney/72/2002	2002-06-21	Australia
CY152681	B/Sydney/74/2006	2006-08-21	Australia
CY156689	B/Sydney/76/2008	2008-08-07	Australia
CY152729	B/Sydney/79/2006	2006-08-31	Australia
CY152513	B/Sydney/8/2006	2006-07-09	Australia
CY156521	B/Sydney/8/2008	2008-07-01	Australia
CY153969	B/Sydney/8/2011	2011-04-30	Australia
CY151232	B/Sydney/80/2002	2002-06-26	Australia
CY151400	B/Sydney/82/2002	2002-07-18	Australia
CY152753	B/Sydney/83/2006	2006-09-09	Australia
CY151368	B/Sydney/84/2002	2002-07-15	Australia
CY153353	B/Sydney/84/2008	2008-09-02	Australia
CY151304	B/Sydney/85/2002	2002-07-08	Australia
CY152801	B/Sydney/88/2006	2006-11-01	Australia
CY152521	B/Sydney/9/2006	2006-07-10	Australia
CY153129	B/Sydney/95/2008	2008-08-04	Australia
JX266885	B/Taiwan/101/2010	2010-04-10	Taiwan
CY018836	B/Taiwan/1197/1994	1994-05-12	Taiwan
CY031794	B/Taiwan/125/2004	2004-02-10	Taiwan
CY098998	B/Taiwan/14/2007	2007-01-02	Taiwan
CY019578	B/Taiwan/1484/2001	2001-05-25	Taiwan
CY098974	B/Taiwan/1605/2006	2006-12-05	Taiwan
CY030862	B/Taiwan/1734/2006	2006-12-22	Taiwan
CY040377	B/Taiwan/1838/2006	2006-12-30	Taiwan
CY040400	B/Taiwan/202/2005	2005--	Taiwan
CY030846	B/Taiwan/2171/2004	2004-08-10	Taiwan
CY098982	B/Taiwan/251/2007	2007-01-23	Taiwan
JX266884	B/Taiwan/2563/2008	2008-04-07	Taiwan
CY040416	B/Taiwan/2643/2002	2002-05-21	Taiwan
CY040369	B/Taiwan/2755/2006	2006-11-11	Taiwan
CY040408	B/Taiwan/2894/2006	2006-11-23	Taiwan
CY033955	B/Taiwan/3001/2006	2006-11-30	Taiwan
CY040424	B/Taiwan/3246/2002	2002-06-13	Taiwan
CY040392	B/Taiwan/3395/2004	2004-12-31	Taiwan
CY038278	B/Taiwan/37/2007	2007-01-12	Taiwan
JX266882	B/Taiwan/3798/2007	2007-05-28	Taiwan
CY033819	B/Taiwan/383/2005	2005-01-27	Taiwan
CY040384	B/Taiwan/40/2007	2007-01-13	Taiwan
CY038270	B/Taiwan/417/2005	2005-01-28	Taiwan
CY033803	B/Taiwan/42/2007	2007-01-16	Taiwan
CY033891	B/Taiwan/45/2001	2001-01-03	Taiwan
CY038326	B/Taiwan/45/2007	2007-01-03	Taiwan
CY033899	B/Taiwan/481/2001	2001-02-15	Taiwan
CY030854	B/Taiwan/500/2005	2005-02-03	Taiwan
CY031786	B/Taiwan/539/2005	2005-02-07	Taiwan
CY033907	B/Taiwan/634/2001	2001-02-28	Taiwan
CY033963	B/Taiwan/70028/2007	2007-01-04	Taiwan
CY033939	B/Taiwan/70061/2006	2006-01-16	Taiwan
CY033947	B/Taiwan/70690/2006	2006-05-12	Taiwan
CY033971	B/Taiwan/71523/2007	2007-08-06	Taiwan
CY033915	B/Taiwan/72068/2004	2004-12-02	Taiwan
CY033923	B/Taiwan/783/2005	2005-03-23	Taiwan
CY033931	B/Taiwan/91061/2005	2005-11-16	Taiwan
CY033811	B/Taiwan/94/2005	2005-01-10	Taiwan
JX266886	B/Taiwan/94543/2011	2011-12-09	Taiwan
JX266887	B/Taiwan/94564/2011	2011-12-17	Taiwan
JX266889	B/Taiwan/94748/2012	2012-01-14	Taiwan
JX266888	B/Taiwan/94786/2012	2012-02-14	Taiwan
CY098990	B/Taiwan/99/2007	2007-01-08	Taiwan
CY018092	B/Temple/B10/1999	1999-02-10	USA
CY018132	B/Temple/B1166/2001	2001--	USA
CY018140	B/Temple/B1181/2001	2001--	USA
CY019482	B/Temple/B1182/2001	2001--	USA
CY019473	B/Temple/B1188/2001	2001--	USA
CY022220	B/Temple/B1190/2001	2001--	USA
CY018148	B/Temple/B1193/2001	2001--	USA
CY018204	B/Temple/B17/2003	2003--	USA
CY018212	B/Temple/B18/2003	2003--	USA
CY018220	B/Temple/B19/2003	2003--	USA
CY018228	B/Temple/B20/2003	2003--	USA
CY018244	B/Temple/B24/2003	2003--	USA
CY018060	B/Temple/B3/1999	1999-02-09	USA
CY018252	B/Temple/B30/2003	2003--	USA
CY018068	B/Temple/B7/1999	1999-02-11	USA
CY018076	B/Temple/B8/1999	1999-02-05	USA
CY018084	B/Temple/B9/1999	1999-02-09	USA
CY156977	B/Tennessee/F2005/2010	2010-12-07	USA
CY156952	B/Tennessee/F2007A/2010	2010-12-10	USA
CY156953	B/Tennessee/F2009/2010	2010-12-20	USA
CY156969	B/Tennessee/F2013/2011	2011-01-11	USA
CY156985	B/Tennessee/F2013A/2011	2011-01-14	USA
CY156993	B/Tennessee/F2028/2011	2011-02-03	USA
CY157001	B/Tennessee/F2060c59/2011	2011-02-24	USA
CY030790	B/Tennessee/UR06-0079/2007	2007-01-26	USA
CY030600	B/Tennessee/UR06-0105/2007	2007-01-29	USA
CY030608	B/Tennessee/UR06-0261/2007	2007-02-13	USA
CY030616	B/Tennessee/UR06-0263/2007	2007-02-13	USA
CY098944	B/Tennessee/UR06-0276/2007	2007-02-14	USA
CY030798	B/Tennessee/UR06-0318/2007	2007-02-15	USA
CY030806	B/Tennessee/UR06-0319/2007	2007-02-15	USA
CY030632	B/Tennessee/UR06-0320/2007	2007-02-15	USA
CY037390	B/Tennessee/UR06-0405/2007	2007-02-23	USA
CY037398	B/Tennessee/UR06-0406/2007	2007-02-23	USA
CY030830	B/Tennessee/UR06-0407/2007	2007-02-23	USA
CY030664	B/Tennessee/UR06-0431/2007	2007-02-26	USA
CY030688	B/Tennessee/UR06-0451/2007	2007-02-27	USA
CY098951	B/Tennessee/UR06-0457/2007	2007-02-27	USA
CY098966	B/Tennessee/UR06-0458/2007	2007-02-27	USA
CY030696	B/Tennessee/UR06-0460/2007	2007-02-27	USA
CY038782	B/Tennessee/UR06-0559/2007	2007-03-08	USA
CY018484	B/Texas/06/2000	2000-05-03	USA
KC813710	B/Texas/07/2011	2011-03-04	USA
CY019658	B/Texas/14/1991	1991-01-11	USA
CY019610	B/Texas/37/1988	1988--	USA
CY099465	B/Texas/NHRC0001/2005	2005-04-08	USA
CY099864	B/Texas/NHRC0001/2006	2006-04-05	USA
CY037430	B/Texas/UR06-0541/2007	2007-03-06	USA
CY030720	B/Texas/UR06-0590/2007	2007-03-13	USA
JX513132	B/Thailand/CU-243/2006	2006--	Thailand
JX513140	B/Thailand/CU-364/2008	2008--	Thailand
KM100333	B/Thailand/CU-A645/2014	2014-02-05	Thailand
JX512972	B/Thailand/CU-B2201/2010	2010-02-24	Thailand
JX512980	B/Thailand/CU-B2271/2010	2010-03-05	Thailand
JX512988	B/Thailand/CU-B2320/2010	2010-03-20	Thailand
JX512996	B/Thailand/CU-B2372/2010	2010-06-04	Thailand
JX513004	B/Thailand/CU-B2390/2010	2010-06-17	Thailand
JX513012	B/Thailand/CU-B2432/2010	2010-07-09	Thailand
JX513020	B/Thailand/CU-B2504/2010	2010-07-09	Thailand
JX513028	B/Thailand/CU-B2660/2010	2010-08-14	Thailand
JX513036	B/Thailand/CU-B3153/2010	2010-09-01	Thailand
JX513044	B/Thailand/CU-B4504/2011	2011-01-01	Thailand
JX513052	B/Thailand/CU-B4585/2011	2011-02-04	Thailand
JX513060	B/Thailand/CU-B5522/2011	2011-08-27	Thailand
JX513068	B/Thailand/CU-B5671/2011	2011-09-15	Thailand
JX513076	B/Thailand/CU-B5734/2011	2011-09-23	Thailand
JX513084	B/Thailand/CU-B5910/2011	2011-11-04	Thailand
JX513092	B/Thailand/CU-B6078/2012	2012-02-19	Thailand
JX513100	B/Thailand/CU-B6096/2012	2012-03-13	Thailand
KM100318	B/Thailand/CU-B6148/2012	2012-04-04	Thailand
KM100319	B/Thailand/CU-B6240/2012	2012-05-23	Thailand
KM100320	B/Thailand/CU-B6257/2012	2012-06-14	Thailand
KM100323	B/Thailand/CU-B6975/2012	2012-09-20	Thailand
KM100325	B/Thailand/CU-B7215/2012	2012-11-19	Thailand
KM100327	B/Thailand/CU-B7337/2012	2012-12-18	Thailand
KM100328	B/Thailand/CU-B8332/2013	2013-02-11	Thailand
KM100329	B/Thailand/CU-B8813/2013	2013-12-19	Thailand
KM100330	B/Thailand/CU-B8925/2014	2014-01-14	Thailand
KM100332	B/Thailand/CU-B8999/2014	2014-02-01	Thailand
JX513108	B/Thailand/CU-C1262/2010	2010-10-05	Thailand
JX513116	B/Thailand/CU-C1451/2010	2010-12-08	Thailand
JX513124	B/Thailand/CU-C1768/2011	2011-03-22	Thailand
JX513148	B/Thailand/CU-H1400/2010	2010-02-01	Thailand
JX513156	B/Thailand/CU-H1896/2010	2010-04-29	Thailand
JX513164	B/Thailand/CU-H2132/2010	2010-08-05	Thailand
JX513172	B/Thailand/CU-H2584/2010	2010-09-30	Thailand
JX513180	B/Thailand/CU-H2738/2010	2010-11-17	Thailand
JX513188	B/Thailand/CU-H2933/2011	2011-02-12	Thailand
JX513196	B/Thailand/CU-H3002/2011	2011-07-26	Thailand
JX513204	B/Thailand/CU-H3052/2011	2011-08-29	Thailand
KM100321	B/Thailand/CU-H3313/2012	2012-07-16	Thailand
KM100322	B/Thailand/CU-H3349/2012	2012-08-20	Thailand
KM100324	B/Thailand/CU-H3456/2012	2012-10-24	Thailand
KM100326	B/Thailand/CU-H3496/2012	2012-12-14	Thailand
KM100331	B/Thailand/CU-H3591/2014	2014-01-16	Thailand
KJ577162	B/Thailand/VIROAF3/2012	2012-10-01	Thailand
KJ577170	B/Thailand/VIROAF4/2012	2012-10-02	Thailand
CY150506	B/Townsville/02/2005	2005-06-20	Australia
CY155537	B/Townsville/02/2005	2005-08-04	Australia
CY152040	B/Townsville/04/2005	2005-08-11	Australia
CY151272	B/Townsville/1/2002	2002-07-03	Australia
CY154713	B/Townsville/1/2003	2003-07-03	Australia
CY153593	B/Townsville/1/2010	2010-09-18	Australia
CY153873	B/Townsville/1/2011	2011-01-12	Australia
CY154249	B/Townsville/10/2011	2011-07-22	Australia
CY150522	B/Townsville/107/2005	2005-06-25	Australia
CY151504	B/Townsville/11/2002	2002-08-12	Australia
CY155513	B/Townsville/11/2005	2005-07-25	Australia
CY155657	B/Townsville/15/2005	2005-08-28	Australia
CY154297	B/Townsville/15/2011	2011-07-29	Australia
CY155593	B/Townsville/16/2005	2005-08-18	Australia
CY150570	B/Townsville/17/2005	2005-08-13	Australia
CY155697	B/Townsville/19/2005	2005-09-01	Australia
CY153153	B/Townsville/2/2008	2008-08-06	Australia
CY156913	B/Townsville/2/2011	2011-02-28	Australia
CY153385	B/Townsville/202/2008	2008-09-16	Australia
CY154561	B/Townsville/26/2011	2011-09-23	Australia
CY155481	B/Townsville/3/2005	2005-07-08	Australia
CY155809	B/Townsville/3/2006	2006-05-06	Australia
CY155825	B/Townsville/4/2006	2006-05-09	Australia
CY150241	B/Townsville/4/2010	2010-10-14	Australia
CY153953	B/Townsville/4/2011	2011-04-11	Australia
CY151408	B/Townsville/5/2002	2002-07-19	Australia
CY150546	B/Townsville/5/2005	2005-07-14	Australia
CY153761	B/Townsville/5/2010	2010-10-25	Australia
CY150306	B/Townsville/5/2011	2011-05-02	Australia
CY151896	B/Townsville/6/2005	2005-07-11	Australia
CY154089	B/Townsville/6/2011	2011-06-20	Australia
CY155497	B/Townsville/7/2005	2005-07-19	Australia
CY151912	B/Townsville/8/2005	2005-07-14	Australia
CY154177	B/Townsville/8/2011	2011-07-09	Australia
CY151448	B/Townsville/9/2002	2002-07-30	Australia
CY151944	B/Townsville/9/2005	2005-07-21	Australia
CY018724	B/UlanUde/6/2003	2003-03-06	Russia
KC814127	B/Utah/03/2011	2011-02-21	USA
CY018764	B/Victoria/02/1987	1987--	Canada
CY154761	B/Victoria/101/2004	2004-07-21	Australia
CY154769	B/Victoria/102/2004	2004-08-09	Australia
CY155273	B/Victoria/102/2005	2005-01-06	Australia
CY154849	B/Victoria/104/2004	2004-09-02	Australia
CY154881	B/Victoria/105/2004	2004-09-07	Australia
CY154913	B/Victoria/107/2004	2004-09-13	Australia
CY151616	B/Victoria/107/2005	2005-01-06	Australia
CY154673	B/Victoria/108/2002	2002-05-13	Australia
CY154737	B/Victoria/108/2004	2004-02-18	Australia
CY154817	B/Victoria/109/2004	2004-08-23	Australia
CY152657	B/Victoria/110/2006	2006-08-17	Australia
CY150920	B/Victoria/113/2002	2002-05-17	Australia
CY155073	B/Victoria/113/2004	2004-09-29	Australia
CY151768	B/Victoria/114/2005	2005-06-23	Australia
CY150530	B/Victoria/117/2005	2005-07-04	Australia
CY150984	B/Victoria/119/2002	2002-05-27	Australia
CY151952	B/Victoria/120/2005	2005-07-25	Australia
CY151960	B/Victoria/121/2005	2005-07-26	Australia
CY152024	B/Victoria/122/2005	2005-08-08	Australia
CY155641	B/Victoria/124/2005	2005-08-24	Australia
CY155673	B/Victoria/125/2005	2005-08-29	Australia
CY151000	B/Victoria/127/2002	2002-05-29	Australia
CY152072	B/Victoria/1308/2005	2005-08-17	Australia
CY151008	B/Victoria/133/2002	2002-05-30	Australia
CY154689	B/Victoria/142/2002	2002-06-11	Australia
CY154681	B/Victoria/143/2002	2002-06-01	Australia
CY151152	B/Victoria/150/2002	2002-06-19	Australia
CY151184	B/Victoria/151/2002	2002-06-20	Australia
CY151112	B/Victoria/156/2002	2002-06-13	Australia
CY151312	B/Victoria/158/2002	2002-07-09	Australia
CY151328	B/Victoria/159/2002	2002-07-10	Australia
CY151360	B/Victoria/160/2002	2002-07-15	Australia
AF101988	B/Victoria/2/1987	1987--	Australia
CY155265	B/Victoria/2/2005	2005-01-05	Australia
CY156001	B/Victoria/205/2007	2007-07-19	Australia
CY152865	B/Victoria/206/2007	2007-07-23	Australia
CY153145	B/Victoria/210/2008	2008-08-05	Australia
CY156105	B/Victoria/214/2007	2007-08-24	Australia
CY156137	B/Victoria/215/2007	2007-09-03	Australia
CY156265	B/Victoria/224/2007	2007-10-02	Australia
CY156785	B/Victoria/224/2008	2008-08-25	Australia
CY153409	B/Victoria/226/2008	2008-09-26	Australia
CY156273	B/Victoria/228/2007	2007-10-10	Australia
CY156865	B/Victoria/230/2008	2008-09-27	Australia
CY154369	B/Victoria/25/2011	2011-08-10	Australia
CY150394	B/Victoria/301/2004	2004-08-27	Australia
CY154833	B/Victoria/302/2004	2004-08-29	Australia
CY152016	B/Victoria/303/2005	2005-08-05	Australia
CY152345	B/Victoria/303/2006	2006-06-06	Australia
CY154993	B/Victoria/304/2004	2004-09-19	Australia
CY155105	B/Victoria/305/2004	2004-10-03	Australia
CY155561	B/Victoria/305/2005	2005-08-10	Australia
CY150562	B/Victoria/306/2005	2005-08-10	Australia
CY152064	B/Victoria/307/2005	2005-08-17	Australia
CY152385	B/Victoria/307/2006	2006-06-13	Australia
CY151856	B/Victoria/308/2005	2005-07-05	Australia
CY152401	B/Victoria/309/2006	2006-06-14	Australia
CY152224	B/Victoria/310/2005	2005-09-14	Australia
CY152393	B/Victoria/312/2006	2006-06-14	Australia
CY152361	B/Victoria/318/2006	2006-06-09	Australia
CY152441	B/Victoria/325/2006	2006-06-20	Australia
CY152457	B/Victoria/326/2006	2006-06-27	Australia
CY152537	B/Victoria/330/2006	2006-07-12	Australia
CY149884	B/Victoria/332/2006	2006-07-31	Australia
CY152601	B/Victoria/333/2006	2006-08-01	Australia
CY154665	B/Victoria/341/2002	2002-05-08	Australia
CY151208	B/Victoria/347/2002	2002-06-24	Australia
CY151256	B/Victoria/349/2002	2002-07-01	Australia
CY151280	B/Victoria/351/2002	2002-07-03	Australia
CY151416	B/Victoria/356/2002	2002-07-20	Australia
CY154433	B/Victoria/38/2011	2011-08-25	Australia
CY154161	B/Victoria/4/2011	2011-07-06	Australia
CY151480	B/Victoria/412/2002	2002-08-09	Australia
CY149803	B/Victoria/413/2002	2002-08-09	Australia
CY154473	B/Victoria/46/2011	2011-09-02	Australia
CY154489	B/Victoria/48/2011	2011-09-06	Australia
CY151032	B/Victoria/500/2002	2002-06-03	Australia
CY154705	B/Victoria/500/2003	2003-03-08	Australia
CY150378	B/Victoria/500/2004	2004-06-30	Australia
CY149932	B/Victoria/500/2007	2007-07-17	Australia
CY156905	B/Victoria/500/2011	2011-01-25	Australia
CY150370	B/Victoria/501/2004	2004-06-24	Australia
CY155257	B/Victoria/501/2005	2005-01-05	Australia
CY153889	B/Victoria/501/2011	2011-02-04	Australia
CY151088	B/Victoria/502/2002	2002-06-12	Australia
CY155281	B/Victoria/502/2005	2005-01-17	Australia
CY150474	B/Victoria/503/2005	2005-01-31	Australia
CY149868	B/Victoria/503/2006	2006-05-24	Australia
CY150663	B/Victoria/503/2007	2007-08-21	Australia
CY153481	B/Victoria/503/2010	2010-08-11	Australia
CY018660	B/Victoria/504/2000	2000--	Canada
AY504599	B/Victoria/504/2000	2000--	Australia
CY155361	B/Victoria/504/2005	2005-05-20	Australia
CY152321	B/Victoria/504/2006	2006-05-30	Australia
CY153497	B/Victoria/504/2010	2010-08-13	Australia
CY151664	B/Victoria/505/2005	2005-05-20	Australia
CY152329	B/Victoria/505/2006	2006-06-04	Australia
CY156129	B/Victoria/505/2007	2007-09-03	Australia
CY151240	B/Victoria/506/2002	2002-06-26	Australia
CY154873	B/Victoria/506/2004	2004-09-07	Australia
CY151688	B/Victoria/506/2005	2005-06-03	Australia
CY156201	B/Victoria/506/2007	2007-09-12	Australia
CY153201	B/Victoria/506/2008	2008-08-12	Australia
CY153537	B/Victoria/506/2010	2010-09-01	Australia
CY150402	B/Victoria/507/2004	2004-09-08	Australia
CY155401	B/Victoria/507/2005	2005-06-03	Australia
CY156169	B/Victoria/507/2007	2007-09-08	Australia
CY153545	B/Victoria/507/2010	2010-09-02	Australia
CY150410	B/Victoria/508/2004	2004-09-10	Australia
CY151712	B/Victoria/508/2005	2005-06-09	Australia
CY156233	B/Victoria/508/2007	2007-09-25	Australia
CY153217	B/Victoria/508/2008	2008-08-14	Australia
CY153601	B/Victoria/508/2010	2010-09-19	Australia
CY154073	B/Victoria/508/2011	2011-06-15	Australia
CY155049	B/Victoria/509/2004	2004-09-23	Australia
CY152417	B/Victoria/509/2006	2006-06-16	Australia
CY150079	B/Victoria/509/2008	2008-08-18	Australia
CY153633	B/Victoria/509/2010	2010-09-27	Australia
CY154105	B/Victoria/509/2011	2011-06-22	Australia
CY156241	B/Victoria/510/2007	2007-09-27	Australia
CY156281	B/Victoria/511/2007	2007-10-17	Australia
CY153249	B/Victoria/511/2008	2008-08-18	Australia
CY154129	B/Victoria/511/2011	2011-06-30	Australia
CY156305	B/Victoria/512/2007	2007-10-19	Australia
CY153833	B/Victoria/512/2010	2010-12-16	Australia
CY155113	B/Victoria/513/2004	2004-10-04	Australia
CY156329	B/Victoria/513/2007	2007-10-27	Australia
CY151800	B/Victoria/514/2005	2005-06-28	Australia
CY156313	B/Victoria/514/2007	2007-10-24	Australia
CY153273	B/Victoria/514/2008	2008-08-19	Australia
CY155201	B/Victoria/515/2004	2004-11-01	Australia
CY151808	B/Victoria/515/2005	2005-06-29	Australia
CY155217	B/Victoria/516/2004	2004-11-20	Australia
CY155209	B/Victoria/517/2004	2004-11-20	Australia
CY151840	B/Victoria/517/2005	2005-07-04	Australia
CY153297	B/Victoria/517/2008	2008-08-23	Australia
CY155249	B/Victoria/518/2004	2004-12-29	Australia
CY151864	B/Victoria/518/2005	2005-07-08	Australia
CY155241	B/Victoria/519/2004	2004-12-29	Australia
CY153321	B/Victoria/520/2008	2008-08-27	Australia
CY154201	B/Victoria/520/2011	2011-07-14	Australia
CY151976	B/Victoria/521/2005	2005-07-31	Australia
CY151968	B/Victoria/522/2005	2005-07-27	Australia
CY156833	B/Victoria/523/2008	2008-09-08	Australia
CY152088	B/Victoria/524/2005	2005-08-19	Australia
CY156825	B/Victoria/524/2008	2008-09-08	Australia
CY152136	B/Victoria/525/2005	2005-08-27	Australia
CY156817	B/Victoria/525/2008	2008-09-08	Australia
CY155705	B/Victoria/526/2005	2005-09-02	Australia
CY152160	B/Victoria/527/2005	2005-09-03	Australia
CY152241	B/Victoria/528/2005	2005-09-26	Australia
CY155753	B/Victoria/530/2005	2005-10-16	Australia
CY155761	B/Victoria/531/2005	2005-10-20	Australia
CY154313	B/Victoria/531/2011	2011-08-01	Australia
CY154569	B/Victoria/54/2011	2011-09-24	Australia
CY154601	B/Victoria/593/2011	2011-10-13	Australia
CY153801	B/Victoria/661/2010	2010-11-22	Australia
CY153625	B/Victoria/800/2010	2010-09-26	Australia
CY156033	B/Victoria/802/2007	2007-08-07	Australia
CY154337	B/Victoria/804/2011	2011-08-05	Australia
CY156049	B/Victoria/805/2007	2007-08-13	Australia
CY154385	B/Victoria/827/2011	2011-08-15	Australia
CY154417	B/Victoria/829/2011	2011-08-20	Australia
CY154465	B/Victoria/834/2011	2011-08-31	Australia
CY154537	B/Victoria/842/2011	2011-09-15	Australia
CY154577	B/Victoria/855/2011	2011-10-04	Australia
CY154633	B/Victoria/859/2011	2011-11-29	Australia
EF626635	B/Vienna/1/99	1999-02-12	Austria
KC813854	B/Virginia/03/2011	2011-02-16	USA
KC814061	B/Virginia/05/2011	2011-02-04	USA
CY154801	B/Waikato/01/2004	2004-08-19	NewZealand
CY150594	B/Waikato/01/2007	2007-03-08	NewZealand
CY155001	B/Waikato/02/2004	2004-09-20	NewZealand
CY155121	B/Waikato/03/2004	2004-10-06	NewZealand
CY150466	B/Waikato/1/2005	2005-01-20	NewZealand
CY155849	B/Waikato/1/2006	2006-05-24	NewZealand
CY154169	B/Waikato/10/2011	2011-07-07	NewZealand
CY151776	B/Waikato/105/2005	2005-06-24	NewZealand
CY151248	B/Waikato/11/2002	2002-06-29	NewZealand
CY154145	B/Waikato/13/2011	2011-07-05	NewZealand
CY149811	B/Waikato/15/2002	2002-08-12	NewZealand
CY151680	B/Waikato/16/2005	2005-05-30	NewZealand
CY155465	B/Waikato/177/2005	2005-06-29	NewZealand
CY151848	B/Waikato/188/2005	2005-07-05	NewZealand
CY150728	B/Waikato/2/2008	2008-05-23	NewZealand
CY149819	B/Waikato/20/2002	2002-08-21	NewZealand
CY149827	B/Waikato/22/2002	2002-08-28	NewZealand
CY151568	B/Waikato/24/2002	2002-09-04	NewZealand
CY151592	B/Waikato/27/2002	2002-10-12	NewZealand
CY150960	B/Waikato/3/2002	2002-05-22	NewZealand
CY155409	B/Waikato/49/2005	2005-06-09	NewZealand
CY151736	B/Waikato/58/2005	2005-06-15	NewZealand
CY150912	B/Waikato/6/2002	2002-05-17	NewZealand
CY151648	B/Waikato/6/2005	2005-05-09	NewZealand
CY150330	B/Waikato/7/2011	2011-06-27	NewZealand
CY155417	B/Waikato/70/2005	2005-06-10	NewZealand
CY155441	B/Waikato/86/2005	2005-06-22	NewZealand
KC814092	B/Washington/04/2011	2011-03-04	USA
KJ532165	B/Washington/05/2013	2013-12-19	USA
CY018844	B/Wellington/01/1994	1994--	NewZealand
CY155065	B/Wellington/02/2004	2004-09-29	NewZealand
CY155137	B/Wellington/04/2004	2004-10-07	NewZealand
CY151624	B/Wellington/1/2005	2005-04-13	NewZealand
CY152377	B/Wellington/1/2006	2006-06-13	NewZealand
CY156009	B/Wellington/1/2007	2007-07-24	NewZealand
CY156113	B/Wellington/10/2007	2007-08-27	NewZealand
CY156177	B/Wellington/12/2007	2007-09-10	NewZealand
CY156577	B/Wellington/13/2008	2008-07-14	NewZealand
CY153025	B/Wellington/14/2008	2008-07-16	NewZealand
CY155377	B/Wellington/16/2005	2005-05-27	NewZealand
CY153065	B/Wellington/17/2008	2008-07-29	NewZealand
CY156601	B/Wellington/19/2008	2008-07-22	NewZealand
CY154001	B/Wellington/2/2011	2011-05-16	NewZealand
CY153137	B/Wellington/25/2008	2008-08-05	NewZealand
CY154193	B/Wellington/26/2011	2011-07-12	NewZealand
CY151704	B/Wellington/28/2005	2005-06-08	NewZealand
CY151640	B/Wellington/3/2005	2005-04-20	NewZealand
CY150071	B/Wellington/30/2008	2008-08-13	NewZealand
CY156705	B/Wellington/31/2008	2008-08-11	NewZealand
CY150752	B/Wellington/4/2008	2008-06-18	NewZealand
CY155425	B/Wellington/43/2005	2005-06-15	NewZealand
CY151384	B/Wellington/5/2002	2002-07-17	NewZealand
CY154057	B/Wellington/5/2011	2011-06-13	NewZealand
CY151792	B/Wellington/69/2005	2005-06-28	NewZealand
CY151496	B/Wellington/7/2002	2002-08-12	NewZealand
CY149972	B/Wellington/7/2008	2008-07-01	NewZealand
CY151560	B/Wellington/8/2002	2002-08-30	NewZealand
CY154097	B/Wellington/8/2011	2011-06-21	NewZealand
CY149908	B/Wellington/85/2006	2006-09-12	NewZealand
CY155489	B/Wellington/86/2005	2005-07-11	NewZealand
CY151880	B/Wellington/87/2005	2005-07-11	NewZealand
CY156097	B/Wellington/9/2007	2007-08-20	NewZealand
CY156545	B/Wellington/9/2008	2008-07-09	NewZealand
CY152048	B/Wellington/94/2005	2005-08-12	NewZealand
CY115190	B/Wisconsin/01/2010	2010-02-20	USA
KM063791	B/Wisconsin/02/2014	2014-01-30	USA
KC891905	B/Wisconsin/03/2012	2012--	USA
AF101989	B/Yamagata/16/1988	1988--	Japan
CY018772	B/Yamagata/16/1988	1988--	Japan
AF101990	B/Yamanashi/166/1998	1998--	Japan
CY019538	B/Yamanashi/166/1998	1998-02-21	Japan

## Sheet: PB1
Accession	Virus name	Date	Country
M20479	B/AnnArbor/1/66	1966--	USA
AF005736	B/Panama/45/90	1990--	Panama
AF101991	B/Aichi/5/88	1988--	Japan
CY018683	B/Akita/27/2001	2001--	Japan
CY019665	B/Alaska/03/1992	1992-06-13	USA
CY018363	B/Alaska/12/1996	1996-10-28	USA
CY018475	B/Alaska/16/2000	2000-11-22	USA
DQ508911	B/AnnArbor/1/1986	1986--	USA
CY018579	B/AnnArbor/1994	1994--	USA
CY019553	B/Argentina/132/2001	2001-08-07	Argentina
CY018611	B/Argentina/3640/1999	1999--	Argentina
CY018419	B/Auckland/01/2000	2000-05-09	NewZealand
CY151599	B/Auckland/1/2003	2003-02-18	NewZealand
CY154776	B/Auckland/1/2004	2004-08-11	NewZealand
CY155928	B/Auckland/1/2007	2007-05-16	NewZealand
CY150703	B/Auckland/1/2008	2008-03-27	NewZealand
CY149963	B/Auckland/10/2008	2008-06-25	NewZealand
CY151719	B/Auckland/102/2005	2005-06-12	NewZealand
CY150053	B/Auckland/106/2008	2008-08-09	NewZealand
CY155448	B/Auckland/107/2005	2005-06-23	NewZealand
CY151783	B/Auckland/109/2005	2005-06-27	NewZealand
CY153184	B/Auckland/117/2008	2008-08-12	NewZealand
CY156512	B/Auckland/12/2008	2008-06-30	NewZealand
CY151831	B/Auckland/126/2005	2005-07-04	NewZealand
CY150086	B/Auckland/131/2008	2008-08-19	NewZealand
CY156760	B/Auckland/136/2008	2008-08-21	NewZealand
CY151039	B/Auckland/14/2002	2002-06-06	NewZealand
CY150102	B/Auckland/144/2008	2008-08-25	NewZealand
CY150119	B/Auckland/157/2008	2008-09-08	NewZealand
CY156856	B/Auckland/159/2008	2008-09-19	NewZealand
CY150711	B/Auckland/2/2008	2008-04-22	NewZealand
CY151671	B/Auckland/21/2005	2005-05-23	NewZealand
CY153000	B/Auckland/23/2008	2008-07-08	NewZealand
CY151287	B/Auckland/26/2002	2002-07-04	NewZealand
CY154152	B/Auckland/27/2011	2011-07-06	NewZealand
CY155320	B/Auckland/3/2005	2005-04-10	NewZealand
CY155952	B/Auckland/3/2007	2007-06-28	NewZealand
CY156456	B/Auckland/3/2008	2008-05-13	NewZealand
CY155384	B/Auckland/32/2005	2005-05-30	NewZealand
CY156560	B/Auckland/33/2008	2008-07-11	NewZealand
CY151535	B/Auckland/35/2002	2002-08-27	NewZealand
CY151583	B/Auckland/36/2002	2002-10-02	NewZealand
CY153016	B/Auckland/36/2008	2008-07-16	NewZealand
CY151631	B/Auckland/4/2005	2005-04-18	NewZealand
CY155960	B/Auckland/4/2007	2007-07-02	NewZealand
CY150767	B/Auckland/41/2008	2008-07-17	NewZealand
CY149997	B/Auckland/48/2008	2008-07-18	NewZealand
CY152952	B/Auckland/6/2008	2008-06-18	NewZealand
CY150013	B/Auckland/64/2008	2008-07-28	NewZealand
CY154448	B/Auckland/65/2011	2011-08-29	NewZealand
CY154024	B/Auckland/7/2011	2011-05-30	NewZealand
CY154544	B/Auckland/71/2011	2011-09-22	NewZealand
CY154608	B/Auckland/73/2011	2011-10-19	NewZealand
CY155328	B/Auckland/8/2005	2005-05-03	NewZealand
CY153112	B/Auckland/91/2008	2008-08-04	NewZealand
CY151743	B/Auckland/98/2005	2005-06-18	NewZealand
CY155432	B/Auckland/99/2005	2005-06-20	NewZealand
CY019681	B/Bangkok/141/1994	1994-05-07	Thailand
CY019689	B/Bangkok/143/1994	1994-05-07	Thailand
CY019617	B/Bangkok/153/1990	1990--	Thailand
CY019625	B/Bangkok/163/1990	1990--	Thailand
CY115261	B/Bangladesh/3333/2007	2007--	Bangladesh
CY115365	B/Bangladesh/5945/2009	2009--	Bangladesh
AF101992	B/Beijing/184/93	1993--	China
AF101993	B/Beijing/243/97	1997--	China
AY687393	B/Beijing/76/98	1998--	China
CY111572	B/Boston/DB01/2011	2011-02-11	USA
CY111492	B/Boston/DB02/2011	2011-03-18	USA
CY111579	B/Boston/DB03/2011	2011-04-20	USA
CY171805	B/Boston/YGB_01002/2013	2013-01-01	USA
CY171813	B/Boston/YGB_01005/2013	2013-01-31	USA
CY171821	B/Boston/YGB_01006/2013	2013-02-10	USA
CY171829	B/Boston/YGB_01009/2013	2013-02-20	USA
CY171837	B/Boston/YGB_01010/2013	2013-02-23	USA
CY171845	B/Boston/YGB_01017/2013	2013-03-14	USA
CY171853	B/Boston/YGB_01018/2013	2013-03-14	USA
CY171861	B/Boston/YGB_01019/2013	2013-03-16	USA
CY171869	B/Boston/YGB_01020/2013	2013-03-17	USA
CY171877	B/Boston/YGB_01021/2013	2013-03-18	USA
CY171885	B/Boston/YGB_01022/2013	2013-03-20	USA
CY171893	B/Boston/YGB_01023/2013	2013-03-21	USA
CY171901	B/Boston/YGB_01025/2013	2013-03-25	USA
CY171909	B/Boston/YGB_01030/2013	2013-03-29	USA
CY171917	B/Boston/YGB_01031/2013	2013-03-31	USA
CY171925	B/Boston/YGB_01032/2013	2013-04-01	USA
CY171933	B/Boston/YGB_01033/2013	2013-04-01	USA
CY171941	B/Boston/YGB_01034/2013	2013-04-02	USA
CY171949	B/Boston/YGB_01035/2013	2013-04-02	USA
CY171965	B/Boston/YGB_01038/2013	2013-04-04	USA
CY171765	B/Boston/YGB_01042/2013	2013-04-08	USA
CY171989	B/Boston/YGB_01043/2013	2013-04-08	USA
CY171997	B/Boston/YGB_01044/2013	2013-04-09	USA
CY172005	B/Boston/YGB_01045/2013	2013-04-09	USA
CY172013	B/Boston/YGB_01046/2013	2013-04-10	USA
CY172021	B/Boston/YGB_01047/2013	2013-04-13	USA
CY172029	B/Boston/YGB_01048/2013	2013-04-13	USA
CY172037	B/Boston/YGB_01049/2013	2013-04-17	USA
CY172045	B/Boston/YGB_01050/2013	2013-04-22	USA
CY172053	B/Boston/YGB_01051/2013	2013-04-26	USA
CY172061	B/Boston/YGB_01052/2013	2013-04-26	USA
CY171773	B/Boston/YGB_01054/2013	2013-04-27	USA
CY172069	B/Boston/YGB_01055/2013	2013-04-27	USA
CY172077	B/Boston/YGB_01056/2013	2013-04-28	USA
CY172085	B/Boston/YGB_01058/2013	2013-05-02	USA
CY172093	B/Boston/YGB_02012/2013	2013-03-20	USA
CY172101	B/Boston/YGB_02021/2013	2013-04-05	USA
CY172109	B/Boston/YGB_02022/2013	2013-04-08	USA
CY018443	B/Brazil/975/2000	2000-06-09	Brazil
CY156400	B/Brisbane/01/2008	2008-01-15	Australia
CY155904	B/Brisbane/03/2007	2007-03-09	Australia
CY154784	B/Brisbane/1/2004	2004-08-14	Australia
CY152296	B/Brisbane/1/2006	2006-02-27	Australia
CY155888	B/Brisbane/1/2007	2007-01-25	Australia
CY153472	B/Brisbane/1/2010	2010-08-11	Australia
CY154944	B/Brisbane/10/2004	2004-09-16	Australia
CY151887	B/Brisbane/10/2005	2005-07-11	Australia
CY152480	B/Brisbane/10/2006	2006-06-30	Australia
CY152888	B/Brisbane/10/2007	2007-08-09	Australia
CY156424	B/Brisbane/10/2008	2008-04-17	Australia
CY155744	B/Brisbane/100/2005	2005-09-30	Australia
CY152272	B/Brisbane/103/2005	2005-10-17	Australia
CY155768	B/Brisbane/104/2005	2005-10-31	Australia
CY156664	B/Brisbane/104/2008	2008-08-05	Australia
CY155776	B/Brisbane/105/2005	2005-11-19	Australia
CY154528	B/Brisbane/108/2011	2011-09-14	Australia
CY151055	B/Brisbane/11/2002	2002-06-06	Australia
CY154936	B/Brisbane/11/2004	2004-09-15	Australia
CY152904	B/Brisbane/11/2007	2007-08-13	Australia
CY156432	B/Brisbane/11/2008	2008-04-23	Australia
CY153616	B/Brisbane/11/2010	2010-09-21	Australia
CY150353	B/Brisbane/111/2011	2011-10-02	Australia
CY156928	B/Brisbane/112/2011	2011-09-26	Australia
CY150807	B/Brisbane/115/2008	2008-08-18	Australia
CY154584	B/Brisbane/117/2011	2011-10-10	Australia
CY153240	B/Brisbane/119/2008	2008-08-17	Australia
CY154616	B/Brisbane/119/2011	2011-10-19	Australia
CY154952	B/Brisbane/12/2004	2004-09-16	Australia
CY150654	B/Brisbane/12/2007	2007-08-14	Australia
CY156448	B/Brisbane/12/2008	2008-05-09	Australia
CY153224	B/Brisbane/121/2008	2008-08-14	Australia
CY156936	B/Brisbane/121/2011	2011-10-31	Australia
CY153192	B/Brisbane/122/2008	2008-08-12	Australia
CY154624	B/Brisbane/124/2011	2011-11-09	Australia
CY156944	B/Brisbane/125/2011	2011-11-18	Australia
CY155056	B/Brisbane/13/2004	2004-09-28	Australia
CY152576	B/Brisbane/13/2006	2006-07-24	Australia
CY152936	B/Brisbane/13/2007	2007-09-02	Australia
CY156440	B/Brisbane/13/2008	2008-05-01	Australia
CY153920	B/Brisbane/13/2011	2011-02-28	Australia
CY155032	B/Brisbane/14/2004	2004-09-23	Australia
CY152584	B/Brisbane/14/2006	2006-07-28	Australia
CY156472	B/Brisbane/14/2008	2008-06-04	Australia
CY153928	B/Brisbane/14/2011	2011-03-03	Australia
CY153280	B/Brisbane/146/2008	2008-08-20	Australia
CY151935	B/Brisbane/15/2005	2005-07-21	Australia
CY149939	B/Brisbane/15/2007	2007-08-20	Australia
CY153936	B/Brisbane/15/2011	2011-03-09	Australia
CY152592	B/Brisbane/16/2006	2006-08-01	Australia
CY153640	B/Brisbane/16/2010	2010-09-27	Australia
CY156768	B/Brisbane/162/2008	2008-08-21	Australia
CY153432	B/Brisbane/163/2008	2008-10-04	Australia
CY156888	B/Brisbane/164/2008	2008-09-30	Australia
CY150168	B/Brisbane/165/2008	2008-09-25	Australia
CY150144	B/Brisbane/167/2008	2008-09-14	Australia
CY156872	B/Brisbane/168/2008	2008-09-29	Australia
CY155184	B/Brisbane/17/2004	2004-10-25	Australia
CY152608	B/Brisbane/17/2006	2006-08-03	Australia
CY156480	B/Brisbane/17/2008	2008-06-11	Australia
CY155176	B/Brisbane/18/2004	2004-10-22	Australia
CY156184	B/Brisbane/18/2007	2007-09-11	Australia
CY155192	B/Brisbane/19/2004	2004-10-28	Australia
CY151983	B/Brisbane/19/2005	2005-07-31	Australia
CY156216	B/Brisbane/19/2007	2007-09-17	Australia
CY150216	B/Brisbane/19/2010	2010-09-30	Australia
CY150903	B/Brisbane/2/2002	2002-05-16	Australia
CY154856	B/Brisbane/2/2004	2004-09-06	Australia
CY152288	B/Brisbane/2/2006	2006-02-23	Australia
CY149923	B/Brisbane/2/2007	2007-02-06	Australia
CY156408	B/Brisbane/2/2008	2008-02-02	Australia
CY153488	B/Brisbane/2/2010	2010-08-11	Australia
CY153864	B/Brisbane/2/2011	2011-01-04	Australia
CY155224	B/Brisbane/20/2004	2004-12-01	Australia
CY149947	B/Brisbane/20/2007	2007-08-31	Australia
CY151215	B/Brisbane/21/2002	2002-06-24	Australia
CY156504	B/Brisbane/21/2008	2008-06-23	Australia
CY149955	B/Brisbane/22/2007	2007-09-12	Australia
CY156528	B/Brisbane/22/2008	2008-07-02	Australia
CY152616	B/Brisbane/23/2006	2006-08-08	Australia
CY156256	B/Brisbane/23/2007	2007-10-01	Australia
CY156296	B/Brisbane/24/2007	2007-10-19	Australia
CY153720	B/Brisbane/24/2010	2010-10-11	Australia
CY151135	B/Brisbane/25/2002	2002-06-17	Australia
CY156336	B/Brisbane/25/2007	2007-10-29	Australia
CY156320	B/Brisbane/26/2007	2007-10-27	Australia
CY150248	B/Brisbane/26/2010	2010-10-17	Australia
CY156344	B/Brisbane/27/2007	2007-11-02	Australia
CY156352	B/Brisbane/28/2007	2007-11-24	Australia
CY153768	B/Brisbane/28/2010	2010-10-28	Australia
CY156360	B/Brisbane/29/2007	2007-12-10	Australia
CY154064	B/Brisbane/29/2011	2011-06-14	Australia
CY150935	B/Brisbane/3/2002	2002-05-20	Australia
CY154864	B/Brisbane/3/2004	2004-09-07	Australia
CY155784	B/Brisbane/3/2006	2006-05-04	Australia
CY150695	B/Brisbane/3/2008	2008-02-29	Australia
CY153504	B/Brisbane/3/2010	2010-08-19	Australia
CY156376	B/Brisbane/30/2007	2007-12-20	Australia
CY156592	B/Brisbane/30/2008	2008-07-21	Australia
CY152648	B/Brisbane/31/2006	2006-08-16	Australia
CY156392	B/Brisbane/31/2007	2007-12-28	Australia
CY153776	B/Brisbane/31/2010	2010-11-03	Australia
CY018707	B/Brisbane/32/2002	2002-07-02	Australia
CY155552	B/Brisbane/32/2005	2005-08-09	Australia
CY156384	B/Brisbane/32/2007	2007-12-27	Australia
CY154032	B/Brisbane/32/2011	2011-06-06	Australia
CY153792	B/Brisbane/33/2010	2010-11-11	Australia
CY151295	B/Brisbane/34/2002	2002-07-04	Australia
CY156624	B/Brisbane/34/2008	2008-07-24	Australia
CY152007	B/Brisbane/36/2005	2005-08-05	Australia
CY150265	B/Brisbane/37/2010	2010-11-30	Australia
CY152031	B/Brisbane/38/2005	2005-08-09	Australia
CY152672	B/Brisbane/38/2006	2006-08-20	Australia
CY153824	B/Brisbane/38/2010	2010-12-14	Australia
CY151335	B/Brisbane/39/2002	2002-07-11	Australia
CY152696	B/Brisbane/39/2006	2006-08-23	Australia
CY154896	B/Brisbane/4/2004	2004-09-11	Australia
CY155792	B/Brisbane/4/2006	2006-05-04	Australia
CY152816	B/Brisbane/4/2007	2007-03-29	Australia
CY153528	B/Brisbane/4/2010	2010-08-30	Australia
CY153880	B/Brisbane/4/2011	2011-01-19	Australia
CY150553	B/Brisbane/40/2005	2005-08-06	Australia
CY150775	B/Brisbane/40/2008	2008-07-17	Australia
CY150273	B/Brisbane/40/2010	2010-12-17	Australia
CY152624	B/Brisbane/41/2006	2006-08-12	Australia
CY155568	B/Brisbane/42/2005	2005-08-14	Australia
CY152055	B/Brisbane/43/2005	2005-08-12	Australia
CY152704	B/Brisbane/43/2006	2006-08-25	Australia
CY152712	B/Brisbane/44/2006	2006-08-27	Australia
CY149979	B/Brisbane/45/2008	2008-07-10	Australia
CY151375	B/Brisbane/47/2002	2002-07-16	Australia
CY156632	B/Brisbane/48/2008	2008-07-29	Australia
CY151071	B/Brisbane/5/2002	2002-06-10	Australia
CY155040	B/Brisbane/5/2004	2004-09-23	Australia
CY155800	B/Brisbane/5/2006	2006-05-06	Australia
CY152824	B/Brisbane/5/2007	2007-06-24	Australia
CY156416	B/Brisbane/5/2008	2008-03-04	Australia
CY151391	B/Brisbane/52/2002	2002-07-18	Australia
CY153056	B/Brisbane/54/2008	2008-07-25	Australia
CY153080	B/Brisbane/55/2008	2008-07-31	Australia
CY155664	B/Brisbane/58/2005	2005-08-29	Australia
CY151439	B/Brisbane/59/2002	2002-07-27	Australia
CY151751	B/Brisbane/6/2005	2005-06-19	Australia
CY155816	B/Brisbane/6/2006	2006-05-06	Australia
CY152832	B/Brisbane/6/2007	2007-06-26	Australia
CY150200	B/Brisbane/6/2010	2010-09-03	Australia
CY153896	B/Brisbane/6/2011	2011-02-05	Australia
CY099544	B/Brisbane/60-1/2010	2010-10-07	Australia
CY099927	B/Brisbane/60-11/2010	2010-10-05	Australia
CY099576	B/Brisbane/60-12/2010	2010-10-09	Australia
CY099552	B/Brisbane/60-3/2010	2010-11-23	Australia
CY100415	B/Brisbane/60-5/2010	2010-12-01	Australia
CY100423	B/Brisbane/60-6/2010	2010-09-13	Australia
CY099568	B/Brisbane/60-7/2010	2010-09-15	Australia
CY152151	B/Brisbane/60/2005	2005-08-31	Australia
CY115157	B/Brisbane/60/2008	2008--	Australia
KC866603	B/Brisbane/60/2008	2008--	Australia
CY152736	B/Brisbane/63/2006	2006-09-03	Australia
CY154216	B/Brisbane/64/2011	2011-07-18	Australia
CY152079	B/Brisbane/65/2005	2005-08-17	Australia
CY152111	B/Brisbane/68/2005	2005-08-25	Australia
CY151079	B/Brisbane/7/2002	2002-06-11	Australia
CY154920	B/Brisbane/7/2004	2004-09-14	Australia
CY152840	B/Brisbane/7/2006	2006-06-30	Australia
CY152856	B/Brisbane/7/2007	2007-07-20	Australia
CY150345	B/Brisbane/70/2011	2011-07-26	Australia
CY151511	B/Brisbane/72/2002	2002-08-16	Australia
CY151551	B/Brisbane/74/2002	2002-08-29	Australia
CY152744	B/Brisbane/74/2006	2006-09-08	Australia
CY154352	B/Brisbane/76/2011	2011-08-08	Australia
CY153096	B/Brisbane/79/2008	2008-08-02	Australia
CY151095	B/Brisbane/8/2002	2002-06-13	Australia
CY151823	B/Brisbane/8/2005	2005-07-02	Australia
CY152496	B/Brisbane/8/2006	2006-07-04	Australia
CY150617	B/Brisbane/8/2007	2007-07-31	Australia
CY153560	B/Brisbane/8/2010	2010-09-10	Australia
CY152768	B/Brisbane/84/2006	2006-09-21	Australia
CY155712	B/Brisbane/86/2005	2005-09-06	Australia
CY156696	B/Brisbane/86/2008	2008-08-10	Australia
CY154976	B/Brisbane/9/2004	2004-09-17	Australia
CY152544	B/Brisbane/9/2006	2006-07-14	Australia
CY153552	B/Brisbane/9/2010	2010-09-08	Australia
CY152167	B/Brisbane/90/2005	2005-09-06	Australia
CY152776	B/Brisbane/90/2006	2006-09-26	Australia
CY152784	B/Brisbane/92/2006	2006-10-03	Australia
CY152792	B/Brisbane/93/2006	2006-10-05	Australia
CY154440	B/Brisbane/93/2011	2011-08-28	Australia
CY155728	B/Brisbane/95/2005	2005-09-21	Australia
CY152808	B/Brisbane/95/2006	2006-12-22	Australia
CY152207	B/Brisbane/97/2005	2005-09-12	Australia
CY152256	B/Brisbane/99/2005	2005-10-05	Australia
CY154496	B/Brisbane/99/2011	2011-09-06	Australia
CY018547	B/Bucharest/311/1998	1998--	Romania
CY018851	B/California/01/1995	1995--	USA
CY019697	B/California/02/1994	1994-12-13	USA
CY022243	B/California/02/1995	1995-02-16	USA
CY098913	B/California/NHRC0001/2004	2004-12-23	USA
CY099496	B/California/NHRC0001/2005	2005-01-25	USA
CY099384	B/California/NHRC0001/2006	2006-03-29	USA
CY099504	B/California/NHRC0002/2005	2005-01-25	USA
CY099775	B/California/NHRC0002/2006	2006-03-09	USA
CY099951	B/California/NHRC0003/2006	2006-03-14	USA
CY099480	B/California/NHRC0004/2003	2003-03-06	USA
CY099536	B/California/NHRC0004/2006	2006-02-28	USA
CY099887	B/California/NHRC0005/2005	2005-01-18	USA
CY099911	B/California/NHRC0005/2006	2006-02-28	USA
CY099528	B/California/NHRC0006/2006	2006-02-21	USA
CY098921	B/California/NHRC0007/2005	2005-02-11	USA
CY099903	B/California/NHRC0008/2005	2005-02-22	USA
CY018491	B/Canada/16188/2000	2000-11-23	Canada
CY022227	B/Chantaburi/218/2003	2003-07-26	Thailand
FJ461686	B/Cheongju/411/2008	2008-02-19	SouthKorea
AF101994	B/Chiba/447/98	1998--	Japan
CY172117	B/Chicago/YGB_04001/2012	2012-11-13	USA
CY172125	B/Chicago/YGB_04003/2012	2012-12-26	USA
CY172133	B/Chicago/YGB_04004/2012	2012-12-31	USA
CY172141	B/Chicago/YGB_04006/2013	2013-01-03	USA
CY172149	B/Chicago/YGB_04007/2013	2013-02-06	USA
CY172157	B/Chicago/YGB_04008/2013	2013-02-07	USA
CY171797	B/Chicago/YGB_04010/2013	2013-02-20	USA
CY172165	B/Chicago/YGB_04011/2013	2013-02-20	USA
CY019585	B/Chile/3162/2002	2002-03-14	Chile
CY155880	B/Christchurch/1/2007	2007-01-25	NewZealand
CY153456	B/Christchurch/1/2010	2010-06-30	NewZealand
CY153464	B/Christchurch/1001/2010	2010-07-31	NewZealand
CY155920	B/Christchurch/1002/2007	2007-04-13	NewZealand
CY154120	B/Christchurch/101/2011	2011-06-30	NewZealand
CY156288	B/Christchurch/105/2007	2007-10-18	NewZealand
CY151471	B/Christchurch/111/2002	2002-08-08	NewZealand
CY151527	B/Christchurch/118/2002	2002-08-22	NewZealand
CY151543	B/Christchurch/119/2002	2002-08-28	NewZealand
CY151815	B/Christchurch/120/2005	2005-07-01	NewZealand
CY150783	B/Christchurch/13/2008	2008-07-23	NewZealand
CY152848	B/Christchurch/16/2007	2007-07-16	NewZealand
CY150160	B/Christchurch/179/2008	2008-09-19	NewZealand
CY155984	B/Christchurch/18/2007	2007-07-18	NewZealand
CY150029	B/Christchurch/18/2008	2008-08-03	NewZealand
CY150425	B/Christchurch/188/2004	2004-09-23	NewZealand
CY150687	B/Christchurch/2/2008	2008-01-19	NewZealand
CY150192	B/Christchurch/2/2010	2010-08-05	NewZealand
CY150609	B/Christchurch/200/2007	2007-06-30	NewZealand
CY151927	B/Christchurch/209/2005	2005-07-20	NewZealand
CY154792	B/Christchurch/22/2004	2004-08-18	NewZealand
CY154720	B/Christchurch/241/2004	2004-01-07	NewZealand
CY154728	B/Christchurch/242/2004	2004-01-07	NewZealand
CY155528	B/Christchurch/243/2005	2005-08-01	NewZealand
CY155624	B/Christchurch/254/2005	2005-08-23	NewZealand
CY149834	B/Christchurch/263/2005	2005-08-26	NewZealand
CY155456	B/Christchurch/278/2005	2005-06-24	NewZealand
CY155304	B/Christchurch/28/2005	2005-03-31	NewZealand
CY151607	B/Christchurch/281/2004	2004-10-12	NewZealand
CY155160	B/Christchurch/287/2004	2004-10-19	NewZealand
CY150791	B/Christchurch/29/2008	2008-07-29	NewZealand
CY150759	B/Christchurch/3/2008	2008-06-25	NewZealand
CY154360	B/Christchurch/33/2011	2011-08-10	NewZealand
CY155168	B/Christchurch/335/2004	2004-10-21	NewZealand
CY151695	B/Christchurch/35/2005	2005-06-05	NewZealand
CY150497	B/Christchurch/38/2005	2005-06-05	NewZealand
CY150481	B/Christchurch/4/2005	2005-02-19	NewZealand
CY152304	B/Christchurch/4/2006	2006-03-08	NewZealand
CY150457	B/Christchurch/402/2004	2004-11-18	NewZealand
CY150417	B/Christchurch/407/2004	2004-09-17	NewZealand
CY156080	B/Christchurch/42/2007	2007-08-17	NewZealand
CY154400	B/Christchurch/42/2011	2011-08-17	NewZealand
CY150670	B/Christchurch/54/2007	2007-08-23	NewZealand
CY154504	B/Christchurch/54/2011	2011-09-08	NewZealand
CY154744	B/Christchurch/6/2004	2004-07-18	NewZealand
CY156120	B/Christchurch/63/2007	2007-08-30	NewZealand
CY151759	B/Christchurch/71/2005	2005-06-21	NewZealand
CY149915	B/Christchurch/75/2006	2006-09-19	NewZealand
CY150489	B/Christchurch/8/2005	2005-04-12	NewZealand
CY151319	B/Christchurch/84/2002	2002-07-10	NewZealand
CY151463	B/Christchurch/86/2002	2002-08-05	NewZealand
CY156208	B/Christchurch/86/2007	2007-09-13	NewZealand
CY151487	B/Christchurch/90/2002	2002-08-10	NewZealand
CY156248	B/Christchurch/98/2007	2007-10-01	NewZealand
CY150823	B/Christchurch/99/2008	2008-08-25	NewZealand
CY018515	B/Colorado/04/2004	2004-11-09	USA
CY018747	B/Colorado/13/2004	2004-12-14	USA
CY018859	B/Connecticut/02/1995	1995-01-05	USA
CY018811	B/Connecticut/07/1993	1993-01-26	USA
CY019633	B/Czechoslovakia/69/1990	1990--	CzechRepublic
CY151423	B/Dunedin/1/2002	2002-07-22	NewZealand
CY018395	B/Egypt/2040/2004	2004-04-27	Egypt
CY115277	B/England/145/2008	2008--	UnitedKingdom
CY018403	B/Florida/02/1998	1998-11-11	USA
CY018371	B/Florida/02/2006	2006-01-09	USA
CY033882	B/Florida/4/2006	2006--	USA
CY033858	B/Florida/7/2004	2004--	USA
CY030575	B/Florida/UR06-0001/2006	2006-11-13	USA
CY030773	B/Florida/UR06-0002/2006	2006-11-15	USA
CY030583	B/Florida/UR06-0003/2006	2006-11-16	USA
CY022251	B/Florida/UR06-0006/2006	2006-11-27	USA
CY115293	B/FujianGulou/1272/2008	2008--	China
JQ034235	B/Georgia/01/2011	2011-01-01	USA
CY018411	B/Georgia/02/1998	1998-11-28	USA
CY018587	B/Georgia/04/1998	1998--	USA
CY019489	B/Georgia/09/2005	2005-02-14	USA
CY099871	B/Georgia/NHRC0001/2001	2001-01-09	USA
CY099440	B/Georgia/NHRC0001/2003	2003-01-16	USA
CY099392	B/Georgia/NHRC0001/2006	2006-05-29	USA
AF101995	B/Guangdong/05/94	1994--	China
AF101996	B/Guangdong/08/93	1993--	China
EU305611	B/Guangzhou/01/2007	2007-07-12	China
LC032927	B/Gunma/13G020/2014	2014-03-18	Japan
LC032943	B/Gunma/13G026/2014	2014-03-15	Japan
LC032959	B/Gunma/13G027/2014	2014-03-18	Japan
LC032951	B/Gunma/13G028/2014	2014-03-20	Japan
AF101997	B/Harbin/7/1994	1994--	China
AF170571	B/Harbin/7/1994	1994--	China
KT283452	B/Hawaii/04/2014	2014-03-19	USA
CY019513	B/Hawaii/10/2001	2001-05-09	USA
CY018467	B/Hawaii/11/2004	2004-06-14	USA
CY018523	B/Hawaii/13/2004	2004-06-21	USA
CY033866	B/Hawaii/33/2004	2004--	USA
CY098905	B/Hawaii/NHRC0001/2003	2003-01-19	USA
AF101998	B/Henan/22/97	1997--	China
LC033007	B/Hokkaido/13H025/2014	2014-02-04	Japan
LC033015	B/Hokkaido/13H045/2014	2014-02-14	Japan
LC033023	B/Hokkaido/13H068/2014	2014-03-04	Japan
LC033031	B/Hokkaido/13H080/2014	2014-03-17	Japan
CY018819	B/HongKong/02/1993	1993-02-15	HongKong
CY018795	B/HongKong/03/1992	1992-03-23	HongKong
DQ508919	B/HongKong/05/1972	1972--	HongKong
CY018635	B/HongKong/06/2001	2001-01-08	HongKong
CY019561	B/HongKong/1115/2002	2002-01-15	HongKong
CY018867	B/HongKong/1351/2002	2002-01-17	HongKong
CY018691	B/HongKong/1434/2002	2002-01-18	HongKong
CY018675	B/HongKong/167/2002	2002-01-03	HongKong
CY018779	B/HongKong/22/1989	1989-11-02	HongKong
CY018651	B/HongKong/22/2001	2001-01-18	HongKong
CY115197	B/HongKong/259/2010	2010--	HongKong
CY019601	B/HongKong/28/2001	2001-01-22	HongKong
CY018667	B/HongKong/310/2004	2004-11-24	HongKong
CY018739	B/HongKong/310/2004	2004-11-24	HongKong
AY504608	B/HongKong/330/2001	2001--	HongKong
CY018715	B/HongKong/330/2001	2001-04-09	HongKong
CY018499	B/HongKong/542/2000	2000-07-20	HongKong
CY018459	B/HongKong/553a/2003	2003-03-31	HongKong
CY018507	B/HongKong/557/2000	2000-10-04	HongKong
CY018555	B/HongKong/70/1996	1996--	HongKong
AY582047	B/Houston/1/91	1991--	USA
CY018099	B/Houston/B15/1999	1999-02-12	USA
CY018029	B/Houston/B56/1997	1997-01-27	USA
CY019443	B/Houston/B57/1997	1997-02-10	USA
CY019451	B/Houston/B58/1997	1997-02-10	USA
CY019458	B/Houston/B59/1997	1997-02-10	USA
CY019464	B/Houston/B60/1997	1997-02-25	USA
CY018045	B/Houston/B63/1997	1997-03-05	USA
CY017998	B/Houston/B65/1998	1998-05-04	USA
CY018107	B/Houston/B66/2000	2000-03-10	USA
CY018115	B/Houston/B67/2000	2000-03-22	USA
CY018123	B/Houston/B68/2000	2000-04-16	USA
CY018155	B/Houston/B69/2002	2002-03-21	USA
CY018163	B/Houston/B70/2002	2002-03-22	USA
CY018171	B/Houston/B71/2002	2002-02-23	USA
CY018307	B/Houston/B720/2004	2004-12-28	USA
CY018179	B/Houston/B74/2002	2002-03-18	USA
CY018315	B/Houston/B745/2005	2005-01-03	USA
CY018187	B/Houston/B75/2002	2002-03-20	USA
CY018195	B/Houston/B77/2002	2002-03-21	USA
CY018331	B/Houston/B787/2005	2005-01-06	USA
CY018259	B/Houston/B79/2003	2003--	USA
CY018267	B/Houston/B81/2003	2003-01-16	USA
CY018275	B/Houston/B84/2003	2003-01-15	USA
CY018339	B/Houston/B846/2005	2005-01-12	USA
CY018283	B/Houston/B86/2003	2003-01-21	USA
CY018291	B/Houston/B87/2003	2003-01-19	USA
CY018299	B/Houston/B88/2003	2003-01-17	USA
CY115389	B/Hubei-Wujiagang/158/2009	2009--	China
AF101999	B/Ibaraki/2/85	1985--	Japan
CY019505	B/Illinois/13/2005	2005-02-03	USA
CY018755	B/Illinois/47/2005	2005-03-07	USA
CY099432	B/Illinois/NHRC0001/2003	2003-02-24	USA
CY099376	B/Illinois/NHRC0001/2006	2006-02-22	USA
CY030781	B/Illinois/UR06-0016/2007	2007-01-02	USA
CY037421	B/Illinois/UR06-0516/2007	2007-03-05	USA
KF705506	B/India/VD1041860/2010	2010-04-05	India
CY019721	B/Indiana/01/1995	1995--	USA
CY019569	B/Iowa/03/2002	2002-03-19	USA
LC033391	B/Isahaya/13I004/2014	2014-03-04	Japan
KP976413	B/Jiangsu/01/2015	2015-02-05	China
CY033850	B/Jiangsu/10/2003	2003--	China
CY033834	B/Jilin/20/2003	2003--	China
CY018619	B/Johannesburg/05/1999	1999--	SouthAfrica
CY019705	B/Johannesburg/06/1994	1994--	SouthAfrica
CY019545	B/Johannesburg/69/2001	2001-06-12	SouthAfrica
CY098957	B/Kansas/UR06-0385/2007	2007-02-21	USA
CY018435	B/Kouchi/193/1999	1999-02-02	Japan
LC032895	B/Kyoto/13K014/2014	2014-01-24	Japan
D00004	B/Lee/1940	1940--	USA
M14880	B/Lee/1940	1940--	USA
DQ792903	B/Lee/1940	1940--	USA
DQ792895	B/Lee/1940	1940--	USA
CY115117	B/Lee/1940	1940--	USA
CY022235	B/Lisbon/02/1994	1994-10-26	Portugal
AY582057	B/LosAngeles/1/2002	2002--	USA
KC813728	B/Maine/05/2011	2011-03-08	USA
CY119552	B/Malaysia/06535/1995	1995-04-18	Malaysia
CY118289	B/Malaysia/10815/1999	1999-01-25	Malaysia
CY119560	B/Malaysia/10837/1996	1996-09-19	Malaysia
CY119568	B/Malaysia/10928/1996	1996-10-05	Malaysia
CY119576	B/Malaysia/10941/1999	1999-02-09	Malaysia
CY119584	B/Malaysia/11087/1996	1996-11-01	Malaysia
CY119592	B/Malaysia/11169/1999	1999-03-09	Malaysia
CY119600	B/Malaysia/11185/1996	1996-11-16	Malaysia
CY119640	B/Malaysia/11721/1999	1999-03-25	Malaysia
CY118305	B/Malaysia/13370/1999	1999-12-29	Malaysia
CY119664	B/Malaysia/13494/2000	2000-01-20	Malaysia
CY118297	B/Malaysia/13624/2000	2000-02-14	Malaysia
CY119616	B/Malaysia/13693/2000	2000-02-23	Malaysia
CY119632	B/Malaysia/15048/1998	1998-02-01	Malaysia
CY118361	B/Malaysia/1710547/2007	2007-01-19	Malaysia
CY119856	B/Malaysia/1712152/2007	2007-01-21	Malaysia
CY119864	B/Malaysia/1723975/2007	2007-02-05	Malaysia
CY119872	B/Malaysia/1749254/2007	2007-03-20	Malaysia
CY119888	B/Malaysia/1751951/2007	2007-03-25	Malaysia
CY119896	B/Malaysia/1759914/2007	2007-04-06	Malaysia
CY119904	B/Malaysia/1776305/2007	2007-05-06	Malaysia
CY119912	B/Malaysia/1781325/2007	2007-05-14	Malaysia
CY119920	B/Malaysia/1818085/2007	2007-07-13	Malaysia
CY119936	B/Malaysia/1819373/2007	2007-07-16	Malaysia
CY118377	B/Malaysia/1820237/2007	2007-07-17	Malaysia
CY118400	B/Malaysia/1875091/2007	2007-10-17	Malaysia
CY119952	B/Malaysia/1887865/2007	2007-11-07	Malaysia
CY118416	B/Malaysia/1896500/2007	2007-11-22	Malaysia
CY119992	B/Malaysia/1917686/2007	2007-12-28	Malaysia
CY120008	B/Malaysia/1919534/2008	2008-01-02	Malaysia
CY120035	B/Malaysia/24157/2003	2003-01-29	Malaysia
CY119680	B/Malaysia/24651/2003	2003-03-31	Malaysia
CY040455	B/Malaysia/2506/2004	2004--	Malaysia
CY038293	B/Malaysia/2506/2004	2004--	Malaysia
CY119696	B/Malaysia/27127/2004	2004-01-24	Malaysia
CY119704	B/Malaysia/29570/2004	2004-08-26	Malaysia
CY119944	B/Malaysia/30/2007	2007-11-06	Malaysia
CY118313	B/Malaysia/30383/2004	2004-12-10	Malaysia
CY119720	B/Malaysia/30397/2004	2004-12-22	Malaysia
CY119728	B/Malaysia/30474/2004	2004-12-22	Malaysia
CY119736	B/Malaysia/30552/2004	2004-12-31	Malaysia
CY119744	B/Malaysia/30589/2005	2005-01-05	Malaysia
CY119752	B/Malaysia/30743/2005	2005-01-28	Malaysia
CY119760	B/Malaysia/31529/2005	2005-05-14	Malaysia
CY119768	B/Malaysia/31752/2005	2005-06-14	Malaysia
CY119776	B/Malaysia/33021/2005	2005-11-17	Malaysia
CY118329	B/Malaysia/33076/2005	2005-11-24	Malaysia
CY118321	B/Malaysia/33125/2005	2005-11-20	Malaysia
CY119784	B/Malaysia/33271/2005	2005-12-19	Malaysia
CY119792	B/Malaysia/33772/2006	2006-02-21	Malaysia
CY119800	B/Malaysia/33808/2006	2006-02-24	Malaysia
CY119808	B/Malaysia/33922/2006	2006-02-08	Malaysia
CY118345	B/Malaysia/33938/2006	2006-02-20	Malaysia
CY119824	B/Malaysia/33951/2006	2006-03-13	Malaysia
CY119832	B/Malaysia/34079/2006	2006-03-23	Malaysia
CY119840	B/Malaysia/34094/2006	2006-03-24	Malaysia
CY118353	B/Malaysia/34611/2006	2006-05-15	Malaysia
CY099791	B/Managua/1250.02/2010	2010-07-08	Nicaragua
CY124906	B/Managua/1365.02/2008	2008-06-17	Nicaragua
CY100759	B/Managua/1499.02/2010	2010-10-05	Nicaragua
CY100767	B/Managua/1504.03/2010	2010-08-20	Nicaragua
CY099783	B/Managua/164.02/2010	2010-07-26	Nicaragua
CY099807	B/Managua/1873.01/2010	2010-06-15	Nicaragua
CY100663	B/Managua/2037.01/2010	2010-08-28	Nicaragua
CY124970	B/Managua/2056.03/2008	2008-08-07	Nicaragua
CY100671	B/Managua/2090.02/2010	2010-07-15	Nicaragua
CY124874	B/Managua/2650.02/2008	2008-05-31	Nicaragua
CY101018	B/Managua/278.01/2010	2010-08-07	Nicaragua
CY100679	B/Managua/2826.02/2010	2010-08-11	Nicaragua
CY124858	B/Managua/2941.01/2008	2008-02-26	Nicaragua
CY099823	B/Managua/3323.01/2010	2010-08-25	Nicaragua
CY124938	B/Managua/3387.03/2008	2008-06-29	Nicaragua
CY124946	B/Managua/3425.01/2008	2008-07-04	Nicaragua
CY124890	B/Managua/36.01/2008	2008-06-09	Nicaragua
CY124914	B/Managua/3640.01/2008	2008-06-18	Nicaragua
CY101034	B/Managua/4015.05/2010	2010-08-30	Nicaragua
CY101042	B/Managua/4426.04/2010	2010-08-17	Nicaragua
CY100695	B/Managua/4468.03/2010	2010-10-11	Nicaragua
CY124954	B/Managua/4498.01/2008	2008-07-07	Nicaragua
CY124866	B/Managua/4702.01/2008	2008-03-07	Nicaragua
CY040431	B/Managua/4705.02/2008	2008-04-21	Nicaragua
CY100703	B/Managua/4772.01/2010	2010-10-08	Nicaragua
CY038349	B/Managua/4787.01/2008	2008-03-04	Nicaragua
CY100711	B/Managua/4834.02/2010	2010-08-03	Nicaragua
CY099847	B/Managua/4942.04/2010	2010-09-17	Nicaragua
CY124994	B/Managua/4982.02/2008	2008-08-28	Nicaragua
CY100735	B/Managua/5549.04/2010	2010-09-17	Nicaragua
CY099855	B/Managua/5590.04/2010	2010-06-04	Nicaragua
CY101064	B/Managua/5748.03/2010	2010-09-08	Nicaragua
CY100743	B/Managua/5839.01/2010	2010-09-04	Nicaragua
CY101072	B/Managua/5894.02/2010	2010-08-22	Nicaragua
CY101080	B/Managua/5926.01/2010	2010-07-20	Nicaragua
CY124882	B/Managua/921.01/2008	2008-06-06	Nicaragua
AY582054	B/Maryland/1/2001	2001--	USA
AY260942	B/Memphis/12/97	1997--	USA
AY582058	B/Memphis/13/2003	2003--	USA
AY582046	B/Memphis/3/89	1989--	USA
AY582048	B/Memphis/5/93	1993--	USA
CY018451	B/Mexico/84/2000	2000-03-10	Mexico
JN899468	B/Michigan/01/2009	2009-04-04	USA
JN899474	B/Michigan/02/2009	2009-04-05	USA
KJ532246	B/Michigan/02/2013	2013-12-11	USA
AF102000	B/Mie/01/1993	1993--	Japan
CY018827	B/Mie/01/1993	1993--	Japan
CY030591	B/Mississippi/UR06-0031/2007	2007-01-16	USA
CY037381	B/Mississippi/UR06-0317/2007	2007-02-15	USA
CY030639	B/Mississippi/UR06-0340/2007	2007-02-19	USA
CY030821	B/Mississippi/UR06-0345/2007	2007-02-19	USA
CY030647	B/Mississippi/UR06-0348/2007	2007-02-20	USA
CY030655	B/Mississippi/UR06-0409/2007	2007-02-23	USA
CY030679	B/Mississippi/UR06-0446/2007	2007-02-27	USA
CY037405	B/Mississippi/UR06-0477/2007	2007-03-01	USA
CY037413	B/Mississippi/UR06-0492/2007	2007-03-02	USA
CY030703	B/Mississippi/UR06-0550/2007	2007-03-08	USA
CY030711	B/Mississippi/UR06-0551/2007	2007-03-08	USA
KC813985	B/Missouri/03/2011	2011-03-01	USA
CY099416	B/Missouri/NHRC0001/2001	2001-01-19	USA
CY099448	B/Missouri/NHRC0001/2003	2003-03-04	USA
CY098897	B/Missouri/NHRC0001/2005	2005-03-01	USA
CY018699	B/Moscow/16/2002	2002-02-22	Russia
LC033343	B/Nagasaki/13N035/2014	2014-01-29	Japan
LC033351	B/Nagasaki/13N052/2014	2014-02-17	Japan
LC033375	B/Nagasaki/13N070/2014	2014-02-17	Japan
LC033359	B/Nagasaki/13N090/2014	2014-03-06	Japan
LC033383	B/Nagasaki/13N098/2014	2014-03-28	Japan
AY582052	B/Nanchang/2/97	1997--	China
AY582049	B/Nanchang/560/94	1994--	China
AY582053	B/Nanchang/6/98	1998--	China
AY582055	B/Nebraska/1/2001	2001--	USA
AY582056	B/Nebraska/2/2001	2001--	USA
CY018531	B/Nepal/1331/2005	2005--	Nepal
CY019529	B/Nepal/1331/2005	2005-07-13	Nepal
KC813693	B/Nevada/11/2011	2011-03-14	USA
KC813698	B/Nevada/12/2011	2011-03-14	USA
KM063774	B/NewHampshire/01/2014	2014-01-20	USA
CY099472	B/NewJersey/NHRC0001/2005	2005-05-16	USA
CY173927	B/NewYork/1000/1993	1993-02-02	USA
CY173935	B/NewYork/1001/1993	1993-02-25	USA
CY173943	B/NewYork/1002/1993	1993-03-02	USA
CY173951	B/NewYork/1003/1993	1993-03-11	USA
CY173959	B/NewYork/1004/1995	1995-01-30	USA
CY173967	B/NewYork/1005/1995	1995-02-10	USA
CY173975	B/NewYork/1006/1995	1995-02-10	USA
CY173983	B/NewYork/1007/1995	1995-02-07	USA
CY173991	B/NewYork/1008/1995	1995-02-07	USA
CY173999	B/NewYork/1009/1995	1995-02-16	USA
CY174007	B/NewYork/1010/1995	1995-02-22	USA
CY174031	B/NewYork/1013/1995	1995-03-01	USA
CY174039	B/NewYork/1014/1996	1996-03-26	USA
CY174047	B/NewYork/1015/1996	1996-03-26	USA
CY174063	B/NewYork/1017/1997	1997-02-09	USA
CY174079	B/NewYork/1019/1999	1999-03-02	USA
CY174087	B/NewYork/1020/1999	1999--	USA
CY174095	B/NewYork/1021/1999	1999--	USA
CY174103	B/NewYork/1022/2000	2000-12-29	USA
CY174111	B/NewYork/1023/2001	2001-01-02	USA
CY174119	B/NewYork/1024/2001	2001-01-05	USA
CY174127	B/NewYork/1025/2001	2001-01-04	USA
CY174135	B/NewYork/1026/2001	2001-01-11	USA
CY174143	B/NewYork/1027/2001	2001-01-15	USA
CY174151	B/NewYork/1028/2001	2001-01-15	USA
CY174159	B/NewYork/1029/2001	2001-01-15	USA
CY174167	B/NewYork/1030/2001	2001-01-16	USA
CY174175	B/NewYork/1031/2001	2001-01-22	USA
CY174183	B/NewYork/1032/2001	2001-01-23	USA
CY174207	B/NewYork/1035/2001	2001-02-05	USA
CY174215	B/NewYork/1036/2001	2001-01-31	USA
CY174223	B/NewYork/1037/2001	2001-02-07	USA
CY174231	B/NewYork/1038/2001	2001-02-07	USA
CY174239	B/NewYork/1039/2001	2001-02-07	USA
CY174247	B/NewYork/1040/2001	2001-02-20	USA
CY174255	B/NewYork/1041/2001	2001-02-15	USA
CY173613	B/NewYork/1042/2001	2001-02-21	USA
CY174263	B/NewYork/1043/2001	2001-02-27	USA
CY173621	B/NewYork/1045/2001	2001-03-01	USA
CY174279	B/NewYork/1046/2001	2001-03-08	USA
CY174287	B/NewYork/1047/2001	2001-03-12	USA
CY174295	B/NewYork/1048/2002	2002-01-29	USA
CY174303	B/NewYork/1049/2002	2002-03-04	USA
CY174311	B/NewYork/1050/2002	2002-03-11	USA
CY174319	B/NewYork/1051/2002	2002-03-20	USA
CY174327	B/NewYork/1052/2002	2002-04-02	USA
CY174335	B/NewYork/1055/2003	2003-01-29	USA
CY174343	B/NewYork/1056/2003	2003-02-04	USA
CY174359	B/NewYork/1058/2003	2003-03-11	USA
CY174367	B/NewYork/1059/2003	2003-03-13	USA
CY174391	B/NewYork/1062/2004	2004-11-23	USA
CY174399	B/NewYork/1063/2004	2004-12-09	USA
CY174407	B/NewYork/1064/2004	2004-12-16	USA
CY174415	B/NewYork/1065/2004	2004-12-28	USA
CY174423	B/NewYork/1066/2004	2004-12-29	USA
CY174439	B/NewYork/1068/2005	2005-01-05	USA
CY174447	B/NewYork/1069/2005	2005-01-16	USA
CY174455	B/NewYork/1070/2005	2005-01-29	USA
CY174471	B/NewYork/1073/2005	2005-02-19	USA
CY174479	B/NewYork/1075/2005	2005-03-21	USA
CY173636	B/NewYork/1076/2005	2005-03-28	USA
CY174487	B/NewYork/1078/2005	2005-04-08	USA
CY175111	B/NewYork/1079/2005	2005-02-13	USA
CY175119	B/NewYork/1080/2005	2005-02-21	USA
CY175135	B/NewYork/1082/2005	2005-03-05	USA
CY173660	B/NewYork/1083/2005	2005-03-21	USA
CY175143	B/NewYork/1085/2005	2005-04-04	USA
CY174495	B/NewYork/1088/2006	2006-03-28	USA
CY174511	B/NewYork/1090/2006	2006-05-10	USA
CY174519	B/NewYork/1091/2006	2006-05-15	USA
CY174527	B/NewYork/1092/2006	2006-04-01	USA
CY174535	B/NewYork/1093/2006	2006-03-24	USA
CY175151	B/NewYork/1095/2006	2006-04-10	USA
CY173676	B/NewYork/1096/2006	2006-04-21	USA
CY173684	B/NewYork/1097/2006	2006-05-01	USA
CY175159	B/NewYork/1098/2006	2006-05-06	USA
CY174543	B/NewYork/1100/2007	2007-01-16	USA
CY174551	B/NewYork/1101/2007	2007-01-17	USA
CY174559	B/NewYork/1102/2007	2007-01-17	USA
CY173644	B/NewYork/1103/2007	2007-01-23	USA
CY174567	B/NewYork/1104/2007	2007-02-06	USA
CY174575	B/NewYork/1105/2007	2007-02-06	USA
CY174583	B/NewYork/1106/2007	2007-01-25	USA
CY174591	B/NewYork/1107/2007	2007-01-29	USA
CY174599	B/NewYork/1108/2007	2007-02-05	USA
CY174607	B/NewYork/1109/2007	2007-02-07	USA
CY174639	B/NewYork/1113/2007	2007-03-11	USA
CY174647	B/NewYork/1115/2007	2007-03-18	USA
CY174655	B/NewYork/1116/2007	2007-03-19	USA
CY174663	B/NewYork/1117/2007	2007-03-21	USA
CY174671	B/NewYork/1118/2007	2007-03-24	USA
CY174687	B/NewYork/1120/2007	2007-03-30	USA
CY174695	B/NewYork/1121/2007	2007-03-30	USA
CY174703	B/NewYork/1122/2007	2007-04-11	USA
CY174711	B/NewYork/1123/2007	2007-04-09	USA
CY174719	B/NewYork/1124/2007	2007-05-02	USA
CY175167	B/NewYork/1125/2007	2007-01-29	USA
CY174727	B/NewYork/1129/2007	2007-12-05	USA
CY174735	B/NewYork/1130/2007	2007-12-28	USA
CY174743	B/NewYork/1131/2007	2007-12-28	USA
CY175191	B/NewYork/1133/2007	2007-12-19	USA
CY174759	B/NewYork/1134/2008	2008-01-04	USA
CY174775	B/NewYork/1136/2008	2008-01-14	USA
CY174799	B/NewYork/1139/2008	2008-01-14	USA
CY173651	B/NewYork/1141/2008	2008-01-15	USA
CY174823	B/NewYork/1143/2008	2008-01-09	USA
CY174831	B/NewYork/1144/2008	2008-01-22	USA
CY174839	B/NewYork/1145/2008	2006-01-23	USA
CY174879	B/NewYork/1151/2008	2008-01-28	USA
CY174903	B/NewYork/1154/2008	2008-01-31	USA
CY174911	B/NewYork/1155/2008	2008-02-05	USA
CY174919	B/NewYork/1156/2008	2008-02-04	USA
CY174927	B/NewYork/1157/2008	2008-02-06	USA
CY174943	B/NewYork/1159/2008	2008-02-04	USA
CY174951	B/NewYork/1160/2008	2008-02-04	USA
CY174959	B/NewYork/1161/2008	2008-01-23	USA
CY174967	B/NewYork/1162/2008	2008-02-07	USA
CY174983	B/NewYork/1164/2008	2008-02-19	USA
CY174991	B/NewYork/1165/2008	2008-02-25	USA
CY175023	B/NewYork/1169/2008	2008-02-26	USA
CY175031	B/NewYork/1170/2008	2008-02-27	USA
CY175039	B/NewYork/1171/2008	2008-02-27	USA
CY175047	B/NewYork/1172/2008	2008-02-28	USA
CY175055	B/NewYork/1173/2008	2008-03-03	USA
CY175063	B/NewYork/1174/2008	2008-03-04	USA
CY175071	B/NewYork/1175/2008	2008-03-04	USA
CY175079	B/NewYork/1176/2008	2008-03-06	USA
CY175103	B/NewYork/1179/2008	2008-03-03	USA
CY175215	B/NewYork/1182/2008	2008-02-27	USA
CY175223	B/NewYork/1183/2008	2008-03-03	USA
CY175239	B/NewYork/1187/2008	2008-03-06	USA
CY175255	B/NewYork/1189/2008	2008-03-16	USA
CY175263	B/NewYork/1190/2008	2008-03-18	USA
CY175271	B/NewYork/1191/2008	2008-03-18	USA
CY175279	B/NewYork/1192/2008	2008-03-17	USA
CY173701	B/NewYork/1193/2008	2008-04-02	USA
CY175287	B/NewYork/1194/2008	2008-04-10	USA
CY176335	B/NewYork/1196/2007	2007-11-20	USA
CY176343	B/NewYork/1197/2008	2008-02-05	USA
CY175311	B/NewYork/1202/2009	2009-02-02	USA
CY175319	B/NewYork/1203/2009	2009-02-03	USA
CY175327	B/NewYork/1204/2009	2009-02-09	USA
CY175335	B/NewYork/1205/2009	2009-02-09	USA
CY175343	B/NewYork/1206/2009	2009-02-17	USA
CY175351	B/NewYork/1207/2009	2009-02-18	USA
CY175359	B/NewYork/1208/2009	2009-02-23	USA
CY175367	B/NewYork/1209/2009	2009-02-23	USA
CY175375	B/NewYork/1210/2009	2009-03-02	USA
CY175383	B/NewYork/1211/2009	2009-03-02	USA
CY175391	B/NewYork/1212/2009	2009-02-19	USA
CY175399	B/NewYork/1213/2009	2009-02-24	USA
CY175407	B/NewYork/1214/2009	2009-02-24	USA
CY175431	B/NewYork/1217/2009	2009-03-08	USA
CY175439	B/NewYork/1218/2009	2009-03-11	USA
CY175447	B/NewYork/1219/2009	2009-03-16	USA
CY175455	B/NewYork/1220/2009	2009-03-25	USA
CY175463	B/NewYork/1221/2009	2009-02-26	USA
CY175471	B/NewYork/1222/2009	2009-03-03	USA
CY175479	B/NewYork/1223/2009	2009-04-28	USA
CY175487	B/NewYork/1224/2009	2009-04-28	USA
CY175495	B/NewYork/1225/2009	2009-05-07	USA
CY173882	B/NewYork/1227/2009	2009-01-29	USA
CY176351	B/NewYork/1228/2009	2009-02-01	USA
CY173890	B/NewYork/1229/2009	2009-02-12	USA
CY176359	B/NewYork/1230/2009	2009-03-12	USA
CY176367	B/NewYork/1231/2009	2009-03-24	USA
CY176375	B/NewYork/1232/2009	2009-03-30	USA
CY175503	B/NewYork/1235/2009	2010-02-06	USA
CY175511	B/NewYork/1238/2010	2010-09-29	USA
CY175519	B/NewYork/1239/2010	2010-11-26	USA
CY175527	B/NewYork/1240/2010	2010-12-08	USA
CY175535	B/NewYork/1241/2010	2010--	USA
CY175543	B/NewYork/1242/2010	2010-12-23	USA
CY175551	B/NewYork/1243/2010	2010-12-26	USA
CY175559	B/NewYork/1245/2011	2011-01-10	USA
CY175567	B/NewYork/1246/2011	2011-01-19	USA
CY175575	B/NewYork/1247/2011	2011-01-25	USA
CY175583	B/NewYork/1248/2011	2011-01-25	USA
CY175591	B/NewYork/1249/2011	2011-01-25	USA
CY175599	B/NewYork/1250/2011	2011-01-26	USA
CY175607	B/NewYork/1251/2011	2011-01-26	USA
CY175615	B/NewYork/1252/2011	2011-01-26	USA
CY175623	B/NewYork/1253/2011	2011-01-31	USA
CY175631	B/NewYork/1254/2011	2011-01-31	USA
CY175639	B/NewYork/1255/2011	2011-02-02	USA
CY173725	B/NewYork/1259/2011	2011-02-01	USA
CY175663	B/NewYork/1260/2011	2011-01-31	USA
CY175671	B/NewYork/1261/2011	2011-02-03	USA
CY175679	B/NewYork/1262/2011	2011-02-02	USA
CY175711	B/NewYork/1266/2011	2011-02-03	USA
CY175719	B/NewYork/1267/2011	2011-02-05	USA
CY175727	B/NewYork/1268/2011	2011-02-06	USA
CY175735	B/NewYork/1269/2011	2011-02-07	USA
CY175743	B/NewYork/1270/2011	2011-02-08	USA
CY175751	B/NewYork/1271/2011	2011-02-08	USA
CY175759	B/NewYork/1272/2011	2011-02-07	USA
CY175767	B/NewYork/1273/2011	2011-02-09	USA
CY175775	B/NewYork/1274/2011	2011-02-12	USA
CY175783	B/NewYork/1275/2011	2011-02-14	USA
CY175807	B/NewYork/1278/2011	2011-02-16	USA
CY175815	B/NewYork/1279/2011	2011-02-20	USA
CY175823	B/NewYork/1280/2011	2011-02-27	USA
CY175839	B/NewYork/1283/2011	2011-02-18	USA
CY175847	B/NewYork/1284/2011	2011-02-18	USA
CY175855	B/NewYork/1285/2011	2011-02-24	USA
CY175863	B/NewYork/1286/2011	2011-03-03	USA
CY175871	B/NewYork/1287/2011	2011-03-06	USA
CY175879	B/NewYork/1288/2011	2011-03-07	USA
CY175895	B/NewYork/1290/2011	2011-03-08	USA
CY175903	B/NewYork/1292/2011	2011-03-14	USA
CY175911	B/NewYork/1293/2011	2011-03-14	USA
CY175919	B/NewYork/1295/2011	2011-03-15	USA
CY175927	B/NewYork/1296/2011	2011-03-14	USA
CY175935	B/NewYork/1297/2011	2011-03-20	USA
CY175943	B/NewYork/1298/2011	2011-03-20	USA
CY173748	B/NewYork/1299/2011	2011-03-28	USA
CY175951	B/NewYork/1300/2011	2011-03-27	USA
CY175959	B/NewYork/1301/2011	2011-04-05	USA
CY175967	B/NewYork/1302/2011	2011-04-06	USA
CY175975	B/NewYork/1303/2011	2011-04-01	USA
CY175983	B/NewYork/1304/2011	2011-04-14	USA
CY173762	B/NewYork/1306/2011	2011-04-09	USA
CY173898	B/NewYork/1307/2011	2011-01-25	USA
CY173905	B/NewYork/1308/2011	2011-01-26	USA
CY173912	B/NewYork/1309/2011	2011-03-06	USA
CY173919	B/NewYork/1310/2011	2011-03-06	USA
CY181455	B/NewYork/1311/2011	2011-01-24	USA
CY181471	B/NewYork/1313/2011	2011-02-09	USA
CY181479	B/NewYork/1314/2011	2011-02-15	USA
CY181439	B/NewYork/1315/2011	2011-02-28	USA
CY181487	B/NewYork/1317/2011	2011-03-22	USA
CY175991	B/NewYork/1323/2011	2011-04-18	USA
CY175999	B/NewYork/1329/2012	2012-01-14	USA
CY176007	B/NewYork/1331/2012	2012-02-28	USA
CY176023	B/NewYork/1333/2012	2012-02-28	USA
CY176039	B/NewYork/1335/2012	2012-03-07	USA
CY176047	B/NewYork/1336/2012	2012-03-15	USA
CY176055	B/NewYork/1337/2012	2012-03-15	USA
CY176063	B/NewYork/1338/2012	2012-03-16	USA
CY176071	B/NewYork/1339/2012	2012-03-16	USA
CY176079	B/NewYork/1340/2012	2012-03-17	USA
CY176087	B/NewYork/1341/2012	2012-03-21	USA
CY176095	B/NewYork/1342/2012	2012-03-20	USA
CY176103	B/NewYork/1343/2012	2012-03-21	USA
CY176111	B/NewYork/1344/2012	2012-03-23	USA
CY176127	B/NewYork/1346/2012	2012-03-30	USA
CY176151	B/NewYork/1349/2012	2012-04-08	USA
CY176159	B/NewYork/1350/2012	2012-04-06	USA
CY176167	B/NewYork/1351/2012	2012-04-04	USA
CY176175	B/NewYork/1352/2012	2012-04-09	USA
CY176183	B/NewYork/1353/2012	2012-04-13	USA
CY176191	B/NewYork/1354/2012	2012-04-11	USA
CY176199	B/NewYork/1355/2012	2012-04-14	USA
CY176207	B/NewYork/1356/2012	2012-04-21	USA
CY176215	B/NewYork/1357/2012	2012-04-12	USA
CY176223	B/NewYork/1358/2012	2012-04-07	USA
CY176231	B/NewYork/1359/2012	2012-04-10	USA
CY173791	B/NewYork/1362/2012	2012-04-24	USA
CY176247	B/NewYork/1363/2012	2012-04-24	USA
CY176255	B/NewYork/1365/2012	2012-05-03	USA
CY176263	B/NewYork/1366/2012	2012-05-01	USA
CY176271	B/NewYork/1367/2012	2012-04-26	USA
CY173807	B/NewYork/1368/2012	2012-04-30	USA
CY176287	B/NewYork/1370/2012	2012-05-02	USA
CY176311	B/NewYork/1374/2012	2012-05-05	USA
CY173822	B/NewYork/1375/2012	2012-05-04	USA
CY176319	B/NewYork/1376/2012	2012-05-10	USA
CY173829	B/NewYork/1377/2012	2012-05-05	USA
CY173845	B/NewYork/1379/2012	2012-05-16	USA
CY173852	B/NewYork/1380/2012	2012-05-15	USA
CY173859	B/NewYork/1381/2012	2012-05-22	USA
CY173866	B/NewYork/1382/2012	2012-05-23	USA
CY173874	B/NewYork/1383/2012	2012-05-25	USA
CY176327	B/NewYork/1384/2012	2012-06-25	USA
CY181511	B/NewYork/1386/2012	2012-03-14	USA
CY174375	B/NewYork/1394/2003	2003-12-18	USA
CY019673	B/NewYork/24/1993	1993-12-08	USA
CY037373	B/NewYork/347/1999	1999-01-19	USA
CY019649	B/NewYork/39/1991	1991-03-20	USA
CY191369	B/NewYork/WC-LVD-13-001/2013	2013-11-20	USA
CY191377	B/NewYork/WC-LVD-13-002/2013	2013-12-22	USA
CY191353	B/NewYork/WC-LVD-14-001/2014	2014-03-05	USA
CY191361	B/NewYork/WC-LVD-14-002/2014	2014-03-08	USA
CY191337	B/NewYork/WC-LVD-14-003/2014	2014-02-11	USA
CY191385	B/NewYork/WC-LVD-14-004/2014	2014-02-18	USA
CY191393	B/NewYork/WC-LVD-14-005/2014	2014-02-23	USA
CY191409	B/NewYork/WC-LVD-14-007/2014	2014-03-11	USA
CY191417	B/NewYork/WC-LVD-14-008/2014	2014-03-14	USA
CY191425	B/NewYork/WC-LVD-14-009/2014	2014-03-17	USA
CY191433	B/NewYork/WC-LVD-14-010/2014	2014-03-18	USA
CY191441	B/NewYork/WC-LVD-14-011/2014	2014-03-10	USA
CY191449	B/NewYork/WC-LVD-14-012/2014	2014-03-20	USA
CY191457	B/NewYork/WC-LVD-14-013/2014	2014-03-22	USA
CY191473	B/NewYork/WC-LVD-14-015/2014	2014-03-24	USA
CY191489	B/NewYork/WC-LVD-14-018/2014	2014-04-02	USA
CY191497	B/NewYork/WC-LVD-14-019/2014	2014-04-02	USA
CY191521	B/NewYork/WC-LVD-14-022/2014	2014-04-10	USA
CY191545	B/NewYork/WC-LVD-14-025/2014	2014-04-17	USA
CY191561	B/NewYork/WC-LVD-14-027/2014	2014-04-20	USA
CY191577	B/NewYork/WC-LVD-14-029/2014	2014-04-18	USA
CY191593	B/NewYork/WC-LVD-14-032/2014	2014-04-24	USA
CY191617	B/NewYork/WC-LVD-14-035/2014	2014-04-28	USA
CY191625	B/NewYork/WC-LVD-14-036/2014	2014-04-27	USA
CY191633	B/NewYork/WC-LVD-14-037/2014	2014-05-05	USA
CY191641	B/NewYork/WC-LVD-14-038/2014	2014-05-22	USA
CY191649	B/NewYork/WC-LVD-14-039/2014	2014-05-14	USA
CY191657	B/NewYork/WC-LVD-14-040/2014	2014-05-15	USA
CY155736	B/Newcastle/1/2005	2005-09-26	Australia
CY152232	B/Newcastle/12/2005	2005-09-22	Australia
CY188759	B/Nicaragua/1658_02/2010	2010-08-19	Nicaragua
CY188775	B/Nicaragua/1976_03/2010	2010-08-21	Nicaragua
CY188767	B/Nicaragua/3758_03/2010	2010-08-14	Nicaragua
CY188719	B/Nicaragua/4435_02/2008	2008-06-14	Nicaragua
CY188727	B/Nicaragua/477_01/2008	2008-06-26	Nicaragua
CY188703	B/Nicaragua/4847_02/2008	2008-05-27	Nicaragua
CY188735	B/Nicaragua/4871_01/2008	2008-07-24	Nicaragua
CY188711	B/Nicaragua/511_01/2008	2008-06-10	Nicaragua
CY188751	B/Nicaragua/5823_02/2010	2010-08-04	Nicaragua
CY182415	B/Nicaragua/AGB2-02/2012	2012-08-27	Nicaragua
CY182431	B/Nicaragua/AGB2-06/2012	2012-09-19	Nicaragua
CY182367	B/Nicaragua/AGB2-08/2012	2012-08-29	Nicaragua
CY182447	B/Nicaragua/AGB2-09/2012	2012-09-02	Nicaragua
CY182455	B/Nicaragua/AGB2-10/2012	2012-09-30	Nicaragua
CY182463	B/Nicaragua/AGB2-11/2012	2012-09-03	Nicaragua
CY182471	B/Nicaragua/AGB2-12/2012	2012-09-01	Nicaragua
CY182479	B/Nicaragua/AGB2-13/2012	2012-10-04	Nicaragua
CY182487	B/Nicaragua/AGB2-14/2012	2012-10-05	Nicaragua
CY182495	B/Nicaragua/AGB2-15/2012	2012-09-09	Nicaragua
CY182503	B/Nicaragua/AGB2-16/2012	2012-10-09	Nicaragua
CY182511	B/Nicaragua/AGB2-18/2012	2012-09-15	Nicaragua
CY182519	B/Nicaragua/AGB2-19/2012	2012-09-12	Nicaragua
CY182527	B/Nicaragua/AGB2-20/2012	2012-09-15	Nicaragua
CY182535	B/Nicaragua/AGB2-23/2012	2012-07-11	Nicaragua
CY182543	B/Nicaragua/AGB2-24/2012	2012-08-02	Nicaragua
CY182551	B/Nicaragua/AGB2-25/2012	2012-07-28	Nicaragua
CY182559	B/Nicaragua/AGB2-26/2012	2012-08-20	Nicaragua
CY182567	B/Nicaragua/AGB2-27/2012	2012-08-17	Nicaragua
CY182575	B/Nicaragua/AGB2-28/2012	2012-10-06	Nicaragua
CY182583	B/Nicaragua/AGB2-30/2012	2012-09-07	Nicaragua
CY182391	B/Nicaragua/AGB2-32/2012	2012-09-10	Nicaragua
CY182591	B/Nicaragua/AGB2-33/2012	2012-06-26	Nicaragua
CY182599	B/Nicaragua/AGB2-34/2012	2012-11-10	Nicaragua
CY182623	B/Nicaragua/AGB2-38/2012	2012-10-16	Nicaragua
CY182399	B/Nicaragua/AGB2-41/2012	2012-10-24	Nicaragua
CY182647	B/Nicaragua/AGB2-42/2012	2012-10-23	Nicaragua
CY182407	B/Nicaragua/AGB2-43/2012	2012-10-31	Nicaragua
LC033175	B/Niigata/13F001/2014	2014-01-28	Japan
LC033183	B/Niigata/13F064/2014	2014-02-05	Japan
LC033151	B/Niigata/13F117/2014	2014-02-10	Japan
LC033191	B/Niigata/13F180/2014	2014-02-17	Japan
LC033207	B/Niigata/13F336/2014	2014-03-03	Japan
LC033215	B/Niigata/13F434/2014	2014-03-11	Japan
LC033223	B/Niigata/13F498/2014	2014-03-17	Japan
LC033063	B/Niigata/13NU021/2014	2014-03-27	Japan
LC033071	B/Niigata/13NU024/2014	2014-04-17	Japan
KC813594	B/NorthCarolina/03/2011	2011-01-05	USA
KC813614	B/NorthCarolina/04/2011	2011-01-26	USA
KC813631	B/NorthCarolina/18/2011	2011-02-07	USA
KC813550	B/NorthCarolina/20/2011	2011-01-06	USA
KC813641	B/NorthCarolina/22/2011	2011-01-13	USA
KC813650	B/NorthCarolina/23/2011	2011-02-18	USA
AF102001	B/Norway/1/84	1984--	Norway
CY033455	B/Ohio/UR06-0410/2007	2007-02-23	USA
CY030837	B/Ohio/UR06-0428/2007	2007-02-26	USA
CY037437	B/Ohio/UR06-0572/2007	2007-03-12	USA
CY018803	B/Oita/15/1992	1992-10-16	Japan
CY018563	B/Osaka/547/1997	1997--	Japan
CY150433	B/Otago/03/2004	2004-10-12	NewZealand
CY150441	B/Otago/04/2004	2004-10-27	NewZealand
CY151999	B/Otago/13/2005	2005-08-05	NewZealand
CY152191	B/Otago/18/2005	2005-09-07	NewZealand
CY018355	B/Panama/45/1990	1990-03-07	Panama
CY115213	B/Panama/45/1990	1990--	Panama
CY018731	B/Paraguay/636/2003	2003-12-13	Paraguay
CY018603	B/Paris/549/1999	1999--	France
CY115133	B/Pennsylvania/07/2007	2007--	USA
CY038301	B/Pennsylvania/PIT59/2008	2008-03-15	USA
CY038309	B/Pennsylvania/PIT63/2008	2008-03-20	USA
CY038317	B/Pennsylvania/PIT66/2008	2008-03-05	USA
CY019737	B/Perth/25/2002	2002-07-09	Australia
KC709815	B/Riyadh/01/2010	2010-11-25	SaudiArabia
CY019729	B/Romania/318/1998	1998-04-06	Romania
CY018539	B/Russia/22/1995	1995--	Russia
KJ162578	B/Russia/69	1969--	Russia
EF626642	B/Russia/69	1969--	Russia
KF612264	B/SantaCruz/18/2010	2010-03-16	Bolivia
KF612262	B/SantaCruz/194/2012	2012-04-16	Bolivia
KF612266	B/SantaCruz/28/2012	2012-03-01	Bolivia
KF612263	B/SantaCruz/761/2012	2012-03-16	Bolivia
KF612265	B/SantaCruz/781/2010	2010-04-09	Bolivia
KF612261	B/SantaCruz/96/2012	2012-02-27	Bolivia
AF102002	B/Shiga/51/98	1998--	Japan
AF102003	B/Shiga/T30/98	1998--	Japan
CY019521	B/Shizuoka/15/2001	2001--	Japan
CY018627	B/Shizuoka/480/2000	2000--	Japan
CY018787	B/Singapore/04/1991	1991-07-10	Singapore
CY019713	B/Singapore/11/1994	1994-05-10	Singapore
CY018595	B/Singapore/22/1998	1998--	Singapore
AF102004	B/Singapore/222/79	1979--	Singapore
CY018571	B/Singapore/31/1998	1998--	Singapore
CY019497	B/Singapore/35/1998	1998-10-22	Singapore
CY153904	B/SouthAuckland/1/2011	2011-02-07	NewZealand
CY150321	B/SouthAuckland/12/2011	2011-06-21	NewZealand
CY150297	B/SouthAuckland/2/2011	2011-03-19	NewZealand
CY153960	B/SouthAuckland/3/2011	2011-04-24	NewZealand
CY156920	B/SouthAuckland/5/2011	2011-06-15	NewZealand
CY019593	B/SouthCarolina/04/2003	2003-02-06	USA
CY099400	B/SouthCarolina/NHRC0001/2000	2000-02-14	USA
CY099408	B/SouthCarolina/NHRC0001/2001	2001-01-17	USA
CY099456	B/SouthCarolina/NHRC0001/2004	2004-12-23	USA
CY099879	B/SouthCarolina/NHRC0001/2005	2005-02-15	USA
CY098891	B/SouthCarolina/NHRC0001/2006	2006-02-15	USA
CY099943	B/SouthCarolina/NHRC0002/2000	2000-03-03	USA
CY099424	B/SouthCarolina/NHRC0002/2001	2001-01-30	USA
CY018387	B/St.Petersburg/14/2006	2006-03-14	Russia
CY150831	B/Sydney/1/2002	2002-02-19	Australia
CY150361	B/Sydney/1/2004	2004-06-08	Australia
CY155912	B/Sydney/1/2007	2007-03-12	Australia
CY150176	B/Sydney/1/2009	2009-04-01	Australia
CY153784	B/Sydney/1/2010	2010-11-09	Australia
CY149875	B/Sydney/10/2006	2006-07-18	Australia
CY153840	B/Sydney/10/2010	2010-12-17	Australia
CY156776	B/Sydney/102/2008	2008-08-23	Australia
CY156840	B/Sydney/105/2008	2008-09-17	Australia
CY156808	B/Sydney/106/2008	2008-09-08	Australia
CY150967	B/Sydney/11/2002	2002-05-24	Australia
CY152568	B/Sydney/11/2006	2006-07-24	Australia
CY150152	B/Sydney/110/2008	2008-09-18	Australia
CY156880	B/Sydney/111/2008	2008-09-30	Australia
CY153400	B/Sydney/114/2008	2008-09-26	Australia
CY151015	B/Sydney/12/2002	2002-05-31	Australia
CY152552	B/Sydney/12/2006	2006-07-24	Australia
CY153032	B/Sydney/12/2008	2008-07-17	Australia
CY155632	B/Sydney/13/2005	2005-08-24	Australia
CY156584	B/Sydney/13/2008	2008-07-18	Australia
CY150577	B/Sydney/14/2005	2005-08-31	Australia
CY152560	B/Sydney/14/2006	2006-07-24	Australia
CY155576	B/Sydney/17/2005	2005-08-15	Australia
CY152119	B/Sydney/18/2005	2005-08-25	Australia
CY152127	B/Sydney/19/2005	2005-08-26	Australia
CY154272	B/Sydney/19/2011	2011-07-24	Australia
CY154752	B/Sydney/2/2004	2004-07-19	Australia
CY155336	B/Sydney/2/2005	2005-05-09	Australia
CY155968	B/Sydney/2/2007	2007-07-04	Australia
CY153440	B/Sydney/2/2009	2009-03-31	Australia
CY153808	B/Sydney/2/2010	2010-11-23	Australia
CY152103	B/Sydney/20/2005	2005-08-25	Australia
CY154376	B/Sydney/20/2011	2011-08-11	Australia
CY154640	B/Sydney/200/2002	2002-02-11	Australia
CY155008	B/Sydney/200/2004	2004-09-20	Australia
CY154184	B/Sydney/200/2011	2011-07-10	Australia
CY154648	B/Sydney/201/2002	2002-03-27	Australia
CY155024	B/Sydney/201/2004	2004-09-23	Australia
CY153512	B/Sydney/201/2010	2010-08-23	Australia
CY150855	B/Sydney/202/2002	2002-04-06	Australia
CY155128	B/Sydney/202/2004	2004-10-06	Australia
CY153520	B/Sydney/202/2010	2010-08-26	Australia
CY150895	B/Sydney/203/2002	2002-05-16	Australia
CY150887	B/Sydney/204/2002	2002-05-13	Australia
CY150585	B/Sydney/204/2006	2006-08-14	Australia
CY153656	B/Sydney/204/2010	2010-09-29	Australia
CY152688	B/Sydney/205/2006	2006-08-22	Australia
CY153584	B/Sydney/205/2010	2010-09-15	Australia
CY153664	B/Sydney/206/2010	2010-09-30	Australia
CY149899	B/Sydney/207/2006	2006-08-22	Australia
CY150232	B/Sydney/207/2010	2010-10-06	Australia
CY153704	B/Sydney/208/2010	2010-10-10	Australia
CY155872	B/Sydney/209/2006	2006-09-04	Australia
CY155600	B/Sydney/21/2005	2005-08-22	Australia
CY153168	B/Sydney/21/2008	2008-08-07	Australia
CY149891	B/Sydney/210/2006	2006-08-22	Australia
CY150951	B/Sydney/211/2002	2002-05-21	Australia
CY150991	B/Sydney/213/2002	2002-05-27	Australia
CY155608	B/Sydney/22/2005	2005-08-22	Australia
CY155616	B/Sydney/23/2005	2005-08-22	Australia
CY151047	B/Sydney/24/2002	2002-06-06	Australia
CY150537	B/Sydney/24/2005	2005-07-14	Australia
CY156616	B/Sydney/24/2008	2008-07-23	Australia
CY155680	B/Sydney/26/2005	2005-08-30	Australia
CY152095	B/Sydney/27/2005	2005-08-22	Australia
CY153104	B/Sydney/27/2008	2008-08-02	Australia
CY149842	B/Sydney/29/2005	2005-08-30	Australia
CY154656	B/Sydney/3/2002	2002-04-05	Australia
CY150385	B/Sydney/3/2004	2004-08-13	Australia
CY155936	B/Sydney/3/2007	2007-05-20	Australia
CY156464	B/Sydney/3/2008	2008-06-03	Australia
CY153448	B/Sydney/3/2009	2009-05-05	Australia
CY153680	B/Sydney/3/2010	2010-10-07	Australia
CY152896	B/Sydney/300/2007	2007-08-10	Australia
CY154264	B/Sydney/31/2011	2011-07-22	Australia
CY154136	B/Sydney/32/2011	2011-07-04	Australia
CY154456	B/Sydney/33/2011	2011-08-29	Australia
CY150799	B/Sydney/34/2008	2008-08-13	Australia
CY154592	B/Sydney/34/2011	2011-10-13	Australia
CY150094	B/Sydney/37/2008	2008-08-19	Australia
CY154808	B/Sydney/4/2004	2004-08-19	Australia
CY150646	B/Sydney/4/2007	2007-08-10	Australia
CY153696	B/Sydney/4/2010	2010-10-09	Australia
CY153912	B/Sydney/4/2011	2011-02-10	Australia
CY154344	B/Sydney/44/2011	2011-08-05	Australia
CY151023	B/Sydney/45/2002	2002-06-03	Australia
CY150289	B/Sydney/47/2011	2011-03-02	Australia
CY151063	B/Sydney/49/2002	2002-06-10	Australia
CY150127	B/Sydney/49/2008	2008-09-09	Australia
CY150879	B/Sydney/5/2002	2002-04-26	Australia
CY154888	B/Sydney/5/2004	2004-09-10	Australia
CY150640	B/Sydney/5/2007	2007-08-10	Australia
CY153608	B/Sydney/5/2010	2010-09-21	Australia
CY150815	B/Sydney/50/2008	2008-08-20	Australia
CY155944	B/Sydney/500/2007	2007-05-23	Australia
CY153568	B/Sydney/500/2010	2010-09-13	Australia
CY155504	B/Sydney/501/2005	2005-07-24	Australia
CY153576	B/Sydney/501/2010	2010-09-15	Australia
CY153984	B/Sydney/501/2011	2011-05-14	Australia
CY155584	B/Sydney/502/2005	2005-08-17	Australia
CY154008	B/Sydney/502/2011	2011-05-24	Australia
CY152215	B/Sydney/503/2005	2005-09-14	Australia
CY156056	B/Sydney/503/2007	2007-08-14	Australia
CY153648	B/Sydney/503/2010	2010-09-28	Australia
CY154040	B/Sydney/503/2011	2011-06-07	Australia
CY152248	B/Sydney/504/2005	2005-09-28	Australia
CY152912	B/Sydney/504/2007	2007-08-17	Australia
CY150208	B/Sydney/504/2010	2010-09-29	Australia
CY154080	B/Sydney/504/2011	2011-06-15	Australia
CY152928	B/Sydney/505/2007	2007-08-30	Australia
CY153672	B/Sydney/505/2010	2010-10-05	Australia
CY153688	B/Sydney/506/2010	2010-10-09	Australia
CY155856	B/Sydney/507/2006	2006-06-16	Australia
CY153744	B/Sydney/507/2010	2010-10-16	Australia
CY156488	B/Sydney/508/2008	2008-06-15	Australia
CY153712	B/Sydney/508/2010	2010-10-11	Australia
CY152432	B/Sydney/509/2006	2006-06-20	Australia
CY153728	B/Sydney/509/2010	2010-10-13	Australia
CY152464	B/Sydney/510/2006	2006-06-28	Australia
CY153856	B/Sydney/512/2010	2010-12-20	Australia
CY154480	B/Sydney/513/2011	2011-09-04	Australia
CY154520	B/Sydney/515/2011	2011-09-11	Australia
CY154552	B/Sydney/516/2011	2011-09-22	Australia
CY156656	B/Sydney/520/2008	2008-08-01	Australia
CY153160	B/Sydney/521/2008	2008-08-06	Australia
CY156712	B/Sydney/524/2008	2008-08-11	Australia
CY153208	B/Sydney/525/2008	2008-08-12	Australia
CY156728	B/Sydney/526/2008	2008-08-14	Australia
CY151103	B/Sydney/53/2002	2002-06-13	Australia
CY154408	B/Sydney/53/2011	2011-08-18	Australia
CY156792	B/Sydney/540-a/2008	2008-08-30	Australia
CY152968	B/Sydney/56/2008	2008-06-24	Australia
CY152976	B/Sydney/57/2008	2008-06-27	Australia
CY152984	B/Sydney/58/2008	2008-07-01	Australia
CY150847	B/Sydney/6/2002	2002-04-02	Australia
CY155152	B/Sydney/6/2004	2004-10-14	Australia
CY155992	B/Sydney/6/2007	2007-07-19	Australia
CY153736	B/Sydney/6/2010	2010-10-15	Australia
CY153944	B/Sydney/6/2011	2011-03-23	Australia
CY156536	B/Sydney/61/2008	2008-07-07	Australia
CY151263	B/Sydney/64/2002	2002-07-01	Australia
CY153040	B/Sydney/65/2008	2008-07-22	Australia
CY156640	B/Sydney/69/2008	2008-07-30	Australia
CY150871	B/Sydney/7/2002	2002-04-21	Australia
CY155544	B/Sydney/7/2005	2005-08-09	Australia
CY152488	B/Sydney/7/2006	2006-07-03	Australia
CY153752	B/Sydney/7/2010	2010-10-20	Australia
CY151143	B/Sydney/70/2002	2002-06-18	Australia
CY152640	B/Sydney/70/2006	2006-08-15	Australia
CY152664	B/Sydney/71/2006	2006-08-20	Australia
CY151191	B/Sydney/72/2002	2002-06-21	Australia
CY152680	B/Sydney/74/2006	2006-08-21	Australia
CY152728	B/Sydney/79/2006	2006-08-31	Australia
CY152512	B/Sydney/8/2006	2006-07-09	Australia
CY153968	B/Sydney/8/2011	2011-04-30	Australia
CY151231	B/Sydney/80/2002	2002-06-26	Australia
CY151399	B/Sydney/82/2002	2002-07-18	Australia
CY152752	B/Sydney/83/2006	2006-09-09	Australia
CY151367	B/Sydney/84/2002	2002-07-15	Australia
CY151303	B/Sydney/85/2002	2002-07-08	Australia
CY151455	B/Sydney/86/2002	2002-08-02	Australia
CY152800	B/Sydney/88/2006	2006-11-01	Australia
CY153008	B/Sydney/89/2008	2008-07-14	Australia
CY150863	B/Sydney/9/2002	2002-04-11	Australia
CY152520	B/Sydney/9/2006	2006-07-10	Australia
CY153976	B/Sydney/9/2011	2011-05-02	Australia
CY153048	B/Sydney/91/2008	2008-07-25	Australia
CY153128	B/Sydney/95/2008	2008-08-04	Australia
JX266877	B/Taiwan/101/2010	2010-04-10	Taiwan
CY018835	B/Taiwan/1197/1994	1994-05-12	Taiwan
CY031793	B/Taiwan/125/2004	2004-02-10	Taiwan
CY019577	B/Taiwan/1484/2001	2001-05-25	Taiwan
CY098973	B/Taiwan/1605/2006	2006-12-05	Taiwan
CY030861	B/Taiwan/1734/2006	2006-12-22	Taiwan
CY040399	B/Taiwan/202/2005	2005--	Taiwan
CY030845	B/Taiwan/2171/2004	2004-08-10	Taiwan
CY098981	B/Taiwan/251/2007	2007-01-23	Taiwan
JX266876	B/Taiwan/2563/2008	2008-04-07	Taiwan
CY040368	B/Taiwan/2755/2006	2006-11-11	Taiwan
CY040407	B/Taiwan/2894/2006	2006-11-23	Taiwan
CY040423	B/Taiwan/3246/2002	2002-06-13	Taiwan
CY040391	B/Taiwan/3395/2004	2004-12-31	Taiwan
CY038277	B/Taiwan/37/2007	2007-01-12	Taiwan
JX266874	B/Taiwan/3798/2007	2007-05-28	Taiwan
CY033818	B/Taiwan/383/2005	2005-01-27	Taiwan
CY040383	B/Taiwan/40/2007	2007-01-13	Taiwan
CY038269	B/Taiwan/417/2005	2005-01-28	Taiwan
CY033802	B/Taiwan/42/2007	2007-01-16	Taiwan
CY033890	B/Taiwan/45/2001	2001-01-03	Taiwan
CY038325	B/Taiwan/45/2007	2007-01-03	Taiwan
CY033898	B/Taiwan/481/2001	2001-02-15	Taiwan
CY031785	B/Taiwan/539/2005	2005-02-07	Taiwan
CY033906	B/Taiwan/634/2001	2001-02-28	Taiwan
CY033962	B/Taiwan/70028/2007	2007-01-04	Taiwan
CY033970	B/Taiwan/71523/2007	2007-08-06	Taiwan
CY033914	B/Taiwan/72068/2004	2004-12-02	Taiwan
CY033930	B/Taiwan/91061/2005	2005-11-16	Taiwan
CY033810	B/Taiwan/94/2005	2005-01-10	Taiwan
JX266878	B/Taiwan/94543/2011	2011-12-09	Taiwan
JX266879	B/Taiwan/94564/2011	2011-12-17	Taiwan
JX266881	B/Taiwan/94748/2012	2012-01-14	Taiwan
JX266880	B/Taiwan/94786/2012	2012-02-14	Taiwan
CY098989	B/Taiwan/99/2007	2007-01-08	Taiwan
CY018091	B/Temple/B10/1999	1999-02-10	USA
CY018131	B/Temple/B1166/2001	2001--	USA
CY019472	B/Temple/B1188/2001	2001--	USA
CY022219	B/Temple/B1190/2001	2001--	USA
CY018147	B/Temple/B1193/2001	2001--	USA
CY018203	B/Temple/B17/2003	2003--	USA
CY018211	B/Temple/B18/2003	2003--	USA
CY018219	B/Temple/B19/2003	2003--	USA
CY018227	B/Temple/B20/2003	2003--	USA
CY018235	B/Temple/B21/2003	2003--	USA
CY018243	B/Temple/B24/2003	2003--	USA
CY018059	B/Temple/B3/1999	1999-02-09	USA
CY018251	B/Temple/B30/2003	2003--	USA
CY018067	B/Temple/B7/1999	1999-02-11	USA
CY018075	B/Temple/B8/1999	1999-02-05	USA
CY018083	B/Temple/B9/1999	1999-02-09	USA
CY156976	B/Tennessee/F2005/2010	2010-12-07	USA
CY156968	B/Tennessee/F2013/2011	2011-01-11	USA
CY156984	B/Tennessee/F2013A/2011	2011-01-14	USA
CY156992	B/Tennessee/F2028/2011	2011-02-03	USA
CY157000	B/Tennessee/F2060c59/2011	2011-02-24	USA
CY030789	B/Tennessee/UR06-0079/2007	2007-01-26	USA
CY030599	B/Tennessee/UR06-0105/2007	2007-01-29	USA
CY030607	B/Tennessee/UR06-0261/2007	2007-02-13	USA
CY030615	B/Tennessee/UR06-0263/2007	2007-02-13	USA
CY098943	B/Tennessee/UR06-0276/2007	2007-02-14	USA
CY030623	B/Tennessee/UR06-0310/2007	2007-02-15	USA
CY030797	B/Tennessee/UR06-0318/2007	2007-02-15	USA
CY030805	B/Tennessee/UR06-0319/2007	2007-02-15	USA
CY030631	B/Tennessee/UR06-0320/2007	2007-02-15	USA
CY037397	B/Tennessee/UR06-0406/2007	2007-02-23	USA
CY030829	B/Tennessee/UR06-0407/2007	2007-02-23	USA
CY030663	B/Tennessee/UR06-0431/2007	2007-02-26	USA
CY030671	B/Tennessee/UR06-0433/2007	2007-02-26	USA
CY030687	B/Tennessee/UR06-0451/2007	2007-02-27	USA
CY098950	B/Tennessee/UR06-0457/2007	2007-02-27	USA
CY098965	B/Tennessee/UR06-0458/2007	2007-02-27	USA
CY038781	B/Tennessee/UR06-0559/2007	2007-03-08	USA
CY018483	B/Texas/06/2000	2000-05-03	USA
KC813711	B/Texas/07/2011	2011-03-04	USA
CY019657	B/Texas/14/1991	1991-01-11	USA
CY019609	B/Texas/37/1988	1988--	USA
CY099464	B/Texas/NHRC0001/2005	2005-04-08	USA
CY099863	B/Texas/NHRC0001/2006	2006-04-05	USA
CY030813	B/Texas/UR06-0343/2007	2007-02-19	USA
CY037429	B/Texas/UR06-0541/2007	2007-03-06	USA
CY030719	B/Texas/UR06-0590/2007	2007-03-13	USA
JX513131	B/Thailand/CU-243/2006	2006--	Thailand
JX513139	B/Thailand/CU-364/2008	2008--	Thailand
KM100317	B/Thailand/CU-A645/2014	2014-02-05	Thailand
JX512971	B/Thailand/CU-B2201/2010	2010-02-24	Thailand
JX512979	B/Thailand/CU-B2271/2010	2010-03-05	Thailand
JX512987	B/Thailand/CU-B2320/2010	2010-03-20	Thailand
JX512995	B/Thailand/CU-B2372/2010	2010-06-04	Thailand
JX513003	B/Thailand/CU-B2390/2010	2010-06-17	Thailand
JX513011	B/Thailand/CU-B2432/2010	2010-07-09	Thailand
JX513019	B/Thailand/CU-B2504/2010	2010-07-09	Thailand
JX513027	B/Thailand/CU-B2660/2010	2010-08-14	Thailand
JX513035	B/Thailand/CU-B3153/2010	2010-09-01	Thailand
JX513043	B/Thailand/CU-B4504/2011	2011-01-01	Thailand
JX513051	B/Thailand/CU-B4585/2011	2011-02-04	Thailand
JX513059	B/Thailand/CU-B5522/2011	2011-08-27	Thailand
JX513067	B/Thailand/CU-B5671/2011	2011-09-15	Thailand
JX513075	B/Thailand/CU-B5734/2011	2011-09-23	Thailand
JX513083	B/Thailand/CU-B5910/2011	2011-11-04	Thailand
JX513091	B/Thailand/CU-B6078/2012	2012-02-19	Thailand
JX513099	B/Thailand/CU-B6096/2012	2012-03-13	Thailand
KM100302	B/Thailand/CU-B6148/2012	2012-04-04	Thailand
KM100303	B/Thailand/CU-B6240/2012	2012-05-23	Thailand
KM100304	B/Thailand/CU-B6257/2012	2012-06-14	Thailand
KM100307	B/Thailand/CU-B6975/2012	2012-09-20	Thailand
KM100309	B/Thailand/CU-B7215/2012	2012-11-19	Thailand
KM100311	B/Thailand/CU-B7337/2012	2012-12-18	Thailand
KM100312	B/Thailand/CU-B8332/2013	2013-02-11	Thailand
KM100313	B/Thailand/CU-B8813/2013	2013-12-19	Thailand
KM100314	B/Thailand/CU-B8925/2014	2014-01-14	Thailand
KM100315	B/Thailand/CU-B8999/2014	2014-01-16	Thailand
JX513107	B/Thailand/CU-C1262/2010	2010-10-05	Thailand
JX513115	B/Thailand/CU-C1451/2010	2010-12-08	Thailand
JX513123	B/Thailand/CU-C1768/2011	2011-03-22	Thailand
JX513147	B/Thailand/CU-H1400/2010	2010-02-01	Thailand
JX513155	B/Thailand/CU-H1896/2010	2010-04-29	Thailand
JX513163	B/Thailand/CU-H2132/2010	2010-08-05	Thailand
JX513171	B/Thailand/CU-H2584/2010	2010-09-30	Thailand
JX513179	B/Thailand/CU-H2738/2010	2010-11-17	Thailand
JX513187	B/Thailand/CU-H2933/2011	2011-02-12	Thailand
JX513195	B/Thailand/CU-H3002/2011	2011-07-26	Thailand
JX513203	B/Thailand/CU-H3052/2011	2011-08-29	Thailand
KM100305	B/Thailand/CU-H3313/2012	2012-07-16	Thailand
KM100306	B/Thailand/CU-H3349/2012	2012-08-20	Thailand
KM100308	B/Thailand/CU-H3456/2012	2012-10-24	Thailand
KM100310	B/Thailand/CU-H3496/2012	2012-12-14	Thailand
KM100316	B/Thailand/CU-H3591/2014	2014-02-01	Thailand
KJ577163	B/Thailand/VIROAF3/2012	2012-10-01	Thailand
KJ577171	B/Thailand/VIROAF4/2012	2012-10-02	Thailand
CY150505	B/Townsville/02/2005	2005-06-20	Australia
CY155536	B/Townsville/02/2005	2005-08-04	Australia
CY152039	B/Townsville/04/2005	2005-08-11	Australia
CY151271	B/Townsville/1/2002	2002-07-03	Australia
CY154712	B/Townsville/1/2003	2003-07-03	Australia
CY155832	B/Townsville/1/2006	2006-05-19	Australia
CY153120	B/Townsville/1/2008	2008-08-04	Australia
CY153592	B/Townsville/1/2010	2010-09-18	Australia
CY153872	B/Townsville/1/2011	2011-01-12	Australia
CY154248	B/Townsville/10/2011	2011-07-22	Australia
CY150045	B/Townsville/101/2008	2008-08-06	Australia
CY150521	B/Townsville/107/2005	2005-06-25	Australia
CY151503	B/Townsville/11/2002	2002-08-12	Australia
CY155512	B/Townsville/11/2005	2005-07-25	Australia
CY154296	B/Townsville/15/2011	2011-07-29	Australia
CY151519	B/Townsville/16/2002	2002-08-18	Australia
CY150569	B/Townsville/17/2005	2005-08-13	Australia
CY152175	B/Townsville/18/2005	2005-09-06	Australia
CY155696	B/Townsville/19/2005	2005-09-01	Australia
CY153152	B/Townsville/2/2008	2008-08-06	Australia
CY156912	B/Townsville/2/2011	2011-02-28	Australia
CY154560	B/Townsville/26/2011	2011-09-23	Australia
CY155480	B/Townsville/3/2005	2005-07-08	Australia
CY151343	B/Townsville/4/2002	2002-07-12	Australia
CY150240	B/Townsville/4/2010	2010-10-14	Australia
CY153952	B/Townsville/4/2011	2011-04-11	Australia
CY151407	B/Townsville/5/2002	2002-07-19	Australia
CY150545	B/Townsville/5/2005	2005-07-14	Australia
CY153416	B/Townsville/5/2008	2008-10-01	Australia
CY153760	B/Townsville/5/2010	2010-10-25	Australia
CY150305	B/Townsville/5/2011	2011-05-02	Australia
CY151895	B/Townsville/6/2005	2005-07-11	Australia
CY153424	B/Townsville/6/2008	2008-10-02	Australia
CY154088	B/Townsville/6/2011	2011-06-20	Australia
CY155496	B/Townsville/7/2005	2005-07-19	Australia
CY151911	B/Townsville/8/2005	2005-07-14	Australia
CY154176	B/Townsville/8/2011	2011-07-09	Australia
CY151447	B/Townsville/9/2002	2002-07-30	Australia
CY151943	B/Townsville/9/2005	2005-07-21	Australia
CY018723	B/UlanUde/6/2003	2003-03-06	Russia
KC814128	B/Utah/03/2011	2011-02-21	USA
CY018763	B/Victoria/02/1987	1987--	Canada
CY154760	B/Victoria/101/2004	2004-07-21	Australia
CY154768	B/Victoria/102/2004	2004-08-09	Australia
CY155272	B/Victoria/102/2005	2005-01-06	Australia
CY154848	B/Victoria/104/2004	2004-09-02	Australia
CY152408	B/Victoria/104/2006	2006-06-15	Australia
CY154912	B/Victoria/107/2004	2004-09-13	Australia
CY151615	B/Victoria/107/2005	2005-01-06	Australia
CY154672	B/Victoria/108/2002	2002-05-13	Australia
CY154736	B/Victoria/108/2004	2004-02-18	Australia
CY154816	B/Victoria/109/2004	2004-08-23	Australia
CY155016	B/Victoria/110/2004	2004-09-22	Australia
CY152656	B/Victoria/110/2006	2006-08-17	Australia
CY150919	B/Victoria/113/2002	2002-05-17	Australia
CY155072	B/Victoria/113/2004	2004-09-29	Australia
CY150927	B/Victoria/114/2002	2002-05-18	Australia
CY150943	B/Victoria/115/2002	2002-05-20	Australia
CY150529	B/Victoria/117/2005	2005-07-04	Australia
CY150983	B/Victoria/119/2002	2002-05-27	Australia
CY151951	B/Victoria/120/2005	2005-07-25	Australia
CY151959	B/Victoria/121/2005	2005-07-26	Australia
CY152023	B/Victoria/122/2005	2005-08-08	Australia
CY155648	B/Victoria/123/2005	2005-08-24	Australia
CY155640	B/Victoria/124/2005	2005-08-24	Australia
CY155672	B/Victoria/125/2005	2005-08-29	Australia
CY150999	B/Victoria/127/2002	2002-05-29	Australia
CY152071	B/Victoria/1308/2005	2005-08-17	Australia
CY151007	B/Victoria/133/2002	2002-05-30	Australia
CY154688	B/Victoria/142/2002	2002-06-11	Australia
CY154680	B/Victoria/143/2002	2002-06-01	Australia
CY151151	B/Victoria/150/2002	2002-06-19	Australia
CY151183	B/Victoria/151/2002	2002-06-20	Australia
CY151111	B/Victoria/156/2002	2002-06-13	Australia
CY151327	B/Victoria/159/2002	2002-07-10	Australia
CY151359	B/Victoria/160/2002	2002-07-15	Australia
CY151431	B/Victoria/162/2002	2002-07-22	Australia
CY154288	B/Victoria/17/2011	2011-07-27	Australia
AF102005	B/Victoria/2/1987	1987--	Australia
CY155264	B/Victoria/2/2005	2005-01-05	Australia
CY156000	B/Victoria/205/2007	2007-07-19	Australia
CY152864	B/Victoria/206/2007	2007-07-23	Australia
CY152880	B/Victoria/207/2007	2007-07-27	Australia
CY152872	B/Victoria/210/2007	2007-07-23	Australia
CY153144	B/Victoria/210/2008	2008-08-05	Australia
CY156136	B/Victoria/215/2007	2007-09-03	Australia
CY152944	B/Victoria/217/2007	2007-09-05	Australia
CY156264	B/Victoria/224/2007	2007-10-02	Australia
CY156784	B/Victoria/224/2008	2008-08-25	Australia
CY153376	B/Victoria/225/2008	2008-09-08	Australia
CY153408	B/Victoria/226/2008	2008-09-26	Australia
CY156272	B/Victoria/228/2007	2007-10-10	Australia
CY156864	B/Victoria/230/2008	2008-09-27	Australia
CY154368	B/Victoria/25/2011	2011-08-10	Australia
CY150393	B/Victoria/301/2004	2004-08-27	Australia
CY154832	B/Victoria/302/2004	2004-08-29	Australia
CY152344	B/Victoria/303/2006	2006-06-06	Australia
CY154992	B/Victoria/304/2004	2004-09-19	Australia
CY152352	B/Victoria/304/2006	2006-06-06	Australia
CY155104	B/Victoria/305/2004	2004-10-03	Australia
CY155560	B/Victoria/305/2005	2005-08-10	Australia
CY150561	B/Victoria/306/2005	2005-08-10	Australia
CY152368	B/Victoria/306/2006	2006-06-11	Australia
CY152063	B/Victoria/307/2005	2005-08-17	Australia
CY152384	B/Victoria/307/2006	2006-06-13	Australia
CY151855	B/Victoria/308/2005	2005-07-05	Australia
CY152223	B/Victoria/310/2005	2005-09-14	Australia
CY152392	B/Victoria/312/2006	2006-06-14	Australia
CY152360	B/Victoria/318/2006	2006-06-09	Australia
CY152504	B/Victoria/328/2006	2006-07-06	Australia
CY152528	B/Victoria/329/2006	2006-07-10	Australia
CY152536	B/Victoria/330/2006	2006-07-12	Australia
CY154664	B/Victoria/341/2002	2002-05-08	Australia
CY151207	B/Victoria/347/2002	2002-06-24	Australia
CY151255	B/Victoria/349/2002	2002-07-01	Australia
CY151279	B/Victoria/351/2002	2002-07-03	Australia
CY151351	B/Victoria/354/2002	2002-07-12	Australia
CY154432	B/Victoria/38/2011	2011-08-25	Australia
CY154160	B/Victoria/4/2011	2011-07-06	Australia
CY151479	B/Victoria/412/2002	2002-08-09	Australia
CY149802	B/Victoria/413/2002	2002-08-09	Australia
CY154488	B/Victoria/48/2011	2011-09-06	Australia
CY151031	B/Victoria/500/2002	2002-06-03	Australia
CY154704	B/Victoria/500/2003	2003-03-08	Australia
CY150377	B/Victoria/500/2004	2004-06-30	Australia
CY149859	B/Victoria/500/2006	2006-05-03	Australia
CY149931	B/Victoria/500/2007	2007-07-17	Australia
CY156904	B/Victoria/500/2011	2011-01-25	Australia
CY150369	B/Victoria/501/2004	2004-06-24	Australia
CY155256	B/Victoria/501/2005	2005-01-05	Australia
CY152312	B/Victoria/501/2006	2006-05-07	Australia
CY153888	B/Victoria/501/2011	2011-02-04	Australia
CY151087	B/Victoria/502/2002	2002-06-12	Australia
CY155280	B/Victoria/502/2005	2005-01-17	Australia
CY156064	B/Victoria/502/2007	2007-08-15	Australia
CY151119	B/Victoria/503/2002	2002-06-14	Australia
CY149867	B/Victoria/503/2006	2006-05-24	Australia
CY153480	B/Victoria/503/2010	2010-08-11	Australia
CY018659	B/Victoria/504/2000	2000--	Canada
AY504600	B/Victoria/504/2000	2000--	Australia
CY155360	B/Victoria/504/2005	2005-05-20	Australia
CY153496	B/Victoria/504/2010	2010-08-13	Australia
CY151663	B/Victoria/505/2005	2005-05-20	Australia
CY156128	B/Victoria/505/2007	2007-09-03	Australia
CY156720	B/Victoria/505/2008	2008-08-11	Australia
CY151239	B/Victoria/506/2002	2002-06-26	Australia
CY154872	B/Victoria/506/2004	2004-09-07	Australia
CY156200	B/Victoria/506/2007	2007-09-12	Australia
CY153200	B/Victoria/506/2008	2008-08-12	Australia
CY153536	B/Victoria/506/2010	2010-09-01	Australia
CY154048	B/Victoria/506/2011	2011-06-07	Australia
CY155400	B/Victoria/507/2005	2005-06-03	Australia
CY156168	B/Victoria/507/2007	2007-09-08	Australia
CY153544	B/Victoria/507/2010	2010-09-02	Australia
CY150409	B/Victoria/508/2004	2004-09-10	Australia
CY151711	B/Victoria/508/2005	2005-06-09	Australia
CY156232	B/Victoria/508/2007	2007-09-25	Australia
CY153216	B/Victoria/508/2008	2008-08-14	Australia
CY153600	B/Victoria/508/2010	2010-09-19	Australia
CY154072	B/Victoria/508/2011	2011-06-15	Australia
CY155048	B/Victoria/509/2004	2004-09-23	Australia
CY152416	B/Victoria/509/2006	2006-06-16	Australia
CY150078	B/Victoria/509/2008	2008-08-18	Australia
CY153632	B/Victoria/509/2010	2010-09-27	Australia
CY151727	B/Victoria/510/2005	2005-06-13	Australia
CY156240	B/Victoria/510/2007	2007-09-27	Australia
CY156280	B/Victoria/511/2007	2007-10-17	Australia
CY156304	B/Victoria/512/2007	2007-10-19	Australia
CY153832	B/Victoria/512/2010	2010-12-16	Australia
CY155112	B/Victoria/513/2004	2004-10-04	Australia
CY153264	B/Victoria/513/2008	2008-08-19	Australia
CY151799	B/Victoria/514/2005	2005-06-28	Australia
CY155200	B/Victoria/515/2004	2004-11-01	Australia
CY151807	B/Victoria/515/2005	2005-06-29	Australia
CY155216	B/Victoria/516/2004	2004-11-20	Australia
CY153288	B/Victoria/516/2008	2008-08-22	Australia
CY155208	B/Victoria/517/2004	2004-11-20	Australia
CY151839	B/Victoria/517/2005	2005-07-04	Australia
CY155248	B/Victoria/518/2004	2004-12-29	Australia
CY151863	B/Victoria/518/2005	2005-07-08	Australia
CY155240	B/Victoria/519/2004	2004-12-29	Australia
CY154200	B/Victoria/520/2011	2011-07-14	Australia
CY151975	B/Victoria/521/2005	2005-07-31	Australia
CY153312	B/Victoria/521/2008	2008-08-27	Australia
CY156832	B/Victoria/523/2008	2008-09-08	Australia
CY152087	B/Victoria/524/2005	2005-08-19	Australia
CY156824	B/Victoria/524/2008	2008-09-08	Australia
CY152135	B/Victoria/525/2005	2005-08-27	Australia
CY156816	B/Victoria/525/2008	2008-09-08	Australia
CY154256	B/Victoria/525/2011	2011-07-22	Australia
CY155704	B/Victoria/526/2005	2005-09-02	Australia
CY156848	B/Victoria/526/2008	2008-09-18	Australia
CY152240	B/Victoria/528/2005	2005-09-26	Australia
CY155752	B/Victoria/530/2005	2005-10-16	Australia
CY155760	B/Victoria/531/2005	2005-10-20	Australia
CY152280	B/Victoria/532/2005	2005-12-12	Australia
CY154568	B/Victoria/54/2011	2011-09-24	Australia
CY154600	B/Victoria/593/2011	2011-10-13	Australia
CY153800	B/Victoria/661/2010	2010-11-22	Australia
CY153624	B/Victoria/800/2010	2010-09-26	Australia
CY150623	B/Victoria/801/2007	2007-08-04	Australia
CY156032	B/Victoria/802/2007	2007-08-07	Australia
CY154336	B/Victoria/804/2011	2011-08-05	Australia
CY154384	B/Victoria/827/2011	2011-08-15	Australia
CY154416	B/Victoria/829/2011	2011-08-20	Australia
CY154464	B/Victoria/834/2011	2011-08-31	Australia
CY154536	B/Victoria/842/2011	2011-09-15	Australia
CY154576	B/Victoria/855/2011	2011-10-04	Australia
CY154632	B/Victoria/859/2011	2011-11-29	Australia
CY156088	B/Victoria/863/2007	2007-08-17	Australia
CY154232	B/Victoria/9/2011	2011-07-19	Australia
AX399743	B/Vienna/1/99	1999--	Austria
EF626634	B/Vienna/1/99	1999-02-12	Austria
KC813965	B/Virginia/01/2011	2011-01-25	USA
KC813861	B/Virginia/03/2011	2011-02-16	USA
KC814057	B/Virginia/04/2011	2011-01-31	USA
KC814060	B/Virginia/05/2011	2011-02-04	USA
CY154800	B/Waikato/01/2004	2004-08-19	NewZealand
CY150593	B/Waikato/01/2007	2007-03-08	NewZealand
CY155000	B/Waikato/02/2004	2004-09-20	NewZealand
CY150465	B/Waikato/1/2005	2005-01-20	NewZealand
CY155848	B/Waikato/1/2006	2006-05-24	NewZealand
CY154168	B/Waikato/10/2011	2011-07-07	NewZealand
CY155976	B/Waikato/100/2007	2007-07-12	NewZealand
CY151775	B/Waikato/105/2005	2005-06-24	NewZealand
CY151247	B/Waikato/11/2002	2002-06-29	NewZealand
CY149810	B/Waikato/15/2002	2002-08-12	NewZealand
CY151679	B/Waikato/16/2005	2005-05-30	NewZealand
CY155464	B/Waikato/177/2005	2005-06-29	NewZealand
CY151847	B/Waikato/188/2005	2005-07-05	NewZealand
CY150727	B/Waikato/2/2008	2008-05-23	NewZealand
CY149818	B/Waikato/20/2002	2002-08-21	NewZealand
CY155368	B/Waikato/20/2005	2005-05-25	NewZealand
CY149826	B/Waikato/22/2002	2002-08-28	NewZealand
CY151567	B/Waikato/24/2002	2002-09-04	NewZealand
CY151591	B/Waikato/27/2002	2002-10-12	NewZealand
CY150959	B/Waikato/3/2002	2002-05-22	NewZealand
CY155344	B/Waikato/5/2005	2005-05-19	NewZealand
CY151735	B/Waikato/58/2005	2005-06-15	NewZealand
CY150911	B/Waikato/6/2002	2002-05-17	NewZealand
CY151647	B/Waikato/6/2005	2005-05-09	NewZealand
CY150329	B/Waikato/7/2011	2011-06-27	NewZealand
CY156368	B/Waikato/809/2007	2007-12-14	NewZealand
CY155440	B/Waikato/86/2005	2005-06-22	NewZealand
KC814091	B/Washington/04/2011	2011-03-04	USA
KJ532161	B/Washington/05/2013	2013-12-19	USA
CY018843	B/Wellington/01/1994	1994--	NewZealand
CY155064	B/Wellington/02/2004	2004-09-29	NewZealand
CY155136	B/Wellington/04/2004	2004-10-07	NewZealand
CY155144	B/Wellington/05/2004	2004-10-10	NewZealand
CY151623	B/Wellington/1/2005	2005-04-13	NewZealand
CY152376	B/Wellington/1/2006	2006-06-13	NewZealand
CY156008	B/Wellington/1/2007	2007-07-24	NewZealand
CY156112	B/Wellington/10/2007	2007-08-27	NewZealand
CY156144	B/Wellington/11/2007	2007-09-05	NewZealand
CY156176	B/Wellington/12/2007	2007-09-10	NewZealand
CY156576	B/Wellington/13/2008	2008-07-14	NewZealand
CY155376	B/Wellington/16/2005	2005-05-27	NewZealand
CY150005	B/Wellington/16/2008	2008-07-23	NewZealand
CY153064	B/Wellington/17/2008	2008-07-29	NewZealand
CY151655	B/Wellington/18/2005	2005-05-18	NewZealand
CY151223	B/Wellington/2/2002	2002-06-25	NewZealand
CY154000	B/Wellington/2/2011	2011-05-16	NewZealand
CY155392	B/Wellington/23/2005	2005-06-01	NewZealand
CY153136	B/Wellington/25/2008	2008-08-05	NewZealand
CY154192	B/Wellington/26/2011	2011-07-12	NewZealand
CY151703	B/Wellington/28/2005	2005-06-08	NewZealand
CY151639	B/Wellington/3/2005	2005-04-20	NewZealand
CY150070	B/Wellington/30/2008	2008-08-13	NewZealand
CY156704	B/Wellington/31/2008	2008-08-11	NewZealand
CY150751	B/Wellington/4/2008	2008-06-18	NewZealand
CY151383	B/Wellington/5/2002	2002-07-17	NewZealand
CY154056	B/Wellington/5/2011	2011-06-13	NewZealand
CY151495	B/Wellington/7/2002	2002-08-12	NewZealand
CY149971	B/Wellington/7/2008	2008-07-01	NewZealand
CY151559	B/Wellington/8/2002	2002-08-30	NewZealand
CY154096	B/Wellington/8/2011	2011-06-21	NewZealand
CY156096	B/Wellington/9/2007	2007-08-20	NewZealand
CY156544	B/Wellington/9/2008	2008-07-09	NewZealand
CY152047	B/Wellington/94/2005	2005-08-12	NewZealand
CY115189	B/Wisconsin/01/2010	2010-02-20	USA
KM063796	B/Wisconsin/02/2014	2014-01-30	USA
KC891904	B/Wisconsin/03/2012	2012--	USA
AF102006	B/Yamagata/16/1988	1988--	Japan
CY018771	B/Yamagata/16/1988	1988--	Japan
AF102007	B/Yamanashi/166/1998	1998--	Japan
CY019537	B/Yamanashi/166/1998	1998-02-21	Japan

## Sheet: PA
Accession	Virus name	Date	Country
M20478	B/AnnArbor/1/66	1966--	USA
AF005738	B/Panama/45/90	1990--	Panama
AF102008	B/Aichi/5/88	1988--	Japan
CY018682	B/Akita/27/2001	2001--	Japan
CY019664	B/Alaska/03/1992	1992-06-13	USA
CY018362	B/Alaska/12/1996	1996-10-28	USA
CY018474	B/Alaska/16/2000	2000-11-22	USA
DQ508912	B/AnnArbor/1/1986	1986--	USA
CY018578	B/AnnArbor/1994	1994--	USA
CY019552	B/Argentina/132/2001	2001-08-07	Argentina
CY018610	B/Argentina/3640/1999	1999--	Argentina
CY018418	B/Auckland/01/2000	2000-05-09	NewZealand
CY151598	B/Auckland/1/2003	2003-02-18	NewZealand
CY154775	B/Auckland/1/2004	2004-08-11	NewZealand
CY155927	B/Auckland/1/2007	2007-05-16	NewZealand
CY150052	B/Auckland/106/2008	2008-08-09	NewZealand
CY151782	B/Auckland/109/2005	2005-06-27	NewZealand
CY156159	B/Auckland/11/2007	2007-09-07	NewZealand
CY153183	B/Auckland/117/2008	2008-08-12	NewZealand
CY151830	B/Auckland/126/2005	2005-07-04	NewZealand
CY156759	B/Auckland/136/2008	2008-08-21	NewZealand
CY151038	B/Auckland/14/2002	2002-06-06	NewZealand
CY156223	B/Auckland/14/2007	2007-09-24	NewZealand
CY150101	B/Auckland/144/2008	2008-08-25	NewZealand
CY150134	B/Auckland/158/2008	2008-09-12	NewZealand
CY156855	B/Auckland/159/2008	2008-09-19	NewZealand
CY151166	B/Auckland/16/2002	2002-06-20	NewZealand
CY150710	B/Auckland/2/2008	2008-04-22	NewZealand
CY151670	B/Auckland/21/2005	2005-05-23	NewZealand
CY152999	B/Auckland/23/2008	2008-07-08	NewZealand
CY151286	B/Auckland/26/2002	2002-07-04	NewZealand
CY154151	B/Auckland/27/2011	2011-07-06	NewZealand
CY155319	B/Auckland/3/2005	2005-04-10	NewZealand
CY155951	B/Auckland/3/2007	2007-06-28	NewZealand
CY156455	B/Auckland/3/2008	2008-05-13	NewZealand
CY155383	B/Auckland/32/2005	2005-05-30	NewZealand
CY156559	B/Auckland/33/2008	2008-07-11	NewZealand
CY151582	B/Auckland/36/2002	2002-10-02	NewZealand
CY151630	B/Auckland/4/2005	2005-04-18	NewZealand
CY155959	B/Auckland/4/2007	2007-07-02	NewZealand
CY150766	B/Auckland/41/2008	2008-07-17	NewZealand
CY149996	B/Auckland/48/2008	2008-07-18	NewZealand
CY154319	B/Auckland/53/2011	2011-08-02	NewZealand
CY152951	B/Auckland/6/2008	2008-06-18	NewZealand
CY156607	B/Auckland/63/2008	2008-07-23	NewZealand
CY154447	B/Auckland/65/2011	2011-08-29	NewZealand
CY154023	B/Auckland/7/2011	2011-05-30	NewZealand
CY154543	B/Auckland/71/2011	2011-09-22	NewZealand
CY154607	B/Auckland/73/2011	2011-10-19	NewZealand
CY151742	B/Auckland/98/2005	2005-06-18	NewZealand
CY019680	B/Bangkok/141/1994	1994-05-07	Thailand
CY019688	B/Bangkok/143/1994	1994-05-07	Thailand
CY019616	B/Bangkok/153/1990	1990--	Thailand
CY115260	B/Bangladesh/3333/2007	2007--	Bangladesh
CY115364	B/Bangladesh/5945/2009	2009--	Bangladesh
AF102009	B/Beijing/184/93	1993--	China
AF102010	B/Beijing/243/97	1997--	China
AY687392	B/Beijing/76/98	1998--	China
CY111571	B/Boston/DB01/2011	2011-02-11	USA
CY111491	B/Boston/DB02/2011	2011-03-18	USA
CY111578	B/Boston/DB03/2011	2011-04-20	USA
CY171804	B/Boston/YGB_01002/2013	2013-01-01	USA
CY171812	B/Boston/YGB_01005/2013	2013-01-31	USA
CY171820	B/Boston/YGB_01006/2013	2013-02-10	USA
CY171748	B/Boston/YGB_01007/2013	2013-02-13	USA
CY171828	B/Boston/YGB_01009/2013	2013-02-20	USA
CY171836	B/Boston/YGB_01010/2013	2013-02-23	USA
CY171844	B/Boston/YGB_01017/2013	2013-03-14	USA
CY171852	B/Boston/YGB_01018/2013	2013-03-14	USA
CY171860	B/Boston/YGB_01019/2013	2013-03-16	USA
CY171868	B/Boston/YGB_01020/2013	2013-03-17	USA
CY171876	B/Boston/YGB_01021/2013	2013-03-18	USA
CY171884	B/Boston/YGB_01022/2013	2013-03-20	USA
CY171892	B/Boston/YGB_01023/2013	2013-03-21	USA
CY171900	B/Boston/YGB_01025/2013	2013-03-25	USA
CY171908	B/Boston/YGB_01030/2013	2013-03-29	USA
CY171916	B/Boston/YGB_01031/2013	2013-03-31	USA
CY171924	B/Boston/YGB_01032/2013	2013-04-01	USA
CY171932	B/Boston/YGB_01033/2013	2013-04-01	USA
CY171940	B/Boston/YGB_01034/2013	2013-04-02	USA
CY171948	B/Boston/YGB_01035/2013	2013-04-02	USA
CY171956	B/Boston/YGB_01036/2013	2013-04-03	USA
CY171964	B/Boston/YGB_01038/2013	2013-04-04	USA
CY171972	B/Boston/YGB_01039/2013	2013-04-04	USA
CY171980	B/Boston/YGB_01040/2013	2013-04-05	USA
CY171988	B/Boston/YGB_01043/2013	2013-04-08	USA
CY171996	B/Boston/YGB_01044/2013	2013-04-09	USA
CY172012	B/Boston/YGB_01046/2013	2013-04-10	USA
CY172020	B/Boston/YGB_01047/2013	2013-04-13	USA
CY172028	B/Boston/YGB_01048/2013	2013-04-13	USA
CY172044	B/Boston/YGB_01050/2013	2013-04-22	USA
CY172052	B/Boston/YGB_01051/2013	2013-04-26	USA
CY172060	B/Boston/YGB_01052/2013	2013-04-26	USA
CY172068	B/Boston/YGB_01055/2013	2013-04-27	USA
CY172076	B/Boston/YGB_01056/2013	2013-04-28	USA
CY172084	B/Boston/YGB_01058/2013	2013-05-02	USA
CY172092	B/Boston/YGB_02012/2013	2013-03-20	USA
CY172100	B/Boston/YGB_02021/2013	2013-04-05	USA
CY172108	B/Boston/YGB_02022/2013	2013-04-08	USA
CY018442	B/Brazil/975/2000	2000-06-09	Brazil
CY155903	B/Brisbane/03/2007	2007-03-09	Australia
CY154783	B/Brisbane/1/2004	2004-08-14	Australia
CY152295	B/Brisbane/1/2006	2006-02-27	Australia
CY155887	B/Brisbane/1/2007	2007-01-25	Australia
CY153471	B/Brisbane/1/2010	2010-08-11	Australia
CY151886	B/Brisbane/10/2005	2005-07-11	Australia
CY152479	B/Brisbane/10/2006	2006-06-30	Australia
CY152887	B/Brisbane/10/2007	2007-08-09	Australia
CY156423	B/Brisbane/10/2008	2008-04-17	Australia
CY150280	B/Brisbane/10/2011	2011-02-18	Australia
CY155743	B/Brisbane/100/2005	2005-09-30	Australia
CY150036	B/Brisbane/101/2008	2008-08-05	Australia
CY152271	B/Brisbane/103/2005	2005-10-17	Australia
CY155767	B/Brisbane/104/2005	2005-10-31	Australia
CY156663	B/Brisbane/104/2008	2008-08-05	Australia
CY155775	B/Brisbane/105/2005	2005-11-19	Australia
CY154527	B/Brisbane/108/2011	2011-09-14	Australia
CY154935	B/Brisbane/11/2004	2004-09-15	Australia
CY152903	B/Brisbane/11/2007	2007-08-13	Australia
CY156431	B/Brisbane/11/2008	2008-04-23	Australia
CY156927	B/Brisbane/112/2011	2011-09-26	Australia
CY150806	B/Brisbane/115/2008	2008-08-18	Australia
CY154583	B/Brisbane/117/2011	2011-10-10	Australia
CY154615	B/Brisbane/119/2011	2011-10-19	Australia
CY150653	B/Brisbane/12/2007	2007-08-14	Australia
CY153255	B/Brisbane/120/2008	2008-08-18	Australia
CY156935	B/Brisbane/121/2011	2011-10-31	Australia
CY153191	B/Brisbane/122/2008	2008-08-12	Australia
CY156943	B/Brisbane/125/2011	2011-11-18	Australia
CY155055	B/Brisbane/13/2004	2004-09-28	Australia
CY152575	B/Brisbane/13/2006	2006-07-24	Australia
CY156439	B/Brisbane/13/2008	2008-05-01	Australia
CY153919	B/Brisbane/13/2011	2011-02-28	Australia
CY153087	B/Brisbane/138/2008	2008-08-01	Australia
CY155031	B/Brisbane/14/2004	2004-09-23	Australia
CY152583	B/Brisbane/14/2006	2006-07-28	Australia
CY150678	B/Brisbane/14/2007	2007-09-03	Australia
CY156471	B/Brisbane/14/2008	2008-06-04	Australia
CY153279	B/Brisbane/146/2008	2008-08-20	Australia
CY151934	B/Brisbane/15/2005	2005-07-21	Australia
CY149938	B/Brisbane/15/2007	2007-08-20	Australia
CY153935	B/Brisbane/15/2011	2011-03-09	Australia
CY156151	B/Brisbane/16/2007	2007-09-06	Australia
CY153639	B/Brisbane/16/2010	2010-09-27	Australia
CY156767	B/Brisbane/162/2008	2008-08-21	Australia
CY153431	B/Brisbane/163/2008	2008-10-04	Australia
CY156887	B/Brisbane/164/2008	2008-09-30	Australia
CY152607	B/Brisbane/17/2006	2006-08-03	Australia
CY156479	B/Brisbane/17/2008	2008-06-11	Australia
CY153367	B/Brisbane/171/2008	2008-09-04	Australia
CY155175	B/Brisbane/18/2004	2004-10-22	Australia
CY156183	B/Brisbane/18/2007	2007-09-11	Australia
CY154015	B/Brisbane/18/2011	2011-05-25	Australia
CY155191	B/Brisbane/19/2004	2004-10-28	Australia
CY151982	B/Brisbane/19/2005	2005-07-31	Australia
CY156215	B/Brisbane/19/2007	2007-09-17	Australia
CY154855	B/Brisbane/2/2004	2004-09-06	Australia
CY152287	B/Brisbane/2/2006	2006-02-23	Australia
CY149922	B/Brisbane/2/2007	2007-02-06	Australia
CY156407	B/Brisbane/2/2008	2008-02-02	Australia
CY153487	B/Brisbane/2/2010	2010-08-11	Australia
CY153863	B/Brisbane/2/2011	2011-01-04	Australia
CY155223	B/Brisbane/20/2004	2004-12-01	Australia
CY149946	B/Brisbane/20/2007	2007-08-31	Australia
CY151214	B/Brisbane/21/2002	2002-06-24	Australia
CY155231	B/Brisbane/21/2004	2004-12-29	Australia
CY149954	B/Brisbane/22/2007	2007-09-12	Australia
CY156527	B/Brisbane/22/2008	2008-07-02	Australia
CY152615	B/Brisbane/23/2006	2006-08-08	Australia
CY156255	B/Brisbane/23/2007	2007-10-01	Australia
CY156295	B/Brisbane/24/2007	2007-10-19	Australia
CY153719	B/Brisbane/24/2010	2010-10-11	Australia
CY151134	B/Brisbane/25/2002	2002-06-17	Australia
CY156335	B/Brisbane/25/2007	2007-10-29	Australia
CY156319	B/Brisbane/26/2007	2007-10-27	Australia
CY150247	B/Brisbane/26/2010	2010-10-17	Australia
CY151126	B/Brisbane/27/2002	2002-06-14	Australia
CY156343	B/Brisbane/27/2007	2007-11-02	Australia
CY156351	B/Brisbane/28/2007	2007-11-24	Australia
CY153767	B/Brisbane/28/2010	2010-10-28	Australia
CY156359	B/Brisbane/29/2007	2007-12-10	Australia
CY154063	B/Brisbane/29/2011	2011-06-14	Australia
CY150934	B/Brisbane/3/2002	2002-05-20	Australia
CY155783	B/Brisbane/3/2006	2006-05-04	Australia
CY150694	B/Brisbane/3/2008	2008-02-29	Australia
CY151198	B/Brisbane/30/2002	2002-06-21	Australia
CY156591	B/Brisbane/30/2008	2008-07-21	Australia
CY152647	B/Brisbane/31/2006	2006-08-16	Australia
CY156391	B/Brisbane/31/2007	2007-12-28	Australia
CY153775	B/Brisbane/31/2010	2010-11-03	Australia
CY018706	B/Brisbane/32/2002	2002-07-02	Australia
CY156383	B/Brisbane/32/2007	2007-12-27	Australia
CY154031	B/Brisbane/32/2011	2011-06-06	Australia
CY153791	B/Brisbane/33/2010	2010-11-11	Australia
CY152006	B/Brisbane/36/2005	2005-08-05	Australia
CY150264	B/Brisbane/37/2010	2010-11-30	Australia
CY152671	B/Brisbane/38/2006	2006-08-20	Australia
CY153823	B/Brisbane/38/2010	2010-12-14	Australia
CY151334	B/Brisbane/39/2002	2002-07-11	Australia
CY150974	B/Brisbane/4/2002	2002-05-24	Australia
CY154895	B/Brisbane/4/2004	2004-09-11	Australia
CY155791	B/Brisbane/4/2006	2006-05-04	Australia
CY152815	B/Brisbane/4/2007	2007-03-29	Australia
CY153879	B/Brisbane/4/2011	2011-01-19	Australia
CY150552	B/Brisbane/40/2005	2005-08-06	Australia
CY150774	B/Brisbane/40/2008	2008-07-17	Australia
CY152623	B/Brisbane/41/2006	2006-08-12	Australia
CY153847	B/Brisbane/41/2010	2010-12-18	Australia
CY152703	B/Brisbane/43/2006	2006-08-25	Australia
CY152711	B/Brisbane/44/2006	2006-08-27	Australia
CY149978	B/Brisbane/45/2008	2008-07-10	Australia
CY151374	B/Brisbane/47/2002	2002-07-16	Australia
CY156631	B/Brisbane/48/2008	2008-07-29	Australia
CY151070	B/Brisbane/5/2002	2002-06-10	Australia
CY155039	B/Brisbane/5/2004	2004-09-23	Australia
CY155799	B/Brisbane/5/2006	2006-05-06	Australia
CY152823	B/Brisbane/5/2007	2007-06-24	Australia
CY156415	B/Brisbane/5/2008	2008-03-04	Australia
CY151390	B/Brisbane/52/2002	2002-07-18	Australia
CY150336	B/Brisbane/54/2011	2011-07-04	Australia
CY155663	B/Brisbane/58/2005	2005-08-29	Australia
CY151750	B/Brisbane/6/2005	2005-06-19	Australia
CY150199	B/Brisbane/6/2010	2010-09-03	Australia
CY153895	B/Brisbane/6/2011	2011-02-05	Australia
CY099543	B/Brisbane/60-1/2010	2010-10-07	Australia
CY098875	B/Brisbane/60-10/2010	2010-09-29	Australia
CY099926	B/Brisbane/60-11/2010	2010-10-05	Australia
CY099575	B/Brisbane/60-12/2010	2010-10-09	Australia
CY100406	B/Brisbane/60-2/2010	2010-11-09	Australia
CY099551	B/Brisbane/60-3/2010	2010-11-23	Australia
CY100414	B/Brisbane/60-5/2010	2010-12-01	Australia
CY100422	B/Brisbane/60-6/2010	2010-09-13	Australia
CY099567	B/Brisbane/60-7/2010	2010-09-15	Australia
CY098860	B/Brisbane/60-8/2010	2010-09-28	Australia
CY098867	B/Brisbane/60-9/2010	2010-10-28	Australia
CY152150	B/Brisbane/60/2005	2005-08-31	Australia
CY115156	B/Brisbane/60/2008	2008--	Australia
KC866602	B/Brisbane/60/2008	2008--	Australia
CY152735	B/Brisbane/63/2006	2006-09-03	Australia
CY154215	B/Brisbane/64/2011	2011-07-18	Australia
CY152078	B/Brisbane/65/2005	2005-08-17	Australia
CY152719	B/Brisbane/67/2006	2006-08-29	Australia
CY151078	B/Brisbane/7/2002	2002-06-11	Australia
CY154919	B/Brisbane/7/2004	2004-09-14	Australia
CY152855	B/Brisbane/7/2007	2007-07-20	Australia
CY150344	B/Brisbane/70/2011	2011-07-26	Australia
CY151510	B/Brisbane/72/2002	2002-08-16	Australia
CY151550	B/Brisbane/74/2002	2002-08-29	Australia
CY152743	B/Brisbane/74/2006	2006-09-08	Australia
CY154351	B/Brisbane/76/2011	2011-08-08	Australia
CY152759	B/Brisbane/77/2006	2006-09-14	Australia
CY153095	B/Brisbane/79/2008	2008-08-02	Australia
CY151094	B/Brisbane/8/2002	2002-06-13	Australia
CY154967	B/Brisbane/8/2004	2004-09-17	Australia
CY152495	B/Brisbane/8/2006	2006-07-04	Australia
CY150616	B/Brisbane/8/2007	2007-07-31	Australia
CY153559	B/Brisbane/8/2010	2010-09-10	Australia
CY156647	B/Brisbane/80/2008	2008-07-31	Australia
CY152767	B/Brisbane/84/2006	2006-09-21	Australia
CY152198	B/Brisbane/85/2005	2005-09-09	Australia
CY156695	B/Brisbane/86/2008	2008-08-10	Australia
CY156023	B/Brisbane/9/2007	2007-07-31	Australia
CY153551	B/Brisbane/9/2010	2010-09-08	Australia
CY152166	B/Brisbane/90/2005	2005-09-06	Australia
CY152775	B/Brisbane/90/2006	2006-09-26	Australia
CY155719	B/Brisbane/93/2005	2005-09-15	Australia
CY152791	B/Brisbane/93/2006	2006-10-05	Australia
CY154439	B/Brisbane/93/2011	2011-08-28	Australia
CY154423	B/Brisbane/94/2011	2011-08-22	Australia
CY155727	B/Brisbane/95/2005	2005-09-21	Australia
CY152807	B/Brisbane/95/2006	2006-12-22	Australia
CY152206	B/Brisbane/97/2005	2005-09-12	Australia
CY018850	B/California/01/1995	1995--	USA
CY019696	B/California/02/1994	1994-12-13	USA
CY022242	B/California/02/1995	1995-02-16	USA
CY098912	B/California/NHRC0001/2004	2004-12-23	USA
CY099495	B/California/NHRC0001/2005	2005-01-25	USA
CY099383	B/California/NHRC0001/2006	2006-03-29	USA
CY099503	B/California/NHRC0002/2005	2005-01-25	USA
CY099479	B/California/NHRC0004/2003	2003-03-06	USA
CY099535	B/California/NHRC0004/2006	2006-02-28	USA
CY099487	B/California/NHRC0005/2003	2003-03-10	USA
CY099886	B/California/NHRC0005/2005	2005-01-18	USA
CY099894	B/California/NHRC0006/2005	2005-01-21	USA
CY099527	B/California/NHRC0006/2006	2006-02-21	USA
CY098920	B/California/NHRC0007/2005	2005-02-11	USA
CY099902	B/California/NHRC0008/2005	2005-02-22	USA
CY018490	B/Canada/16188/2000	2000-11-23	Canada
CY022226	B/Chantaburi/218/2003	2003-07-26	Thailand
FJ461684	B/Cheongju/411/2008	2008-02-19	SouthKorea
AF102011	B/Chiba/447/98	1998--	Japan
CY172116	B/Chicago/YGB_04001/2012	2012-11-13	USA
CY172124	B/Chicago/YGB_04003/2012	2012-12-26	USA
CY172132	B/Chicago/YGB_04004/2012	2012-12-31	USA
CY172140	B/Chicago/YGB_04006/2013	2013-01-03	USA
CY172148	B/Chicago/YGB_04007/2013	2013-02-06	USA
CY172156	B/Chicago/YGB_04008/2013	2013-02-07	USA
CY172164	B/Chicago/YGB_04011/2013	2013-02-20	USA
CY019584	B/Chile/3162/2002	2002-03-14	Chile
CY155879	B/Christchurch/1/2007	2007-01-25	NewZealand
CY153455	B/Christchurch/1/2010	2010-06-30	NewZealand
CY153463	B/Christchurch/1001/2010	2010-07-31	NewZealand
CY155919	B/Christchurch/1002/2007	2007-04-13	NewZealand
CY154119	B/Christchurch/101/2011	2011-06-30	NewZealand
CY150109	B/Christchurch/104/2008	2008-08-28	NewZealand
CY151526	B/Christchurch/118/2002	2002-08-22	NewZealand
CY151542	B/Christchurch/119/2002	2002-08-28	NewZealand
CY151814	B/Christchurch/120/2005	2005-07-01	NewZealand
CY152847	B/Christchurch/16/2007	2007-07-16	NewZealand
CY150159	B/Christchurch/179/2008	2008-09-19	NewZealand
CY155983	B/Christchurch/18/2007	2007-07-18	NewZealand
CY150028	B/Christchurch/18/2008	2008-08-03	NewZealand
CY150424	B/Christchurch/188/2004	2004-09-23	NewZealand
CY150686	B/Christchurch/2/2008	2008-01-19	NewZealand
CY150608	B/Christchurch/200/2007	2007-06-30	NewZealand
CY151926	B/Christchurch/209/2005	2005-07-20	NewZealand
CY154719	B/Christchurch/241/2004	2004-01-07	NewZealand
CY154727	B/Christchurch/242/2004	2004-01-07	NewZealand
CY155623	B/Christchurch/254/2005	2005-08-23	NewZealand
CY149833	B/Christchurch/263/2005	2005-08-26	NewZealand
CY151606	B/Christchurch/281/2004	2004-10-12	NewZealand
CY155159	B/Christchurch/287/2004	2004-10-19	NewZealand
CY155095	B/Christchurch/289/2004	2004-10-03	NewZealand
CY150790	B/Christchurch/29/2008	2008-07-29	NewZealand
CY150758	B/Christchurch/3/2008	2008-06-25	NewZealand
CY154839	B/Christchurch/33/2004	2004-08-30	NewZealand
CY155167	B/Christchurch/335/2004	2004-10-21	NewZealand
CY150448	B/Christchurch/346/2004	2004-11-02	NewZealand
CY151694	B/Christchurch/35/2005	2005-06-05	NewZealand
CY150496	B/Christchurch/38/2005	2005-06-05	NewZealand
CY150456	B/Christchurch/402/2004	2004-11-18	NewZealand
CY156079	B/Christchurch/42/2007	2007-08-17	NewZealand
CY154399	B/Christchurch/42/2011	2011-08-17	NewZealand
CY150669	B/Christchurch/54/2007	2007-08-23	NewZealand
CY154743	B/Christchurch/6/2004	2004-07-18	NewZealand
CY150741	B/Christchurch/6/2008	2008-06-11	NewZealand
CY156119	B/Christchurch/63/2007	2007-08-30	NewZealand
CY151758	B/Christchurch/71/2005	2005-06-21	NewZealand
CY150488	B/Christchurch/8/2005	2005-04-12	NewZealand
CY151318	B/Christchurch/84/2002	2002-07-10	NewZealand
CY151462	B/Christchurch/86/2002	2002-08-05	NewZealand
CY156207	B/Christchurch/86/2007	2007-09-13	NewZealand
CY151486	B/Christchurch/90/2002	2002-08-10	NewZealand
CY156247	B/Christchurch/98/2007	2007-10-01	NewZealand
CY150822	B/Christchurch/99/2008	2008-08-25	NewZealand
CY018514	B/Colorado/04/2004	2004-11-09	USA
CY018746	B/Colorado/13/2004	2004-12-14	USA
CY018858	B/Connecticut/02/1995	1995-01-05	USA
CY018810	B/Connecticut/07/1993	1993-01-26	USA
CY019640	B/Cordoba/2979/1991	1991-06-13	Argentina
CY019632	B/Czechoslovakia/69/1990	1990--	CzechRepublic
CY151422	B/Dunedin/1/2002	2002-07-22	NewZealand
CY018394	B/Egypt/2040/2004	2004-04-27	Egypt
CY115276	B/England/145/2008	2008--	UnitedKingdom
CY018402	B/Florida/02/1998	1998-11-11	USA
CY018370	B/Florida/02/2006	2006-01-09	USA
CY033881	B/Florida/4/2006	2006--	USA
CY033857	B/Florida/7/2004	2004--	USA
CY030574	B/Florida/UR06-0001/2006	2006-11-13	USA
CY030772	B/Florida/UR06-0002/2006	2006-11-15	USA
CY030582	B/Florida/UR06-0003/2006	2006-11-16	USA
CY022250	B/Florida/UR06-0006/2006	2006-11-27	USA
CY115292	B/FujianGulou/1272/2008	2008--	China
JQ034230	B/Georgia/01/2011	2011-01-01	USA
CY018410	B/Georgia/02/1998	1998-11-28	USA
CY018586	B/Georgia/04/1998	1998--	USA
CY019488	B/Georgia/09/2005	2005-02-14	USA
CY099870	B/Georgia/NHRC0001/2001	2001-01-09	USA
CY099439	B/Georgia/NHRC0001/2003	2003-01-16	USA
CY099391	B/Georgia/NHRC0001/2006	2006-05-29	USA
AF102012	B/Guangdong/05/94	1994--	China
AF102013	B/Guangdong/08/93	1993--	China
EU305613	B/Guangzhou/01/2007	2007-07-12	China
LC032928	B/Gunma/13G020/2014	2014-03-18	Japan
LC032936	B/Gunma/13G022/2014	2014-03-05	Japan
LC032960	B/Gunma/13G027/2014	2014-03-18	Japan
LC032952	B/Gunma/13G028/2014	2014-03-20	Japan
AF102014	B/Harbin/7/1994	1994--	China
AF170570	B/Harbin/7/1994	1994--	China
CY040446	B/Harbin/7/1994	1994--	China
KT283450	B/Hawaii/04/2014	2014-03-19	USA
CY019512	B/Hawaii/10/2001	2001-05-09	USA
CY018466	B/Hawaii/11/2004	2004-06-14	USA
CY018522	B/Hawaii/13/2004	2004-06-21	USA
CY033865	B/Hawaii/33/2004	2004--	USA
CY098904	B/Hawaii/NHRC0001/2003	2003-01-19	USA
AF102015	B/Henan/22/97	1997--	China
LC033008	B/Hokkaido/13H025/2014	2014-02-04	Japan
LC033016	B/Hokkaido/13H045/2014	2014-02-14	Japan
LC033024	B/Hokkaido/13H068/2014	2014-03-04	Japan
LC033032	B/Hokkaido/13H080/2014	2014-03-17	Japan
CY018818	B/HongKong/02/1993	1993-02-15	HongKong
CY018794	B/HongKong/03/1992	1992-03-23	HongKong
DQ508920	B/HongKong/05/1972	1972--	HongKong
CY018634	B/HongKong/06/2001	2001-01-08	HongKong
CY019560	B/HongKong/1115/2002	2002-01-15	HongKong
CY018642	B/HongKong/123/2001	2001-02-23	HongKong
CY018866	B/HongKong/1351/2002	2002-01-17	HongKong
CY018690	B/HongKong/1434/2002	2002-01-18	HongKong
CY018674	B/HongKong/167/2002	2002-01-03	HongKong
CY018778	B/HongKong/22/1989	1989-11-02	HongKong
CY115196	B/HongKong/259/2010	2010--	HongKong
CY019600	B/HongKong/28/2001	2001-01-22	HongKong
CY018666	B/HongKong/310/2004	2004-11-24	HongKong
CY018738	B/HongKong/310/2004	2004-11-24	HongKong
AY504609	B/HongKong/330/2001	2001--	HongKong
CY018714	B/HongKong/330/2001	2001-04-09	HongKong
CY018498	B/HongKong/542/2000	2000-07-20	HongKong
CY018458	B/HongKong/553a/2003	2003-03-31	HongKong
CY018506	B/HongKong/557/2000	2000-10-04	HongKong
CY018554	B/HongKong/70/1996	1996--	HongKong
EF456779	B/HongKong/8/1973	1973--	HongKong
AY582033	B/Houston/1/91	1991--	USA
CY018098	B/Houston/B15/1999	1999-02-12	USA
CY018028	B/Houston/B56/1997	1997-01-27	USA
CY019442	B/Houston/B57/1997	1997-02-10	USA
CY019463	B/Houston/B60/1997	1997-02-25	USA
CY018044	B/Houston/B63/1997	1997-03-05	USA
CY018051	B/Houston/B65/1998	1998-05-04	USA
CY018106	B/Houston/B66/2000	2000-03-10	USA
CY018114	B/Houston/B67/2000	2000-03-22	USA
CY018122	B/Houston/B68/2000	2000-04-16	USA
CY018154	B/Houston/B69/2002	2002-03-21	USA
CY018162	B/Houston/B70/2002	2002-03-22	USA
CY018170	B/Houston/B71/2002	2002-02-23	USA
CY018306	B/Houston/B720/2004	2004-12-28	USA
CY018178	B/Houston/B74/2002	2002-03-18	USA
CY018314	B/Houston/B745/2005	2005-01-03	USA
CY018186	B/Houston/B75/2002	2002-03-20	USA
CY018322	B/Houston/B756/2005	2005-01-04	USA
CY018194	B/Houston/B77/2002	2002-03-21	USA
CY018330	B/Houston/B787/2005	2005-01-06	USA
CY018258	B/Houston/B79/2003	2003--	USA
CY018266	B/Houston/B81/2003	2003-01-16	USA
CY018274	B/Houston/B84/2003	2003-01-15	USA
CY018338	B/Houston/B846/2005	2005-01-12	USA
CY018346	B/Houston/B850/2005	2005-01-12	USA
CY018282	B/Houston/B86/2003	2003-01-21	USA
CY018290	B/Houston/B87/2003	2003-01-19	USA
CY018298	B/Houston/B88/2003	2003-01-17	USA
CY115388	B/Hubei-Wujiagang/158/2009	2009--	China
AF102016	B/Ibaraki/2/85	1985--	Japan
CY019504	B/Illinois/13/2005	2005-02-03	USA
CY018754	B/Illinois/47/2005	2005-03-07	USA
CY099431	B/Illinois/NHRC0001/2003	2003-02-24	USA
CY099375	B/Illinois/NHRC0001/2006	2006-02-22	USA
CY030780	B/Illinois/UR06-0016/2007	2007-01-02	USA
CY037420	B/Illinois/UR06-0516/2007	2007-03-05	USA
CY019720	B/Indiana/01/1995	1995--	USA
CY019568	B/Iowa/03/2002	2002-03-19	USA
LC033392	B/Isahaya/13I004/2014	2014-03-04	Japan
KP976410	B/Jiangsu/01/2015	2015-02-05	China
CY033849	B/Jiangsu/10/2003	2003--	China
CY033833	B/Jilin/20/2003	2003--	China
CY018618	B/Johannesburg/05/1999	1999--	SouthAfrica
CY019704	B/Johannesburg/06/1994	1994--	SouthAfrica
CY019544	B/Johannesburg/69/2001	2001-06-12	SouthAfrica
CY098956	B/Kansas/UR06-0385/2007	2007-02-21	USA
CY018434	B/Kouchi/193/1999	1999-02-02	Japan
LC032896	B/Kyoto/13K014/2014	2014-01-24	Japan
AF102017	B/Lee/1940	1940--	USA
DQ792904	B/Lee/1940	1940--	USA
DQ792896	B/Lee/1940	1940--	USA
CY115116	B/Lee/1940	1940--	USA
CY022234	B/Lisbon/02/1994	1994-10-26	Portugal
AY582044	B/LosAngeles/1/2002	2002--	USA
KC813731	B/Maine/05/2011	2011-03-08	USA
CY119551	B/Malaysia/06535/1995	1995-04-18	Malaysia
CY118288	B/Malaysia/10815/1999	1999-01-25	Malaysia
CY119559	B/Malaysia/10837/1996	1996-09-19	Malaysia
CY119567	B/Malaysia/10928/1996	1996-10-05	Malaysia
CY119575	B/Malaysia/10941/1999	1999-02-09	Malaysia
CY119583	B/Malaysia/11087/1996	1996-11-01	Malaysia
CY119591	B/Malaysia/11169/1999	1999-03-09	Malaysia
CY119599	B/Malaysia/11185/1996	1996-11-16	Malaysia
CY119639	B/Malaysia/11721/1999	1999-03-25	Malaysia
CY118304	B/Malaysia/13370/1999	1999-12-29	Malaysia
CY119663	B/Malaysia/13494/2000	2000-01-20	Malaysia
CY118296	B/Malaysia/13624/2000	2000-02-14	Malaysia
CY119615	B/Malaysia/13693/2000	2000-02-23	Malaysia
CY119631	B/Malaysia/15048/1998	1998-02-01	Malaysia
CY118360	B/Malaysia/1710547/2007	2007-01-19	Malaysia
CY119863	B/Malaysia/1723975/2007	2007-02-05	Malaysia
CY119871	B/Malaysia/1749254/2007	2007-03-20	Malaysia
CY119879	B/Malaysia/1749284/2007	2007-03-20	Malaysia
CY118368	B/Malaysia/1749642/2007	2007-03-21	Malaysia
CY119887	B/Malaysia/1751951/2007	2007-03-25	Malaysia
CY119895	B/Malaysia/1759914/2007	2007-04-06	Malaysia
CY119903	B/Malaysia/1776305/2007	2007-05-06	Malaysia
CY119911	B/Malaysia/1781325/2007	2007-05-14	Malaysia
CY120043	B/Malaysia/1814277/2007	2007-07-06	Malaysia
CY119919	B/Malaysia/1818085/2007	2007-07-13	Malaysia
CY119935	B/Malaysia/1819373/2007	2007-07-16	Malaysia
CY118376	B/Malaysia/1820237/2007	2007-07-17	Malaysia
CY118383	B/Malaysia/1822191/2007	2007-07-20	Malaysia
CY118391	B/Malaysia/1829782/2007	2007-08-02	Malaysia
CY118399	B/Malaysia/1875091/2007	2007-10-17	Malaysia
CY119951	B/Malaysia/1887865/2007	2007-11-07	Malaysia
CY118407	B/Malaysia/1887872/2007	2007-11-07	Malaysia
CY119967	B/Malaysia/1892514/2007	2007-11-15	Malaysia
CY119975	B/Malaysia/1895275/2007	2007-11-20	Malaysia
CY118415	B/Malaysia/1896500/2007	2007-11-22	Malaysia
CY119991	B/Malaysia/1917686/2007	2007-12-28	Malaysia
CY119999	B/Malaysia/1918984/2007	2007-12-31	Malaysia
CY120034	B/Malaysia/24157/2003	2003-01-29	Malaysia
CY119671	B/Malaysia/24296/2003	2003-02-18	Malaysia
CY119679	B/Malaysia/24651/2003	2003-03-31	Malaysia
CY040454	B/Malaysia/2506/2004	2004--	Malaysia
CY038292	B/Malaysia/2506/2004	2004--	Malaysia
CY119695	B/Malaysia/27127/2004	2004-01-24	Malaysia
CY119703	B/Malaysia/29570/2004	2004-08-26	Malaysia
CY119943	B/Malaysia/30/2007	2007-11-06	Malaysia
CY119711	B/Malaysia/30238/2004	2004-11-22	Malaysia
CY118312	B/Malaysia/30383/2004	2004-12-10	Malaysia
CY119719	B/Malaysia/30397/2004	2004-12-22	Malaysia
CY119727	B/Malaysia/30474/2004	2004-12-22	Malaysia
CY119735	B/Malaysia/30552/2004	2004-12-31	Malaysia
CY119743	B/Malaysia/30589/2005	2005-01-05	Malaysia
CY119751	B/Malaysia/30743/2005	2005-01-28	Malaysia
CY119759	B/Malaysia/31529/2005	2005-05-14	Malaysia
CY119767	B/Malaysia/31752/2005	2005-06-14	Malaysia
CY119775	B/Malaysia/33021/2005	2005-11-17	Malaysia
CY118328	B/Malaysia/33076/2005	2005-11-24	Malaysia
CY118320	B/Malaysia/33125/2005	2005-11-20	Malaysia
CY119783	B/Malaysia/33271/2005	2005-12-19	Malaysia
CY119791	B/Malaysia/33772/2006	2006-02-21	Malaysia
CY119799	B/Malaysia/33808/2006	2006-02-24	Malaysia
CY118336	B/Malaysia/33830/2006	2006-02-27	Malaysia
CY119807	B/Malaysia/33922/2006	2006-02-08	Malaysia
CY118344	B/Malaysia/33938/2006	2006-02-20	Malaysia
CY119823	B/Malaysia/33951/2006	2006-03-13	Malaysia
CY119831	B/Malaysia/34079/2006	2006-03-23	Malaysia
CY119839	B/Malaysia/34094/2006	2006-03-24	Malaysia
CY099790	B/Managua/1250.02/2010	2010-07-08	Nicaragua
CY100766	B/Managua/1504.03/2010	2010-08-20	Nicaragua
CY099782	B/Managua/164.02/2010	2010-07-26	Nicaragua
CY099806	B/Managua/1873.01/2010	2010-06-15	Nicaragua
CY100662	B/Managua/2037.01/2010	2010-08-28	Nicaragua
CY124969	B/Managua/2056.03/2008	2008-08-07	Nicaragua
CY099814	B/Managua/2630.01/2010	2010-08-29	Nicaragua
CY124873	B/Managua/2650.02/2008	2008-05-31	Nicaragua
CY124921	B/Managua/274.02/2008	2008-06-20	Nicaragua
CY101017	B/Managua/278.01/2010	2010-08-07	Nicaragua
CY124857	B/Managua/2941.01/2008	2008-02-26	Nicaragua
CY099822	B/Managua/3323.01/2010	2010-08-25	Nicaragua
CY124929	B/Managua/3342.01/2008	2008-06-23	Nicaragua
CY124937	B/Managua/3387.03/2008	2008-06-29	Nicaragua
CY124945	B/Managua/3425.01/2008	2008-07-04	Nicaragua
CY124889	B/Managua/36.01/2008	2008-06-09	Nicaragua
CY124913	B/Managua/3640.01/2008	2008-06-18	Nicaragua
CY038340	B/Managua/3759.01/2008	2008-06-04	Nicaragua
CY101033	B/Managua/4015.05/2010	2010-08-30	Nicaragua
CY101041	B/Managua/4426.04/2010	2010-08-17	Nicaragua
CY100686	B/Managua/4437.01/2010	2010-10-02	Nicaragua
CY124953	B/Managua/4498.01/2008	2008-07-07	Nicaragua
CY040438	B/Managua/4577.01/2008	2008-06-02	Nicaragua
CY040430	B/Managua/4705.02/2008	2008-04-21	Nicaragua
CY101049	B/Managua/4755.01/2010	2010-07-19	Nicaragua
CY100702	B/Managua/4772.01/2010	2010-10-08	Nicaragua
CY038348	B/Managua/4787.01/2008	2008-03-04	Nicaragua
CY038332	B/Managua/4847.02/2008	2008-05-27	Nicaragua
CY101055	B/Managua/4880.07/2010	2010-08-18	Nicaragua
CY099846	B/Managua/4942.04/2010	2010-09-17	Nicaragua
CY100726	B/Managua/5454.02/2010	2010-07-04	Nicaragua
CY099854	B/Managua/5590.04/2010	2010-06-04	Nicaragua
CY100742	B/Managua/5839.01/2010	2010-09-04	Nicaragua
CY101079	B/Managua/5926.01/2010	2010-07-20	Nicaragua
CY106565	B/Managua/6006.03/2010	2010-08-05	Nicaragua
CY124881	B/Managua/921.01/2008	2008-06-06	Nicaragua
JN899462	B/Maryland/03/2009	2009-03-20	USA
AY582041	B/Maryland/1/2001	2001--	USA
AY260944	B/Memphis/12/97	1997--	USA
AY582045	B/Memphis/13/2003	2003--	USA
AY582032	B/Memphis/3/89	1989--	USA
AY582034	B/Memphis/5/93	1993--	USA
CY018450	B/Mexico/84/2000	2000-03-10	Mexico
JN899469	B/Michigan/01/2009	2009-04-04	USA
KJ532248	B/Michigan/02/2013	2013-12-11	USA
CY018378	B/Michigan/04/2006	2006-04-04	USA
AF102018	B/Mie/01/1993	1993--	Japan
CY018826	B/Mie/01/1993	1993--	Japan
CY030590	B/Mississippi/UR06-0031/2007	2007-01-16	USA
CY037380	B/Mississippi/UR06-0317/2007	2007-02-15	USA
CY030638	B/Mississippi/UR06-0340/2007	2007-02-19	USA
CY030820	B/Mississippi/UR06-0345/2007	2007-02-19	USA
CY030646	B/Mississippi/UR06-0348/2007	2007-02-20	USA
CY098936	B/Mississippi/UR06-0408/2007	2007-02-23	USA
CY030654	B/Mississippi/UR06-0409/2007	2007-02-23	USA
CY030678	B/Mississippi/UR06-0446/2007	2007-02-27	USA
CY037404	B/Mississippi/UR06-0477/2007	2007-03-01	USA
CY037412	B/Mississippi/UR06-0492/2007	2007-03-02	USA
CY030702	B/Mississippi/UR06-0550/2007	2007-03-08	USA
CY030710	B/Mississippi/UR06-0551/2007	2007-03-08	USA
KC813987	B/Missouri/03/2011	2011-03-01	USA
CY099415	B/Missouri/NHRC0001/2001	2001-01-19	USA
CY099447	B/Missouri/NHRC0001/2003	2003-03-04	USA
CY098896	B/Missouri/NHRC0001/2005	2005-03-01	USA
CY099934	B/Missouri/NHRC0001/2006	2006-04-26	USA
CY018698	B/Moscow/16/2002	2002-02-22	Russia
LC033344	B/Nagasaki/13N035/2014	2014-01-29	Japan
LC033352	B/Nagasaki/13N052/2014	2014-02-17	Japan
LC033376	B/Nagasaki/13N070/2014	2014-02-17	Japan
AY582039	B/Nanchang/2/97	1997--	China
AY582035	B/Nanchang/560a/94	1994--	China
AY582036	B/Nanchang/560b/94	1994--	China
AY582040	B/Nanchang/6/98	1998--	China
AY582037	B/Nanchang/630/94	1994--	China
AY582042	B/Nebraska/1/2001	2001--	USA
AY582043	B/Nebraska/2/2001	2001--	USA
CY019528	B/Nepal/1331/2005	2005-07-13	Nepal
KC813695	B/Nevada/11/2011	2011-03-14	USA
KC813699	B/Nevada/12/2011	2011-03-14	USA
KM063781	B/NewHampshire/01/2014	2014-01-20	USA
CY099471	B/NewJersey/NHRC0001/2005	2005-05-16	USA
CY173926	B/NewYork/1000/1993	1993-02-02	USA
CY173934	B/NewYork/1001/1993	1993-02-25	USA
CY173942	B/NewYork/1002/1993	1993-03-02	USA
CY173950	B/NewYork/1003/1993	1993-03-11	USA
CY173958	B/NewYork/1004/1995	1995-01-30	USA
CY173966	B/NewYork/1005/1995	1995-02-10	USA
CY173974	B/NewYork/1006/1995	1995-02-10	USA
CY173982	B/NewYork/1007/1995	1995-02-07	USA
CY173998	B/NewYork/1009/1995	1995-02-16	USA
CY174006	B/NewYork/1010/1995	1995-02-22	USA
CY174014	B/NewYork/1011/1995	1995-02-22	USA
CY174022	B/NewYork/1012/1995	1995-03-02	USA
CY174030	B/NewYork/1013/1995	1995-03-01	USA
CY174038	B/NewYork/1014/1996	1996-03-26	USA
CY174062	B/NewYork/1017/1997	1997-02-09	USA
CY174078	B/NewYork/1019/1999	1999-03-02	USA
CY174086	B/NewYork/1020/1999	1999--	USA
CY174094	B/NewYork/1021/1999	1999--	USA
CY174102	B/NewYork/1022/2000	2000-12-29	USA
CY174110	B/NewYork/1023/2001	2001-01-02	USA
CY174118	B/NewYork/1024/2001	2001-01-05	USA
CY174126	B/NewYork/1025/2001	2001-01-04	USA
CY174134	B/NewYork/1026/2001	2001-01-11	USA
CY174142	B/NewYork/1027/2001	2001-01-15	USA
CY174150	B/NewYork/1028/2001	2001-01-15	USA
CY174166	B/NewYork/1030/2001	2001-01-16	USA
CY174174	B/NewYork/1031/2001	2001-01-22	USA
CY174182	B/NewYork/1032/2001	2001-01-23	USA
CY174190	B/NewYork/1033/2001	2001-01-24	USA
CY174206	B/NewYork/1035/2001	2001-02-05	USA
CY174214	B/NewYork/1036/2001	2001-01-31	USA
CY174222	B/NewYork/1037/2001	2001-02-07	USA
CY174238	B/NewYork/1039/2001	2001-02-07	USA
CY174246	B/NewYork/1040/2001	2001-02-20	USA
CY174254	B/NewYork/1041/2001	2001-02-15	USA
CY174262	B/NewYork/1043/2001	2001-02-27	USA
CY174278	B/NewYork/1046/2001	2001-03-08	USA
CY174286	B/NewYork/1047/2001	2001-03-12	USA
CY174294	B/NewYork/1048/2002	2002-01-29	USA
CY174302	B/NewYork/1049/2002	2002-03-04	USA
CY174310	B/NewYork/1050/2002	2002-03-11	USA
CY174318	B/NewYork/1051/2002	2002-03-20	USA
CY174326	B/NewYork/1052/2002	2002-04-02	USA
CY174334	B/NewYork/1055/2003	2003-01-29	USA
CY174342	B/NewYork/1056/2003	2003-02-04	USA
CY174350	B/NewYork/1057/2003	2003-02-03	USA
CY174358	B/NewYork/1058/2003	2003-03-11	USA
CY174366	B/NewYork/1059/2003	2003-03-13	USA
CY174382	B/NewYork/1061/2004	2004-11-02	USA
CY174390	B/NewYork/1062/2004	2004-11-23	USA
CY174398	B/NewYork/1063/2004	2004-12-09	USA
CY174414	B/NewYork/1065/2004	2004-12-28	USA
CY174422	B/NewYork/1066/2004	2004-12-29	USA
CY174430	B/NewYork/1067/2004	2004-12-29	USA
CY174438	B/NewYork/1068/2005	2005-01-05	USA
CY174454	B/NewYork/1070/2005	2005-01-29	USA
CY174462	B/NewYork/1072/2005	2005-02-22	USA
CY174470	B/NewYork/1073/2005	2005-02-19	USA
CY174478	B/NewYork/1075/2005	2005-03-21	USA
CY174486	B/NewYork/1078/2005	2005-04-08	USA
CY175110	B/NewYork/1079/2005	2005-02-13	USA
CY175118	B/NewYork/1080/2005	2005-02-21	USA
CY175126	B/NewYork/1081/2005	2005-03-02	USA
CY175134	B/NewYork/1082/2005	2005-03-05	USA
CY173667	B/NewYork/1084/2005	2005-04-04	USA
CY175142	B/NewYork/1085/2005	2005-04-04	USA
CY174494	B/NewYork/1088/2006	2006-03-28	USA
CY174502	B/NewYork/1089/2006	2006-04-06	USA
CY174510	B/NewYork/1090/2006	2006-05-10	USA
CY174518	B/NewYork/1091/2006	2006-05-15	USA
CY174526	B/NewYork/1092/2006	2006-04-01	USA
CY174534	B/NewYork/1093/2006	2006-03-24	USA
CY175150	B/NewYork/1095/2006	2006-04-10	USA
CY173675	B/NewYork/1096/2006	2006-04-21	USA
CY175158	B/NewYork/1098/2006	2006-05-06	USA
CY174542	B/NewYork/1100/2007	2007-01-16	USA
CY174558	B/NewYork/1102/2007	2007-01-17	USA
CY174566	B/NewYork/1104/2007	2007-02-06	USA
CY174574	B/NewYork/1105/2007	2007-02-06	USA
CY174582	B/NewYork/1106/2007	2007-01-25	USA
CY174590	B/NewYork/1107/2007	2007-01-29	USA
CY174598	B/NewYork/1108/2007	2007-02-05	USA
CY174606	B/NewYork/1109/2007	2007-02-07	USA
CY174630	B/NewYork/1112/2007	2007-03-04	USA
CY174638	B/NewYork/1113/2007	2007-03-11	USA
CY174646	B/NewYork/1115/2007	2007-03-18	USA
CY174654	B/NewYork/1116/2007	2007-03-19	USA
CY174662	B/NewYork/1117/2007	2007-03-21	USA
CY174670	B/NewYork/1118/2007	2007-03-24	USA
CY174686	B/NewYork/1120/2007	2007-03-30	USA
CY174694	B/NewYork/1121/2007	2007-03-30	USA
CY174702	B/NewYork/1122/2007	2007-04-11	USA
CY174710	B/NewYork/1123/2007	2007-04-09	USA
CY174718	B/NewYork/1124/2007	2007-05-02	USA
CY175166	B/NewYork/1125/2007	2007-01-29	USA
CY175174	B/NewYork/1126/2007	2007-02-21	USA
CY175182	B/NewYork/1127/2007	2007-02-26	USA
CY174726	B/NewYork/1129/2007	2007-12-05	USA
CY174734	B/NewYork/1130/2007	2007-12-28	USA
CY174742	B/NewYork/1131/2007	2007-12-28	USA
CY174750	B/NewYork/1132/2007	2007-12-28	USA
CY175190	B/NewYork/1133/2007	2007-12-19	USA
CY174758	B/NewYork/1134/2008	2008-01-04	USA
CY174798	B/NewYork/1139/2008	2008-01-14	USA
CY174814	B/NewYork/1142/2008	2008-01-17	USA
CY174830	B/NewYork/1144/2008	2008-01-22	USA
CY174838	B/NewYork/1145/2008	2006-01-23	USA
CY174870	B/NewYork/1150/2008	2008-01-29	USA
CY174878	B/NewYork/1151/2008	2008-01-28	USA
CY174894	B/NewYork/1153/2008	2008-01-29	USA
CY174902	B/NewYork/1154/2008	2008-01-31	USA
CY174910	B/NewYork/1155/2008	2008-02-05	USA
CY174918	B/NewYork/1156/2008	2008-02-04	USA
CY174926	B/NewYork/1157/2008	2008-02-06	USA
CY174934	B/NewYork/1158/2008	2008-02-06	USA
CY174958	B/NewYork/1161/2008	2008-01-23	USA
CY174966	B/NewYork/1162/2008	2008-02-07	USA
CY174974	B/NewYork/1163/2008	2008-02-12	USA
CY174982	B/NewYork/1164/2008	2008-02-19	USA
CY174990	B/NewYork/1165/2008	2008-02-25	USA
CY175030	B/NewYork/1170/2008	2008-02-27	USA
CY175046	B/NewYork/1172/2008	2008-02-28	USA
CY175054	B/NewYork/1173/2008	2008-03-03	USA
CY175070	B/NewYork/1175/2008	2008-03-04	USA
CY175078	B/NewYork/1176/2008	2008-03-06	USA
CY175094	B/NewYork/1178/2008	2008-03-10	USA
CY175102	B/NewYork/1179/2008	2008-03-03	USA
CY175198	B/NewYork/1180/2008	2008-01-01	USA
CY175214	B/NewYork/1182/2008	2008-02-27	USA
CY175238	B/NewYork/1187/2008	2008-03-06	USA
CY175254	B/NewYork/1189/2008	2008-03-16	USA
CY175270	B/NewYork/1191/2008	2008-03-18	USA
CY175286	B/NewYork/1194/2008	2008-04-10	USA
CY175294	B/NewYork/1195/2008	2008-04-16	USA
CY176334	B/NewYork/1196/2007	2007-11-20	USA
CY175302	B/NewYork/1201/2008	2008-11-28	USA
CY175310	B/NewYork/1202/2009	2009-02-02	USA
CY175318	B/NewYork/1203/2009	2009-02-03	USA
CY175326	B/NewYork/1204/2009	2009-02-09	USA
CY175334	B/NewYork/1205/2009	2009-02-09	USA
CY175342	B/NewYork/1206/2009	2009-02-17	USA
CY175350	B/NewYork/1207/2009	2009-02-18	USA
CY175366	B/NewYork/1209/2009	2009-02-23	USA
CY175374	B/NewYork/1210/2009	2009-03-02	USA
CY175382	B/NewYork/1211/2009	2009-03-02	USA
CY175390	B/NewYork/1212/2009	2009-02-19	USA
CY175398	B/NewYork/1213/2009	2009-02-24	USA
CY175406	B/NewYork/1214/2009	2009-02-24	USA
CY175422	B/NewYork/1216/2009	2009-03-05	USA
CY175430	B/NewYork/1217/2009	2009-03-08	USA
CY175438	B/NewYork/1218/2009	2009-03-11	USA
CY175446	B/NewYork/1219/2009	2009-03-16	USA
CY175454	B/NewYork/1220/2009	2009-03-25	USA
CY175462	B/NewYork/1221/2009	2009-02-26	USA
CY175478	B/NewYork/1223/2009	2009-04-28	USA
CY175494	B/NewYork/1225/2009	2009-05-07	USA
CY176350	B/NewYork/1228/2009	2009-02-01	USA
CY176358	B/NewYork/1230/2009	2009-03-12	USA
CY176374	B/NewYork/1232/2009	2009-03-30	USA
CY175502	B/NewYork/1235/2009	2010-02-06	USA
CY175510	B/NewYork/1238/2010	2010-09-29	USA
CY175518	B/NewYork/1239/2010	2010-11-26	USA
CY175526	B/NewYork/1240/2010	2010-12-08	USA
CY175534	B/NewYork/1241/2010	2010--	USA
CY175542	B/NewYork/1242/2010	2010-12-23	USA
CY175550	B/NewYork/1243/2010	2010-12-26	USA
CY175558	B/NewYork/1245/2011	2011-01-10	USA
CY175566	B/NewYork/1246/2011	2011-01-19	USA
CY175574	B/NewYork/1247/2011	2011-01-25	USA
CY175582	B/NewYork/1248/2011	2011-01-25	USA
CY175598	B/NewYork/1250/2011	2011-01-26	USA
CY175606	B/NewYork/1251/2011	2011-01-26	USA
CY175614	B/NewYork/1252/2011	2011-01-26	USA
CY175622	B/NewYork/1253/2011	2011-01-31	USA
CY175630	B/NewYork/1254/2011	2011-01-31	USA
CY175638	B/NewYork/1255/2011	2011-02-02	USA
CY175662	B/NewYork/1260/2011	2011-01-31	USA
CY175670	B/NewYork/1261/2011	2011-02-03	USA
CY175694	B/NewYork/1264/2011	2011-02-02	USA
CY175710	B/NewYork/1266/2011	2011-02-03	USA
CY175718	B/NewYork/1267/2011	2011-02-05	USA
CY175726	B/NewYork/1268/2011	2011-02-06	USA
CY175742	B/NewYork/1270/2011	2011-02-08	USA
CY175750	B/NewYork/1271/2011	2011-02-08	USA
CY175774	B/NewYork/1274/2011	2011-02-12	USA
CY175782	B/NewYork/1275/2011	2011-02-14	USA
CY175806	B/NewYork/1278/2011	2011-02-16	USA
CY175822	B/NewYork/1280/2011	2011-02-27	USA
CY175830	B/NewYork/1282/2011	2011-02-25	USA
CY175838	B/NewYork/1283/2011	2011-02-18	USA
CY175846	B/NewYork/1284/2011	2011-02-18	USA
CY175854	B/NewYork/1285/2011	2011-02-24	USA
CY175862	B/NewYork/1286/2011	2011-03-03	USA
CY175870	B/NewYork/1287/2011	2011-03-06	USA
CY175894	B/NewYork/1290/2011	2011-03-08	USA
CY173732	B/NewYork/1291/2011	2011-03-09	USA
CY175910	B/NewYork/1293/2011	2011-03-14	USA
CY175918	B/NewYork/1295/2011	2011-03-15	USA
CY175926	B/NewYork/1296/2011	2011-03-14	USA
CY175942	B/NewYork/1298/2011	2011-03-20	USA
CY175950	B/NewYork/1300/2011	2011-03-27	USA
CY175958	B/NewYork/1301/2011	2011-04-05	USA
CY175966	B/NewYork/1302/2011	2011-04-06	USA
CY175974	B/NewYork/1303/2011	2011-04-01	USA
CY181454	B/NewYork/1311/2011	2011-01-24	USA
CY181478	B/NewYork/1314/2011	2011-02-15	USA
CY181438	B/NewYork/1315/2011	2011-02-28	USA
CY181486	B/NewYork/1317/2011	2011-03-22	USA
CY175998	B/NewYork/1329/2012	2012-01-14	USA
CY176006	B/NewYork/1331/2012	2012-02-28	USA
CY176022	B/NewYork/1333/2012	2012-02-28	USA
CY176030	B/NewYork/1334/2012	2012-03-06	USA
CY176038	B/NewYork/1335/2012	2012-03-07	USA
CY176046	B/NewYork/1336/2012	2012-03-15	USA
CY176054	B/NewYork/1337/2012	2012-03-15	USA
CY176062	B/NewYork/1338/2012	2012-03-16	USA
CY176070	B/NewYork/1339/2012	2012-03-16	USA
CY176078	B/NewYork/1340/2012	2012-03-17	USA
CY176086	B/NewYork/1341/2012	2012-03-21	USA
CY176094	B/NewYork/1342/2012	2012-03-20	USA
CY176102	B/NewYork/1343/2012	2012-03-21	USA
CY176110	B/NewYork/1344/2012	2012-03-23	USA
CY176118	B/NewYork/1345/2012	2012-03-29	USA
CY176126	B/NewYork/1346/2012	2012-03-30	USA
CY176134	B/NewYork/1347/2012	2012-04-02	USA
CY176150	B/NewYork/1349/2012	2012-04-08	USA
CY176158	B/NewYork/1350/2012	2012-04-06	USA
CY176174	B/NewYork/1352/2012	2012-04-09	USA
CY176182	B/NewYork/1353/2012	2012-04-13	USA
CY176190	B/NewYork/1354/2012	2012-04-11	USA
CY176206	B/NewYork/1356/2012	2012-04-21	USA
CY176214	B/NewYork/1357/2012	2012-04-12	USA
CY176222	B/NewYork/1358/2012	2012-04-07	USA
CY176230	B/NewYork/1359/2012	2012-04-10	USA
CY176238	B/NewYork/1361/2012	2012-04-17	USA
CY176246	B/NewYork/1363/2012	2012-04-24	USA
CY176254	B/NewYork/1365/2012	2012-05-03	USA
CY176262	B/NewYork/1366/2012	2012-05-01	USA
CY176278	B/NewYork/1369/2012	2012-04-28	USA
CY176286	B/NewYork/1370/2012	2012-05-02	USA
CY176294	B/NewYork/1371/2012	2012-05-04	USA
CY176302	B/NewYork/1372/2012	2012-05-07	USA
CY176310	B/NewYork/1374/2012	2012-05-05	USA
CY176318	B/NewYork/1376/2012	2012-05-10	USA
CY173873	B/NewYork/1383/2012	2012-05-25	USA
CY176326	B/NewYork/1384/2012	2012-06-25	USA
CY181510	B/NewYork/1386/2012	2012-03-14	USA
CY174374	B/NewYork/1394/2003	2003-12-18	USA
CY019672	B/NewYork/24/1993	1993-12-08	USA
CY037372	B/NewYork/347/1999	1999-01-19	USA
CY019648	B/NewYork/39/1991	1991-03-20	USA
CY191368	B/NewYork/WC-LVD-13-001/2013	2013-11-20	USA
CY191376	B/NewYork/WC-LVD-13-002/2013	2013-12-22	USA
CY191352	B/NewYork/WC-LVD-14-001/2014	2014-03-05	USA
CY191360	B/NewYork/WC-LVD-14-002/2014	2014-03-08	USA
CY191336	B/NewYork/WC-LVD-14-003/2014	2014-02-11	USA
CY191384	B/NewYork/WC-LVD-14-004/2014	2014-02-18	USA
CY191392	B/NewYork/WC-LVD-14-005/2014	2014-02-23	USA
CY191400	B/NewYork/WC-LVD-14-006/2014	2014-03-01	USA
CY191408	B/NewYork/WC-LVD-14-007/2014	2014-03-11	USA
CY191416	B/NewYork/WC-LVD-14-008/2014	2014-03-14	USA
CY191424	B/NewYork/WC-LVD-14-009/2014	2014-03-17	USA
CY191440	B/NewYork/WC-LVD-14-011/2014	2014-03-10	USA
CY191448	B/NewYork/WC-LVD-14-012/2014	2014-03-20	USA
CY191480	B/NewYork/WC-LVD-14-016/2014	2014-03-31	USA
CY191488	B/NewYork/WC-LVD-14-018/2014	2014-04-02	USA
CY191496	B/NewYork/WC-LVD-14-019/2014	2014-04-02	USA
CY191504	B/NewYork/WC-LVD-14-020/2014	2014-04-11	USA
CY191512	B/NewYork/WC-LVD-14-021/2014	2014-04-13	USA
CY191520	B/NewYork/WC-LVD-14-022/2014	2014-04-10	USA
CY191528	B/NewYork/WC-LVD-14-023/2014	2014-04-14	USA
CY191536	B/NewYork/WC-LVD-14-024/2014	2014-04-17	USA
CY191544	B/NewYork/WC-LVD-14-025/2014	2014-04-17	USA
CY191552	B/NewYork/WC-LVD-14-026/2014	2014-04-17	USA
CY191560	B/NewYork/WC-LVD-14-027/2014	2014-04-20	USA
CY191568	B/NewYork/WC-LVD-14-028/2014	2014-04-19	USA
CY191576	B/NewYork/WC-LVD-14-029/2014	2014-04-18	USA
CY191592	B/NewYork/WC-LVD-14-032/2014	2014-04-24	USA
CY191632	B/NewYork/WC-LVD-14-037/2014	2014-05-05	USA
CY191640	B/NewYork/WC-LVD-14-038/2014	2014-05-22	USA
CY191648	B/NewYork/WC-LVD-14-039/2014	2014-05-14	USA
CY155735	B/Newcastle/1/2005	2005-09-26	Australia
CY152231	B/Newcastle/12/2005	2005-09-22	Australia
CY188758	B/Nicaragua/1658_02/2010	2010-08-19	Nicaragua
CY188742	B/Nicaragua/1976_01/2008	2008-08-26	Nicaragua
CY188694	B/Nicaragua/3758_01/2008	2008-06-03	Nicaragua
CY188766	B/Nicaragua/3758_03/2010	2010-08-14	Nicaragua
CY188718	B/Nicaragua/4435_02/2008	2008-06-14	Nicaragua
CY188726	B/Nicaragua/477_01/2008	2008-06-26	Nicaragua
CY188702	B/Nicaragua/4847_02/2008	2008-05-27	Nicaragua
CY188734	B/Nicaragua/4871_01/2008	2008-07-24	Nicaragua
CY188782	B/Nicaragua/4871_03/2010	2010-08-23	Nicaragua
CY188710	B/Nicaragua/511_01/2008	2008-06-10	Nicaragua
CY188798	B/Nicaragua/511_05/2012	2012-10-29	Nicaragua
CY188750	B/Nicaragua/5823_02/2010	2010-08-04	Nicaragua
CY188790	B/Nicaragua/921_04/2012	2012-10-29	Nicaragua
CY182414	B/Nicaragua/AGB2-02/2012	2012-08-27	Nicaragua
CY182422	B/Nicaragua/AGB2-03/2012	2012-08-24	Nicaragua
CY182430	B/Nicaragua/AGB2-06/2012	2012-09-19	Nicaragua
CY182438	B/Nicaragua/AGB2-07/2012	2012-09-22	Nicaragua
CY182366	B/Nicaragua/AGB2-08/2012	2012-08-29	Nicaragua
CY182446	B/Nicaragua/AGB2-09/2012	2012-09-02	Nicaragua
CY182454	B/Nicaragua/AGB2-10/2012	2012-09-30	Nicaragua
CY182462	B/Nicaragua/AGB2-11/2012	2012-09-03	Nicaragua
CY182470	B/Nicaragua/AGB2-12/2012	2012-09-01	Nicaragua
CY182486	B/Nicaragua/AGB2-14/2012	2012-10-05	Nicaragua
CY182502	B/Nicaragua/AGB2-16/2012	2012-10-09	Nicaragua
CY182518	B/Nicaragua/AGB2-19/2012	2012-09-12	Nicaragua
CY182526	B/Nicaragua/AGB2-20/2012	2012-09-15	Nicaragua
CY182534	B/Nicaragua/AGB2-23/2012	2012-07-11	Nicaragua
CY182542	B/Nicaragua/AGB2-24/2012	2012-08-02	Nicaragua
CY182550	B/Nicaragua/AGB2-25/2012	2012-07-28	Nicaragua
CY182558	B/Nicaragua/AGB2-26/2012	2012-08-20	Nicaragua
CY182566	B/Nicaragua/AGB2-27/2012	2012-08-17	Nicaragua
CY182574	B/Nicaragua/AGB2-28/2012	2012-10-06	Nicaragua
CY182582	B/Nicaragua/AGB2-30/2012	2012-09-07	Nicaragua
CY182390	B/Nicaragua/AGB2-32/2012	2012-09-10	Nicaragua
CY182590	B/Nicaragua/AGB2-33/2012	2012-06-26	Nicaragua
CY182614	B/Nicaragua/AGB2-37/2012	2012-10-14	Nicaragua
CY182630	B/Nicaragua/AGB2-39/2012	2012-10-19	Nicaragua
CY182638	B/Nicaragua/AGB2-40/2012	2012-10-20	Nicaragua
CY182398	B/Nicaragua/AGB2-41/2012	2012-10-24	Nicaragua
CY182654	B/Nicaragua/AGB2-47/2012	2012-11-02	Nicaragua
LC033176	B/Niigata/13F001/2014	2014-01-28	Japan
LC033184	B/Niigata/13F064/2014	2014-02-05	Japan
LC033152	B/Niigata/13F117/2014	2014-02-10	Japan
LC033192	B/Niigata/13F180/2014	2014-02-17	Japan
LC033200	B/Niigata/13F239/2014	2014-02-24	Japan
LC033168	B/Niigata/13F290/2014	2014-02-26	Japan
LC033208	B/Niigata/13F336/2014	2014-03-03	Japan
LC033216	B/Niigata/13F434/2014	2014-03-11	Japan
LC033224	B/Niigata/13F498/2014	2014-03-17	Japan
LC033064	B/Niigata/13NU021/2014	2014-03-27	Japan
LC033072	B/Niigata/13NU024/2014	2014-04-17	Japan
KC813593	B/NorthCarolina/03/2011	2011-01-05	USA
KC813627	B/NorthCarolina/18/2011	2011-02-07	USA
KC813556	B/NorthCarolina/20/2011	2011-01-06	USA
AF102019	B/Norway/1/84	1984--	Norway
CY033454	B/Ohio/UR06-0410/2007	2007-02-23	USA
CY030836	B/Ohio/UR06-0428/2007	2007-02-26	USA
CY037436	B/Ohio/UR06-0572/2007	2007-03-12	USA
CY018802	B/Oita/15/1992	1992-10-16	Japan
CY018562	B/Osaka/547/1997	1997--	Japan
CY018354	B/Panama/45/1990	1990-03-07	Panama
CY115212	B/Panama/45/1990	1990--	Panama
CY018730	B/Paraguay/636/2003	2003-12-13	Paraguay
CY018602	B/Paris/549/1999	1999--	France
CY115132	B/Pennsylvania/07/2007	2007--	USA
CY038300	B/Pennsylvania/PIT59/2008	2008-03-15	USA
CY038308	B/Pennsylvania/PIT63/2008	2008-03-20	USA
CY038316	B/Pennsylvania/PIT66/2008	2008-03-05	USA
CY019736	B/Perth/25/2002	2002-07-09	Australia
CY018426	B/Romania/217/1999	1999-02-08	Romania
CY019728	B/Romania/318/1998	1998-04-06	Romania
CY018538	B/Russia/22/1995	1995--	Russia
KJ162579	B/Russia/69	1969--	Russia
EF626641	B/Russia/69	1969--	Russia
AF102020	B/Shiga/51/98	1998--	Japan
AF102021	B/Shiga/T30/98	1998--	Japan
CY019520	B/Shizuoka/15/2001	2001--	Japan
CY018626	B/Shizuoka/480/2000	2000--	Japan
CY018786	B/Singapore/04/1991	1991-07-10	Singapore
CY019712	B/Singapore/11/1994	1994-05-10	Singapore
CY018594	B/Singapore/22/1998	1998--	Singapore
M16711	B/Singapore/222/79	1979--	Singapore
CY018570	B/Singapore/31/1998	1998--	Singapore
CY019496	B/Singapore/35/1998	1998-10-22	Singapore
CY153903	B/SouthAuckland/1/2011	2011-02-07	NewZealand
CY150320	B/SouthAuckland/12/2011	2011-06-21	NewZealand
CY150296	B/SouthAuckland/2/2011	2011-03-19	NewZealand
CY153959	B/SouthAuckland/3/2011	2011-04-24	NewZealand
CY156919	B/SouthAuckland/5/2011	2011-06-15	NewZealand
CY019592	B/SouthCarolina/04/2003	2003-02-06	USA
CY099399	B/SouthCarolina/NHRC0001/2000	2000-02-14	USA
CY099407	B/SouthCarolina/NHRC0001/2001	2001-01-17	USA
CY099455	B/SouthCarolina/NHRC0001/2004	2004-12-23	USA
CY099878	B/SouthCarolina/NHRC0001/2005	2005-02-15	USA
CY098890	B/SouthCarolina/NHRC0001/2006	2006-02-15	USA
CY099942	B/SouthCarolina/NHRC0002/2000	2000-03-03	USA
CY099423	B/SouthCarolina/NHRC0002/2001	2001-01-30	USA
CY018386	B/St.Petersburg/14/2006	2006-03-14	Russia
CY150830	B/Sydney/1/2002	2002-02-19	Australia
CY150360	B/Sydney/1/2004	2004-06-08	Australia
CY155911	B/Sydney/1/2007	2007-03-12	Australia
CY150175	B/Sydney/1/2009	2009-04-01	Australia
CY153783	B/Sydney/1/2010	2010-11-09	Australia
CY149874	B/Sydney/10/2006	2006-07-18	Australia
CY153839	B/Sydney/10/2010	2010-12-17	Australia
CY156775	B/Sydney/102/2008	2008-08-23	Australia
CY156839	B/Sydney/105/2008	2008-09-17	Australia
CY150966	B/Sydney/11/2002	2002-05-24	Australia
CY150151	B/Sydney/110/2008	2008-09-18	Australia
CY156879	B/Sydney/111/2008	2008-09-30	Australia
CY153399	B/Sydney/114/2008	2008-09-26	Australia
CY151014	B/Sydney/12/2002	2002-05-31	Australia
CY152551	B/Sydney/12/2006	2006-07-24	Australia
CY153031	B/Sydney/12/2008	2008-07-17	Australia
CY154111	B/Sydney/12/2011	2011-06-29	Australia
CY155631	B/Sydney/13/2005	2005-08-24	Australia
CY156583	B/Sydney/13/2008	2008-07-18	Australia
CY150576	B/Sydney/14/2005	2005-08-31	Australia
CY152559	B/Sydney/14/2006	2006-07-24	Australia
CY152182	B/Sydney/15/2005	2005-09-06	Australia
CY155575	B/Sydney/17/2005	2005-08-15	Australia
CY152118	B/Sydney/18/2005	2005-08-25	Australia
CY152126	B/Sydney/19/2005	2005-08-26	Australia
CY154271	B/Sydney/19/2011	2011-07-24	Australia
CY150838	B/Sydney/2/2002	2002-03-27	Australia
CY154751	B/Sydney/2/2004	2004-07-19	Australia
CY155335	B/Sydney/2/2005	2005-05-09	Australia
CY155967	B/Sydney/2/2007	2007-07-04	Australia
CY150718	B/Sydney/2/2008	2008-05-21	Australia
CY153807	B/Sydney/2/2010	2010-11-23	Australia
CY152102	B/Sydney/20/2005	2005-08-25	Australia
CY154375	B/Sydney/20/2011	2011-08-11	Australia
CY154639	B/Sydney/200/2002	2002-02-11	Australia
CY155007	B/Sydney/200/2004	2004-09-20	Australia
CY153071	B/Sydney/2002/2008	2008-07-30	Australia
CY154647	B/Sydney/201/2002	2002-03-27	Australia
CY155023	B/Sydney/201/2004	2004-09-23	Australia
CY156071	B/Sydney/201/2007	2007-08-16	Australia
CY153511	B/Sydney/201/2010	2010-08-23	Australia
CY154207	B/Sydney/201/2011	2011-07-16	Australia
CY150854	B/Sydney/202/2002	2002-04-06	Australia
CY153519	B/Sydney/202/2010	2010-08-26	Australia
CY150894	B/Sydney/203/2002	2002-05-16	Australia
CY154959	B/Sydney/203/2004	2004-09-17	Australia
CY152631	B/Sydney/203/2006	2006-08-14	Australia
CY150886	B/Sydney/204/2002	2002-05-13	Australia
CY150584	B/Sydney/204/2006	2006-08-14	Australia
CY153655	B/Sydney/204/2010	2010-09-29	Australia
CY152687	B/Sydney/205/2006	2006-08-22	Australia
CY153583	B/Sydney/205/2010	2010-09-15	Australia
CY153663	B/Sydney/206/2010	2010-09-30	Australia
CY149898	B/Sydney/207/2006	2006-08-22	Australia
CY150231	B/Sydney/207/2010	2010-10-06	Australia
CY153703	B/Sydney/208/2010	2010-10-10	Australia
CY155871	B/Sydney/209/2006	2006-09-04	Australia
CY155599	B/Sydney/21/2005	2005-08-22	Australia
CY149890	B/Sydney/210/2006	2006-08-22	Australia
CY150950	B/Sydney/211/2002	2002-05-21	Australia
CY150990	B/Sydney/213/2002	2002-05-27	Australia
CY155607	B/Sydney/22/2005	2005-08-22	Australia
CY155615	B/Sydney/23/2005	2005-08-22	Australia
CY150060	B/Sydney/23/2008	2008-08-10	Australia
CY151046	B/Sydney/24/2002	2002-06-06	Australia
CY150536	B/Sydney/24/2005	2005-07-14	Australia
CY156615	B/Sydney/24/2008	2008-07-23	Australia
CY153103	B/Sydney/27/2008	2008-08-02	Australia
CY155687	B/Sydney/28/2005	2005-08-30	Australia
CY149841	B/Sydney/29/2005	2005-08-30	Australia
CY154655	B/Sydney/3/2002	2002-04-05	Australia
CY150384	B/Sydney/3/2004	2004-08-13	Australia
CY155935	B/Sydney/3/2007	2007-05-20	Australia
CY156463	B/Sydney/3/2008	2008-06-03	Australia
CY153447	B/Sydney/3/2009	2009-05-05	Australia
CY153679	B/Sydney/3/2010	2010-10-07	Australia
CY152895	B/Sydney/300/2007	2007-08-10	Australia
CY154263	B/Sydney/31/2011	2011-07-22	Australia
CY154135	B/Sydney/32/2011	2011-07-04	Australia
CY154455	B/Sydney/33/2011	2011-08-29	Australia
CY150798	B/Sydney/34/2008	2008-08-13	Australia
CY154591	B/Sydney/34/2011	2011-10-13	Australia
CY156751	B/Sydney/35/2008	2008-08-18	Australia
CY154807	B/Sydney/4/2004	2004-08-19	Australia
CY150183	B/Sydney/4/2009	2009-05-04	Australia
CY153695	B/Sydney/4/2010	2010-10-09	Australia
CY153911	B/Sydney/4/2011	2011-02-10	Australia
CY154343	B/Sydney/44/2011	2011-08-05	Australia
CY151022	B/Sydney/45/2002	2002-06-03	Australia
CY156799	B/Sydney/45/2008	2008-09-02	Australia
CY150288	B/Sydney/47/2011	2011-03-02	Australia
CY151062	B/Sydney/49/2002	2002-06-10	Australia
CY150126	B/Sydney/49/2008	2008-09-09	Australia
CY150878	B/Sydney/5/2002	2002-04-26	Australia
CY154887	B/Sydney/5/2004	2004-09-10	Australia
CY156495	B/Sydney/5/2008	2008-06-19	Australia
CY153607	B/Sydney/5/2010	2010-09-21	Australia
CY150814	B/Sydney/50/2008	2008-08-20	Australia
CY155943	B/Sydney/500/2007	2007-05-23	Australia
CY153567	B/Sydney/500/2010	2010-09-13	Australia
CY155503	B/Sydney/501/2005	2005-07-24	Australia
CY155583	B/Sydney/502/2005	2005-08-17	Australia
CY156039	B/Sydney/502/2007	2007-08-12	Australia
CY156055	B/Sydney/503/2007	2007-08-14	Australia
CY153647	B/Sydney/503/2010	2010-09-28	Australia
CY154039	B/Sydney/503/2011	2011-06-07	Australia
CY152247	B/Sydney/504/2005	2005-09-28	Australia
CY152911	B/Sydney/504/2007	2007-08-17	Australia
CY150207	B/Sydney/504/2010	2010-09-29	Australia
CY154079	B/Sydney/504/2011	2011-06-15	Australia
CY152927	B/Sydney/505/2007	2007-08-30	Australia
CY153671	B/Sydney/505/2010	2010-10-05	Australia
CY153687	B/Sydney/506/2010	2010-10-09	Australia
CY155855	B/Sydney/507/2006	2006-06-16	Australia
CY153743	B/Sydney/507/2010	2010-10-16	Australia
CY156487	B/Sydney/508/2008	2008-06-15	Australia
CY153711	B/Sydney/508/2010	2010-10-11	Australia
CY152431	B/Sydney/509/2006	2006-06-20	Australia
CY153727	B/Sydney/509/2010	2010-10-13	Australia
CY156895	B/Sydney/51/2008	2008-10-03	Australia
CY152463	B/Sydney/510/2006	2006-06-28	Australia
CY155863	B/Sydney/511/2006	2006-06-28	Australia
CY153855	B/Sydney/512/2010	2010-12-20	Australia
CY154479	B/Sydney/513/2011	2011-09-04	Australia
CY154519	B/Sydney/515/2011	2011-09-11	Australia
CY154551	B/Sydney/516/2011	2011-09-22	Australia
CY156655	B/Sydney/520/2008	2008-08-01	Australia
CY153159	B/Sydney/521/2008	2008-08-06	Australia
CY153207	B/Sydney/525/2008	2008-08-12	Australia
CY156727	B/Sydney/526/2008	2008-08-14	Australia
CY151102	B/Sydney/53/2002	2002-06-13	Australia
CY153327	B/Sydney/539/2008	2008-08-27	Australia
CY156791	B/Sydney/540-a/2008	2008-08-30	Australia
CY153335	B/Sydney/543/2008	2008-08-29	Australia
CY152959	B/Sydney/55/2008	2008-06-19	Australia
CY152967	B/Sydney/56/2008	2008-06-24	Australia
CY152975	B/Sydney/57/2008	2008-06-27	Australia
CY152983	B/Sydney/58/2008	2008-07-01	Australia
CY152991	B/Sydney/59/2008	2008-07-05	Australia
CY150846	B/Sydney/6/2002	2002-04-02	Australia
CY155151	B/Sydney/6/2004	2004-10-14	Australia
CY155991	B/Sydney/6/2007	2007-07-19	Australia
CY153735	B/Sydney/6/2010	2010-10-15	Australia
CY153943	B/Sydney/6/2011	2011-03-23	Australia
CY156535	B/Sydney/61/2008	2008-07-07	Australia
CY156567	B/Sydney/62/2008	2008-07-11	Australia
CY153039	B/Sydney/65/2008	2008-07-22	Australia
CY156639	B/Sydney/69/2008	2008-07-30	Australia
CY150870	B/Sydney/7/2002	2002-04-21	Australia
CY152487	B/Sydney/7/2006	2006-07-03	Australia
CY151142	B/Sydney/70/2002	2002-06-18	Australia
CY152639	B/Sydney/70/2006	2006-08-15	Australia
CY152663	B/Sydney/71/2006	2006-08-20	Australia
CY151190	B/Sydney/72/2002	2002-06-21	Australia
CY152679	B/Sydney/74/2006	2006-08-21	Australia
CY152727	B/Sydney/79/2006	2006-08-31	Australia
CY152511	B/Sydney/8/2006	2006-07-09	Australia
CY156519	B/Sydney/8/2008	2008-07-01	Australia
CY153967	B/Sydney/8/2011	2011-04-30	Australia
CY151230	B/Sydney/80/2002	2002-06-26	Australia
CY151398	B/Sydney/82/2002	2002-07-18	Australia
CY152751	B/Sydney/83/2006	2006-09-09	Australia
CY151302	B/Sydney/85/2002	2002-07-08	Australia
CY151454	B/Sydney/86/2002	2002-08-02	Australia
CY152799	B/Sydney/88/2006	2006-11-01	Australia
CY153007	B/Sydney/89/2008	2008-07-14	Australia
CY150862	B/Sydney/9/2002	2002-04-11	Australia
CY152519	B/Sydney/9/2006	2006-07-10	Australia
CY153975	B/Sydney/9/2011	2011-05-02	Australia
CY153047	B/Sydney/91/2008	2008-07-25	Australia
CY153127	B/Sydney/95/2008	2008-08-04	Australia
JX266893	B/Taiwan/101/2010	2010-04-10	Taiwan
CY018834	B/Taiwan/1197/1994	1994-05-12	Taiwan
CY031792	B/Taiwan/125/2004	2004-02-10	Taiwan
CY098996	B/Taiwan/14/2007	2007-01-02	Taiwan
CY019576	B/Taiwan/1484/2001	2001-05-25	Taiwan
CY098972	B/Taiwan/1605/2006	2006-12-05	Taiwan
CY030860	B/Taiwan/1734/2006	2006-12-22	Taiwan
CY040375	B/Taiwan/1838/2006	2006-12-30	Taiwan
CY040398	B/Taiwan/202/2005	2005--	Taiwan
[truncated: 396 more rows]

## Sheet: NP
Accession	Virus name	Date	Country
[truncated: 1,576 more rows]

[truncated: 2 more sheets: MP, NS]
